# Supplementary material for: Functional gene pyrosequencing and network analysis: an approach to examine the response of denitrifying bacteria to increased nitrogen supply in salt marsh sediments
Source: Front Microbiol. 2013 Nov 27;4:342. doi: 10.3389/fmicb.2013.00342 (PMC3841915; doi:10.3389/fmicb.2013.00342)
Supplement: Supplementary file 2 [file DataSheet1.XLSX]

## Sheet: 99% similarity
	Plot 1: LF	Plot 2: HF	Plot 3: C	Plot 5: LF	Plot 6: XF	Plot 7: C	Plot 8: XF	Plot 9: HF	representative DNA sequence
OTU1	0	0	0	0	0	0	1	0	TGGGATAGCAGTGGGCGCTACTTCCTGAGTGCGGCCAACGAATCCAACAAGATTGCCGTGATCGACTCCAGGGAGCGCAAGCTGGCTGGGCTGGTCGAGGTCGGCCGGACACCGCACCCCGGACCGTGTGCAAACTTCGAGCATCCCAAGTATGGTCCTGTGTGGAGCCGACCGGCCCATCTCGGCGACAACAGCGTGGCGCTGATCGGCACCGACCCGGACAAGCATCCCGAATATGCCTGGAAGGTGGTCGAGAGCCTGCAGGGTCAGGGCGGCGGCTCGCTGTTCCTCAAGACACACCCGAAATCACACCACCTGTACGTCGACACCACGCTGAACCCGGATGAAAGGTCAGCCCAGTCGGTCGCGGTGTTTGACATCCGCGACCTGAGCAAGGGT…
OTU2	0	0	0	0	0	0	0	1	TGGGATAGCAGTGGGCGCTACTTCCTGAGTGCGGCCAACGAATCCAACAAGATTGCCGTGATCGACTCCAGGGAGCGCAAGCTGGCTGGGCTGGTCGAGGTCGGCCGGACACCGCACCCCGGCCGTGGTGCAACTTACGAGCATCCCAAGTATGGTCCTGTGTGGAGCCGACCGGCCACTCTCGGCGACAACAGCGTGGCGCTGATCGGCACCGACCCACGACAATGCATCCCGACGTATGCCTGGAAGGTGGTCGAGAGCCTGCAGGGCCAGGGCGGTGGTTCACTGTTCCTCAAGACACATCCGAAATCACACCACCTGTACGTCGACACCACGCTGAACCCGGATGAAAGGTCAGCCCAGTCGATCGCGGTGTTTGACATCCGCGACCTGAGCAAG…
OTU3	0	1	0	0	0	0	0	0	TTCGATTCCACCGGCCGGTACTTCCTGGTCGCCGCCAATGCCCGCCACAAGGTGGCCGTGGTCGACACCAAGGACGATCAGCTGGTGGCGCTGATCGAGACCGGGGGCCAGACGCCCCATCCGGGCCGTGGTGCCAATTTCGAGCATCCCGAGTTCGGTCCGGTCTGGGCGACCAGCCATCTGGGCGACGAGGTCATCTCGGTGATCGGCACCGATCCCGAGGGTCATCCCGACCAGGCCTGGCAGGTGGTCCAGACGCTCGAGGGCCAGGGTGGCGGCTCGCTGTTCATCAAGACCCACCCAGACTCCAGGAACCTCTACGTCGACACGCCGTTGAACCCGGAGGCCGAGCTCGCTCACAGCGTGGCGGTGTTCGACCTCGACGACCTGGATGCCGGC…
OTU4	1	0	0	0	0	0	0	0	AACAAATCGAACAAGATTGCGGTGATCGACTCCAAGGAGGACAAGCTGGTCAAGCTGGTCGATGTCGGCGCGATCCCCCACCCCGGCCGCGGTGCCAATTTCGTCGATCCCAAATACGGTCCGGTGTGGGCCACCAGCGACCTCGGCGACGACCAGATCGCGGTGATCGGCACCGATCCGGTCAACCACAAGGAGAATGCCTGGAAGGCGGTGCGCATGCTCAAGGGGCAGGGGGGCGGCTCGCTGTTCATCAAGACCCATCCCAAGTCCCACCACCTCTACGTCGATACCGCGCTGAACCCCGAGACGAAGGTGAGCCAATCGGTGGCGGTGTTCGACACCAACAACCTCGATGCCCCCTACCAGGTGCTGCCGATCGCCGACTGGGCGAATCTCGGC…
OTU5	1	0	0	0	0	0	0	0	AACAAATCGAACAAGATTGCGGTGATCGATTCCAAGGAAGGCGATCTGGAAGCCCTGATCGATGTGGGCAAGATCCCCCACCCCGGACGCGGCGCCAACTTCGTGCATCCCAAGTACGGGCCGGTGTGGGCCACCAGCCACCTCGGTGACCAGAGCATCGCCATCATTGGCACCGATCCCGAGAAGCACAAGCAGTACGCCTGGAAGATGGTCGAGTCCATCGACGGCCAGGGTGCAGGTTCGCTGTTCATCAAGACCCACCCGAAGTCGAAGCACCTGTATGTCGATACCGCGCTCAACCCTGATACGAAAATCAGCCAGAGTGTTGCCGTGTACGACATCAACAACCTGAAAGCCGGTTTCAAAGTGTTGCCGATCGCCGAGTGGGCGGATCTCGGT…
OTU6	0	0	0	0	0	1	0	0	AACAAGTCCAACAAGATCGCAGTGGTCGATTCCAAGGAAGGCGATCTGGAAGCCCTGATCGATGTGGGCAAGATCCCCCACCCCGGACGCGGCGCCAACTTCGTGCATCCCAAGTACGGTCCGGTCTGGGCGACCAGCCACCTCGGCGACGACCAGGTCGCGTTGATCGGTACCGACCCGGTCAAGCACAAGGGGAACGCGTGGAAGGTCGTGCGTATGCTCAAGGGGCAGGGCGGCGGTTCGCTGTTCATCAAGACCCATCCGAAGTCGCACAACCTGTATGTCGATACCGCGTTGAACCCGGACGAGAAGATCAGCCAGTCGGTGGCCGTGTTCGACATCGCGCATCTGGACAAGGGCTACCAGGTCCTGCCGATCGCCGATTGGGCGAAACTGGGC…
OTU7	0	0	0	0	0	0	0	1	AACAAGTCCAACAAGATCGCCGTGGTCGATTCCAAGGAAGGCGATCTGGAAGCCCTGATCGATGTGGGCAAGATCCCCCACCCAGGACGCGGCGCCAACTTCGTGCATCCCAAGTACGGACCGGTGTGGGCCACCAGCCACCTCGGTGACCAGAGCATCGCCATCATTGGCACCGATCCCGAGAAGCACAAGCAGTACGCCTGGAAGATGGTCGAGTCCATCGACGGCCAGGGTGGCGGTTCGCTGTTCATCAAGACCCACCCGAAGTCGAAGCACCTGTATGTCGATACCGCGCTCAACCCTGATACGAAAATCAGCCAGAGTGTTGCCGTGTACGACATCAACAACCTGAAAGCCGGTTTCAAAGTGTTGCCGATCGCCGAGTGGGCGGATCTCGGT…
OTU8	0	0	1	0	0	0	0	0	AACAAGTCCAACAAGATCGCCGTGGTCGATTCCAAGGAGCAGAAGCTGGCGGCCCTGGTCGACGTGGGCGCCATCCCGCACCCCGGGCGTGGGGCCAACTTCGTCGACGCCGAGTTCGGTCCGGTCTGGGCCACCAGCAACCTAGGCGACGACCAGATCGCGCTGATCGGCACCGATCCCGAGGGCCACAAGGCGAATGCCTGGAAGGTGGTGCGCACACTGAAAGGCCAGGGCGGCGGATCACTGTTCGTCAAATCGAACCCCAAGTCGAACAACCTGTGGGTGGATTCACCGCTGAACCCGGATACCAAGATCAGCCAGAGCGTCGCCGTATATGACGTCGACAACCTGGACAAGGGTTTTGAAGTCCTGCCGATTGCCGAGTGGGCCGGTATCAAG…
OTU9	0	0	1	0	0	0	0	0	AACAAGTCCAACAAGATCGCCGTGGTCGATTCCAAGGAGCAGAAGCTGGCGGCCCTGGTCGACGTGGGCGCCATCCCGCACCCCGGGCGTGGGGCCAACTTCGTCGACGCCGAGTTCGGTCCGGTCTGGGCCACCAGCAACCTAGGCGACGACCAGATCGCGCTGATCGGCACCGATCCCGAGGGCCATCCGGACAACGCCTGGAAGGTCGTGCGTATGCTCAAGGGTCAGGGCGGCGGATCGCTCTTCATCAAGACCAATCCGAAATCGAAGCACCTGTACGTCGACAACGCGCTCAATCCGGATCCGAAGATCAGCTCGTCCGTGGCGGTTTATGATATCGGCAATCTCGACAAGGGACCGCAGGTCCTGCCGATCGCGGACTGGTCCGGCATCAAA…
OTU10	0	0	0	1	0	0	0	0	AACAAGTCCAACAAGATCGCGGTAATCGACTCCAAGGAAGACAAGCTGGTGAAGCTGGTCGATGTCGGCAAGATCCCGCACCCGGGACGTGGTGCCAACTTTGTCGATCCCAAGTATGGCCCGGTGTGGGCGACCAGCGACCTGGGCGACGACCAGATCTCCCTGATAGGCACGGATCCGGTCAAGCACAAGGCGAATGCCTGGAAGGTGGTGCGTACCCTGAAGGGCCAGGGTGGCGGTTCGCTGTTCGTGAAGACTCATCCCGAGTCCAGGAATCTGTGGGTGGATTCACCACTGAACCCGGACGAGAAGGTCAGCCAGTCGGTAGCGGTGTTCGATATCCGCAAGCTGGACAAAGGCTACCAGGTGCTGCCGATTGCCGAATGGGCCAAGCTGGAG…
OTU11	0	0	0	0	0	0	0	1	AACAAGTCCAACAAGATCGCGGTAATCGACTCCAAGGAAGACAAGCTGGTGAAGCTGGTCGATGTGGGCAAGATCCCGCACCCGGGCCGCGGCGCCAACTTCGTCGATCCCAAGTATGGCCCGGTGTGGGCGACCAGCGATCTGGGCGACGATCAGATCTCCCTGATAGGCACCGATCCGGTCAAGCACAAGGCGAATGCCTGGAAGGTCGTGCGCACGCTGAAGGGCCAGGGCGGCGGTTCGCTGTTCATCAAGACCCATCCGAGCTCGCATAACCTGTATGTCGATACCGCGCTGAACCCGGATGAGAAGGTCAGCCAGTCGGTGGCGGTGTACGACATCCGTAACCTGGACAAGGGCTACAAGGTGTTGCCGATTGCCGAATGGGCCGAGCTGGAG…
OTU12	0	0	0	0	0	1	0	0	AACAAGTCCAACAAGATCGCGGTAATCGACTCCAAGGAAGACAAGCTGGTGAAGCTGGTCGATGTGGGCAAGATTCCGCACCCCGGCCGCGGCGCCAACTTCGATGATCCCAAGTACGGCCCGGTGTGGGCCACCAGCGACCTGGGCGACGATCAGATCGCCCTGATCGGCACCGACCCGGTCAAGCACAAGGCCAACGCCTGGAAGGTGGTGCGCATGCTCAAGGGTCAGGGCGGCGGTTCGCTGTTCATCAAGACCCATCCCAAGTCCCGACACCTGTATGTCGATACCGCGCTGAACCCGGACGAGAAGATCAGCCAGTCGGTGGCGGTGTACGACATCCGCAAGCTGGGTAAGGGCTACCAGGTCCTGCCGATCGCCGATTGGGCGAAACTGGGC…
OTU13	0	0	0	0	0	0	0	1	AACAAGTCCAACAAGATCGCGGTAATCGACTCCAAGGAAGACAAGCTGGTGAAGCTGGTCGATGTGGGCAAGATTCCGCATCCGGGACGCGGCGCCAACTTCGTGCACCCGAAATACGGCCCGGTATGGGCGACCAGCCACCTCGGCGACCAGACCATCGCCCTGATCGGCACGGACCCCGACAAACACCCCAAGTATGCCTGGAAGATGGTCGAATCCATCGACGGTCAGGGCGGCGGCTCGCTGTTCATCAAGACCCATCCCAAGTCGAAGCACCTCTACGTGGACACCGCGCTGAACCCCGACACCAAGGTCAGTCAGAGTGTCGCCGTGTTCGACATCGCCAGCCTTCGAAAAGGCTTCAAGGTGTTGCCGATCGCCGAGTGGGCGGAACTGGGT…
OTU14	0	0	0	0	0	1	0	0	AACAAGTCCAACAAGATCGCGGTAATCGACTCCAAGGAAGACAAGCTGGTGAAGCTGGTCGATGTGGGCAAGATTCCGCATCCGGGCCGCGGCGCCAACTTCGTCGATCCCCAGTTCGGTCCGGTGTGGGCGACCAGCGACCTTGGCGACGACCAGATCTCCCTGATAGGCACGGATCCGGTCAAGATACAAGCGAATGCCTGGAAGGTCGTGCGCACGCTGAAGGGCCGAGGCGGCGGTTCGCTGTTCATCAAGACCCATCCGAAGTCGCACAACCTGTATGTCGATACCGCGCTGAACCCGGACGAGAAGATCAGCCAGTCGGTGGCGGTGTACGACATCCGCAAGCTGGGTAAGGGCTACCAGGTCCTGCCGATCGCCGATTGGGCGAAACTGGGC…
OTU15	0	0	0	0	0	0	0	1	AACAAGTCCAACAAGATCGCGGTAATCGACTCCAAGGAAGACAAGCTGGTGAAGCTGGTCGATGTGGGCAAGATTCCGCATCCGGGCCGCGGCGCCAACTTCGTCGATCCCCAGTTCGGTCCGGTGTGGGCGACCAGCGACCTTGGCGACGACCAGATCTCCCTGATAGGCACGGATCCGGTCAAGCACAAGGCGAATGCCCGGAAGGTCGTGCGCACGCTGAAGGGCCAGGGCGGCGGTTCGCTGTTCATCAAGACCCATCCGAAGTCGCACAACCTGTATGTCGATACCGCGCTGAACCCGGACGAGAAGATCAGCCAGTCGGTGGCGGTGTACGACATCCGCAAGCTGGGTAAGGGCTACCAGGTCCTGCCGATCGCCGATTGGCCGAACTGGCGA…
OTU16	0	0	0	0	0	0	0	1	AACAAGTCCAACAAGATCGCGGTAATCGACTCCAAGGAAGACAAGCTGGTGAAGCTGGTCGATGTGGGCAAGATTCCGCATCCGGGCCGCGGCGCCAACTTCGTCGATCCCCAGTTCGGTCCGGTGTGGGCGACCAGCGACCTTGGCGACGACCAGATCTCCCTGATAGGCACGGATCCGGTCAAGCACAAGGCGAATGCCTGGAAGGTCGTGCGCACGCTGAAGGGCCAGGGCGGCGGTTCGCTGTTCATCAAGACCCATCCGAAGTCGCACAACCTGTATGTCGACACCGCGCTGAACCCCGACACCAAGGTCAGTCAGAGTGTCGCCGTGTTCGACATCGCCAGCCTTCGAAAAGGCTTCAAGGTGTTGCCGATCGCCGAGTGGGCGGAACTGGGT…
OTU17	0	0	0	0	0	0	0	1	AACAAGTCCAACAAGATCGCGGTAATCGACTCCAAGGAAGACAAGCTGGTGAAGCTGGTCGATGTGGGCAAGATTCCGCATCCGGGCCGCGGCGCCAACTTCGTCGATCCCCAGTTCGGTCCGGTGTGGGCGACCAGCGACCTTGGCGACGACCAGATCTCCCTGATAGGCACGGATCCGGTCAAGCACAAGGCGAATGCCTGGAAGGTCGTGCGCACGCTGAAGGGCCAGGGCGGCGGTTCGCTGTTCATCAAGACCCATCCGAAGTCGCACAACCTGTATGTCGATACCGCGCTGAACCCGGACGAGAACGATCAAAGCCAGTCGGTGGCGGTGTACGACATTCCGCAAGCTGGGTAAGGCTACCAGGTCCTGCCGATCGCCGATTGGGCGAAACTG…
OTU18	0	0	0	1	0	0	0	0	AACAAGTCCAACAAGATCGCGGTAATCGACTCCAAGGAAGACAAGCTGGTGAAGCTGGTCGATGTGGGCAAGATTCCGCATCCGGGCCGCGGCGCCAACTTCGTCGATCCCCAGTTCGGTCCGGTGTGGGCGACCAGCGACCTTGGCGACGACCAGATCTCCCTGATAGGCACGGATCCGGTCAAGCACAAGGCGAATGCCTGGAAGGTCGTGCGCACGCTGAAGGGCCAGGGCGGCGGTTCGCTGTTCATCAAGACCCATCCGAAGTCGCACAACCTGTATGTCGATACCGCGCTGAACCCGGACGAGAAGATCAGCCAGTCGGTGGCGGTGTACGACATCCGCAAGCGTGGGTAAGGGCTACCAGGCCTGCCGATCGCCGATTGGGCGAAACTGGAG…
OTU19	0	0	0	0	0	1	0	0	AACAAGTCCAACAAGATCGCGGTAATCGACTCCAAGGAAGACAAGCTGGTGAAGCTGGTCGATGTGGGCAAGATTCCGCATCCGGGCCGCGGCGCCAACTTCGTCGATCCCCAGTTCGGTCCGGTGTGGGCGACCAGCGACCTTGGCGACGACCAGATCTCCCTGATAGGCACGGATCCGGTCAAGCACAAGGCGAATGCCTGGAAGGTCGTGCGCACGCTGAAGGGCCAGGGCGGCGGTTCGCTGTTCATCAAGACCCATCCGAAGTCGCACAACCTGTATGTCGATACCGCGCTGAACCCGGACGAGAAGATCAGCCAGTCGGTGGCGGTGTACGACATCCGCAAGCTAGGGTAAGGCTACCAGGTCCTGCCGATCGCCGAGTGGCCGGGGCTGGGC…
OTU20	0	0	0	1	0	0	0	0	AACAAGTCCAACAAGATCGCGGTAATCGACTCCAAGGAAGACAAGCTGGTGAAGCTGGTCGATGTGGGCAAGATTCCGCATCCGGGCCGCGGCGCCAACTTCGTCGATCCCCAGTTCGGTCCGGTGTGGGCGACCAGCGACCTTGGCGACGACCAGATCTCCCTGATAGGCACGGATCCGGTCAAGCACAAGGCGAATGCCTGGAAGGTCGTGCGCACGCTGAAGGGCCAGGGCGGCGGTTCGCTGTTCATCAAGACCCATCCGAAGTCGCACAACCTGTATGTCGATACCGCGCTGAACCCGGACGAGAAGATCAGCCAGTCGGTGGCGGTGTACGACATCCGCAAGCTGGGTAAGGGCTACCACGGTCCTGCCGATCGCCGATTGGCGGAAACTGGC…
OTU21	0	0	0	0	0	0	0	1	AACAAGTCCAACAAGATCGCGGTAATCGACTCCAAGGAAGACAAGCTGGTGAAGCTGGTCGATGTGGGCAAGATTCCGCATCCGGGCCGCGGCGCCAACTTCGTCGATCCCCAGTTCGGTCCGGTGTGGGCGACCAGCGACCTTGGCGACGACCAGATCTCCCTGATAGGCACGGATCCGGTCAAGCACAAGGCGAATGCCTGGAAGGTCGTGCGCACGCTGAAGGGCCAGGGCGGCGGTTCGCTGTTCATCAAGACCCATCCGAAGTCGCACAACCTGTATGTCGATACCGCGCTGAACCCGGACGAGAAGATCAGCCAGTCGGTGGCGGTGTACGACATCCGCAAGCTGGGTAAGGGCTACCAGGTCCTGCCGATCGCCGATTGGCCAGATGTGGGC…
OTU22	0	0	0	0	0	0	0	1	AACAAGTCCAACAAGATCGCGGTAATCGACTCCAAGGAAGACAAGCTGGTGAAGCTGGTCGATGTGGGCAAGATTCCGCATCCGGGCCGCGGCGCCAACTTCGTCGATCCCCAGTTCGGTCCGGTGTGGGCGACCAGCGACCTTGGCGACGACCAGATCTCCCTGATAGGCACGGATCCGGTCAAGCACAAGGCGAATGCCTGGAAGGTCGTGCGCACGCTGAAGGGCCAGGGCGGCGGTTCGCTGTTCATCAAGACCCATCCGAAGTCGCACAACCTGTATGTCGATACGGCGCTCAACCCGGCCGAGACGATCAGCCAGTCGGTGGCGGTGTACGACATCCGCAAGCTGGGTAAGGGCTACCAGGTCCTGCCGATCGCCGATTGGGCGAAACTGGAG…
OTU23	0	0	0	0	0	0	0	1	AACAAGTCCAACAAGATCGCGGTAATCGACTCCAAGGAAGACAAGCTGGTGAAGCTGGTCGATGTGGGCAAGATTCCGCATCCGGGCCGCGGCGCCAACTTCGTCGATCCCCAGTTCGGTCCGGTGTGGGCGACCAGCGACCTTGGCGACGACCAGATCTCCCTGATAGGCACGGATCCGGTCAAGCACAAGGCGAATGCCTGGAAGGTCGTGCGCACGCTGAAGGGCCAGGGCGGCGGTTCGCTGTTCATCAAGACGCATCCCAAGTCGAACCATCTGTATGTCGACACTGCGCTGAACCCCAGCACCAAGATCAGTCAGAGTGTCGCCGTGTTCGATATCGCCAGCCTCGACAAAGGCTTCAAGGTGCTGCCGATCGCCGACTGGGCCAAACTGGGT…
OTU24	0	0	0	0	0	0	0	1	AACAAGTCCAACAAGATCGCGGTAATCGACTCCAAGGAAGACAAGCTGGTGAAGCTGGTCGATGTGGGCAAGATTCCGCATCCGGGCCGCGGCGCCAACTTCGTCGATCCCCAGTTCGGTCCGGTGTGGGCGACCAGCGACCTTGGCGACGACCAGATCTCCCTGATAGGCACGGATCCGGTCAAGCACAAGGCGAATGCCTGGAAGGTCGTGCGCACGCTGAAGGGCCGAGGGCGGCCGGTTCGCTTGTTCATCAAGACCCATCCGAAGTCGCACAACCTGTATGTCGATACCGCGCTGAACCCGGACGAGAAGATCAGCCAGTCGGTGGCGGTGTACGACATCCGCAAGCTGGGTAAGGGCTACCAGGTCCTGCCGATCGCCGAGTTGGACGAACTG…
OTU25	0	0	0	0	0	1	0	0	AACAAGTCCAACAAGATCGCGGTAATCGACTCCAAGGAAGACAAGCTGGTGAAGCTGGTCGATGTGGGCAAGATTCCGCATCCGGGCCGCGGCGCCAACTTCGTCGATCCCCAGTTCGGTCCGGTGTGGGCGACCAGCGACCTTGGCGACGACCAGATCTCCCTGATGGGCACGGATCCGGTCAAGCACAAGGCGAATGCCTGGAAGGTCGTGCGCACGCTGAAGGGCCAGGGCGGCGGTTCGTTGTTCATCAAGACCCATCCGAAGTCGCACAACCTGTATGTCGATACCGCGCTGAACCCGGACGAGAAGATCAGCCAGTCGGTGGCGGTGTTCGCCATCAACGACCTCGACGCGCCCTACAAGGTGCTGCCGGTGGCCGAGTGGGCCGATCTCGGC…
OTU26	0	0	0	0	0	0	0	1	AACAAGTCCAACAAGATCGCGGTAATCGACTCCAAGGAAGACAAGCTGGTGAAGCTGGTCGATGTGGGCAAGATTCCGCATCCGGGCCGCGGCGCCAACTTCGTCGATCCCCAGTTCGGTCCGGTGTGGGCGACCAGCGACCTTGGCGACGACCAGGTCGCGTTGATCGGTACCGACCCGGTCAAGCACAAGGGGAACGCGTGGAAGGTCGTGCGTATGCTCAAGGGGCAGGGCGGTGGTTCGCTGTTCATCAAGACCCACCCGAAGTCGCACAACCTGTATGTCGATACCGCACTGAACCCGGATACGAAGGTCAGCCAGTCGGTGGCGGTGTTCGATATCCGTCACCTGGACAAAGGTTACCAGGTGCTGCCGATTGCCGAATGGGCCAAGCTGGGT…
OTU27	0	0	0	0	0	1	0	0	AACAAGTCCAACAAGATCGCGGTAATCGACTCCAAGGAAGACAAGCTGGTGAAGCTGGTCGATGTGGGCAAGATTCCGCATCCGGGCCGCGGCGCCAACTTCGTGCACGCCAAGTATGGCCCCGTGTGGAGCACCAGCGCGCTCGGCAACGACAAGATCACGCTGATCGGCACCGATCCCGCCGGGCATCCGCAAAACGCCTGGAAGGTGGTCGAGGTGCTGAAAGGCCAGGGCGGCGGCTCGCTGTTCATCAAGACTCACCCGAAATCGAAACACCTCTACGTCGATACCCCGTTGAACCCGGACGAGAAGATCAGCCAGTCGGTGGCGGTGTACGACATCCGCAAGCTGGGTAAGGGCTACCAGGTCCTGCCGATCGCCGATTGGGCGAAACTGGAG…
OTU28	0	0	0	0	0	0	0	1	AACAAGTCCAACAAGATCGCGGTAATCGACTCCAAGGAAGACAAGCTGGTGAAGCTGGTCGATGTGGGCAAGATTCCGCATCCGGGCCGCGGCGCCAACTTCGTGCATCCCAAGTACGGGCCGGTGTGGGCCACCAGCCACCTCGGTGACCAGAGCATCGCCATCATTGGCACCGATCCCGAGAAGCACAAGCAGTACGCCTGGAAGATGGTCGAGTCCATCGACGGCCAGGGTGGCGGTTCGCTGTTCATCAAGACCCACCCGAAGTCGAAGCACCTGTATGTCGACACCGCGCTGAACCCCGACACCAAGGTCAGTCAGAGTGTCGCCGTGTTCGACATCGCCAGCCTTCGAAAAGGCTTCAAGGTGTTGCCGATCGCCGAGTGGGCGGAACTGGGT…
OTU29	0	0	0	1	0	0	0	0	AACAAGTCCAACAAGATCGCGGTAATCGACTCCAAGGAAGACAAGCTGGTGAAGCTGGTCGATGTGGGCAAGATTCCGCATCCGGGCCGCGGCGCCAACTTCGTGCATCCCAAGTACGGGCCGGTGTGGGCCACCAGCCACCTCGGTGACCAGAGCATCGCCATCATTGGCACCGATCCCGAGAAGCACAAGCAGTACGCCTGGAAGATGGTCGAGTCCATCGACGGCCAGGGTGGTGGTTCGCTGTTCATCAAGACCCATCCGAAGTCGCACAACCTGTATGTCGATACCGCGCTGAACCCGGACGAGAAGATCAGCCAGTCGGTGGCGGTGTACGACATCCGCAAGCTGGGTAAGGGCTACCAGGTCCTGCCGATCGCCGATTGGGCGAAACTGGGC…
OTU30	0	0	0	0	0	0	0	1	AACAAGTCCAACAAGATCGCGGTAATCGACTCCAAGGAAGACAAGCTGGTGAAGCTGGTCGATGTGGGCAAGATTCCGCATCCGGGCCGCGGCGCCAACTTCGTGCATCCCAAGTTCGGTCCGGTCTGGGCGACCAGTCACCTGGGCGACGAGACCGTGGCCCTGATCGGCACCGATCCCGAAAAGCACCCCGACCAGGCCTGGAAGGTGGTGCAGTCGCTGGAAGGGCAGGGCGGCGGCTCGCTGTTCGTCAAGACCCATCCGAAGTCGCACAACCTGTATGTCGATACCGCGCTGAACCCGGACGAGAAGATCAGCCAGTCGGTGGCGGTGTACGACATCCGTAACCTGGACAAGGGCTACAAGGTGTTGCCGATTGCCGAATGGGCCGAGCTGGGC…
OTU31	0	0	0	0	0	0	0	1	AACAAGTCCAACAAGATCGCGGTAATCGACTCCAAGGAAGACAAGTTGGTGAAGCTGGTCGATGTCGGCAAGATCCCGCACCCGGGCCGCGGCGCCAACTTCGTCGATCCCAAGTATGGCCCGGTGTGGGCGACCAGCGATCTGGGCGACGATCAGATCTCCCTGATAGGCACCGATCCGGTCAAGCACAAGGCAAATGCCTGGAAGGTCGTACGCACGCTGAAGGGCCAGGGCGGCGGTTCGCTGTTCATCAAGACTCATCCGAGCTCGCATAACCTGTATGTCGATACCGCGCTGAACCCGGATGAGAAGTCAGCCCAGTCGGTGGCGGTGTACGACATCCGTAACCTGGACAAGGGCTACAAGGTGTTGCCGATGCGCGAATGGGCCGACGCGTGG…
OTU32	0	0	0	1	0	0	0	0	AACAAGTCCAACAAGATCGCGGTAATCGACTCCAAGGACGACGATCTGGTAGCGCTGGTCGATGTGGGCAAGATTCCGCATCCGGGCCGCGGCGCCAACTTCGTCGATCCCCAGTTCGGTCCGGTGTGGACGACCAGCGACCTTGGCGACGACCAGATCTCCCTGATAGGCACGGATCCGGTCAAGCACAAGGCGAATGCCTGGAAGGTCGTGCGCACGCTGAAGGGCCAGGGCGGCGGTTCGCTGTTCATCAAGACCCATCCGAAGTCGCACAACCTGTATGTCGATACCGCGCTGAACCCGGACGAGAAGATCAGCCAGTCGTGGGCGGTGTACGACATCCGCAAGCTGGGTAAGGGCTACCAGGTCCTGCCGATCGCCGATTGGGCGAAACTGGGC…
OTU33	0	0	0	0	0	1	0	0	AACAAGTCCAACAAGATCGCGGTAATCGATTCCAAGCAGCGCAAGCTGGCGGCGATGATCGACGTCGACAAGATCCCGCACCCGGGCCGCGGCGCCAACTTCGTGCACGCCAAATACGGCCCCGTGTGGAGCACCAGCGCGCTCGGCAACGACAAGATCACGCTGATCGGCACCGATCCCGAGAAGCACAAGCAGTACGCCTGGAAGATGGTCGAGTCCATCGACGGCCAGGGTGGCGGTTCGCTGTTCATCAAGACCCACCCGAAGTCGAAGCACCTGTATGTCGATACCGCGCTCAACCCTGATACGAAAATCAGCCAGAGCGTTGCCGTGTACGACATCAACAACCTGAAAGCCGGTTTCAAAGTGTTGCCGATCGCCGAGTGGGCGGATCTCGGT…
OTU34	0	0	0	1	0	0	0	0	AACAAGTCCAACAAGATCGCGGTGATCGACTCCAAAGAGGACAAGCTGGTCAAGCTGGTCGATGTCGGCAAGATCCCGCATCCGGGCCGCGGCGCCAACTTTGTCGAACCCAAGTACGGTCCGGTCTGGGCGACCAGCCACCTCGGCGACGACCAGGTCGCGTTGATCGGTACCGACCCGGTCAAGCACAAGGGGAACGCGTGGAAGGTCGTGCGTATGCTCAAGGGGCAGGGCGGTGGTTCGCTGTTCATCAAGACCCACCCGAAGTCGCACAACCTGTATGTCGATACCGCGCTGAACCCGGACGAGAAGATCAGCCAGTCGGTGGCGGTGTACGACATCCGCAAGCTGGGTAAGGGCTACCAGGTCCTGCCGATCGCCGATTGGGCGAAACTGGGC…
OTU35	0	0	0	1	0	0	0	0	AACAAGTCCAACAAGATCGCGGTGATCGACTCCAAGCTGGACACACTGGCGGCGCTGGTGGACGTCACCGAGATCCCGCATCCCGGCCGCGGCGCCAACCTGGCGGATCCGAAATATGGTCCGGTCTGGATTACCAGTGCGCTGGGTAACGAAAACGTCACGGCCATCGGCACCGACCCGGCGGAAAACCCCGAGCATGCGTGGAAGGTGGTGCGTACCCTGAAGGGCCAGGGCGGCGGTTCGCTGTTCGTGAAGACCCACCCGGAGTCGAGGAACCTGTGGGTGGATTCACCGCTGAACCCGGATACCAAGATCAGCCAGAGCGTCGCCGTATATGACGTCGACAACCTGGACAAGGGTTTTGAAGTGCTGCCGATTGCCGACTGGGCCGGTATCAAG…
OTU36	0	0	0	0	0	0	0	1	AACAAGTCCAACAAGATCGCGGTGATCGACTCCAAGGAAGACAAGCTGGTGAAGCTGGTCGACGTGGGCAAGATCCCGCATCCGGGCCGCGGCGCCAACTTCGTCGATCCCAAGTATGGCCCGGTATGGGCGACCAGCCACCTCGGCGACGACCAGGTCGCGTTGATCGGTACCGACCCCGTCAAGCACAAGGCCAATGCCTGGAAGGTGGTGCGCACGCTGAAGGGCCAGGGTGGTGGTTCGCTGTTCATCAAGACCCATCCGAAGTCGCACAACCTGTATGTGGATACCGCGCTGAACCCGGACGAGAAGGTCAGCCAGTCGGTGGCGGTGTTCGATATCCGCAAGCTGGACAAGGGCTACCAGGTGCTGCCGGTGCGCGAATGGGCAGGAACTCGG…
OTU37	0	0	0	1	0	0	0	0	AACAAGTCCAACAAGATCGCGGTGATCGACTCCAAGGATGACAAGCTGGTGAAGCTGGTCGATGTCGGCAAGATCCCGCACCCGGGCCGCGGCGCCAACTTCGTCGATCCCAAGTATGGCCCGGTGTGGGCGACCAGCGATCTGGGCGACGATCAGATCTCCCTGATAGGCACCGATCCGGTCAAGCACAAGGCAAATGCCTGGAAGGTCGTACGCACGCTGAAGGGCCAGGGCGGCGGTTCGCTGTTCATCAAGACTCATCCGAGCTCGCATAACCTGTATGTCGATACCGCGCTGAACCCGGATGAGAAGGTCAGCCAGTCGGTGGCGGTGTACGACATCCGTAACCTGGACAAGGGCTACAAGGTGTTGCCGATTGCCGAATGGGCCGAGCTGGGC…
OTU38	0	0	0	1	0	0	0	0	AACAAGTCCAACAAGATTGCAGTGGTCGACTCCAAGGACCGGGACCTGGAAGCGCTGATCGATGCCCATGAAATTCCGCATCCCGGTCGTGGCGCCAACTTCGTTCATCCGAAGTACGGCCCGGTCTGGTCAACCAGCGCACTGGGTAGCGACCAGATCACGCTGATTGGTACTGACCCGGTCAAGCACAAGAAGAATGCGTGGAAAGTGGTCGAGACCCTGCACGGCATGGGCGGTGGTTCGCTGTTTATCAAGACCCATCCGAAGTCCAGCAACCTGTGGGTAGATGCACCGTTGAATCCGGATGCCGGTATCAGCCAGTCGGTTGCCGTGTTTGACATCAATCACCTGGACAAGGGTTTTGAAATACTGCCAATCGCCGAATGGGCCGACCTGGGC…
OTU39	0	0	0	1	0	0	0	0	AACAAGTCCAACAAGATTGCAGTGGTCGATTCCAAGGACCGTGACCTGGAAGCACTGATCGATGCCCATGAAATTCCGCATCCCGGTCGTGGCGCCAACTTCGTTCATCCGAAGTACGGCCCGGTCTGGTCAACCAGTGCGCTGGGTAGCGACCAGATCACGCTGATTGGTACTGACCCGGTCAAGCACAAGAAGAATGCGTGGAAAGTGGTCGAGACCCTGCACGGCATGGGCGGTGGTTCGCTGTTTATCAAGACCCATCCGAAGTCCAGCAACCTGTGGGTAGATGCACCGTTGAATCCGGATGCCGGTATCAGCCAGTCTGTCGCCGTGTTTGACATCAATCACCTGGACAAGGGTTTTGAAATACTGCCAATCGCCGAATGGGCCGACCTGGGC…
OTU40	0	0	0	0	0	0	0	1	AACAAGTCCAACAAGGTGGCCGTGATCGACTCCAAGGATGACAAGCTGGTGAAGCTGGTCGAGGTGGGCAAGATCCCGCATCCGGGCCGCGGCGCCAACTTTGTCGACCCCAAGTACGGTCCGGTCTGGGCGACCAGCCACCTCGGCGACGACCAGGTCGCGTTGATCGGTACCGACCCGGTCAAGCACAAGGGGAACGCGTGGAAGGTCGTGCGTATGCTCAAGGGGCAGGGCGGTGGTTCGCTGTTCATCAAGACACACCCGAAGTCGCACAACCTGTATGTCGATACCGCACTGAACCCGGATACCAAGGTCAGCCAGTCGGTGGCGGTGTTCGATATCCGTCACCTGGACAAAGGTTACCAGGTGCTGCCGATTGCCGAATGGGCCAAGCTGGGT…
OTU41	1	0	0	0	0	0	0	0	AACAAGTCCAACAAGGTGGCCGTGGTGGACTCCAAGGAACAGAAGCTGGCGGCCCTGGTCGACGTCGGTGCCATCCCTCATCCCGGTCGGGGTGCCAATTTCGTGGACCCGAAGTACGGTCCGGTATGGGCAACCAGCGACCTCGGGGATGACCAGATCACACTGATCGGAACCGATCCCGAGGGTCACCCCGACCAGGCATGGAAGGTCGTGCGCACCCTGAAGGGCCAGGGCGGCGGCTCGCTGTTCATCAAGACCAATCCCAACTCCCGCCACATCTTCGTGGACACCGCGCTGAACTCGGTGGAGAAGCTGAGCCAGAGCGTTGCCGTCTTCGACATCGACGACCTGGACGCCGGATTCAAGGTGCTGCCGATTGCCGAATGGGCCGGACGTGGG…
OTU42	1	0	0	0	0	0	0	0	AACAAGTCCAACAAGGTGGCCGTGGTGGACTCCAAGGAACAGAAGCTGGCGGCCTTGGTCGACGTCGGTGCCATCCCTCATCCCGGTCGGGGTGCCAATTTCGTGGACCCGAAGTATGGTCCGGTATGGGCAACCAGCGACCTCGGGGATGACCAGATCACACTGATCGGAACCGATCCCGAGGGTCACCCCGACCAGGCATGGAAGGTCGTGCGCACCCTGAAGGGCCAGGGCGGCGGCTCGCTGTTCATCAAGACCAATCCCAACTCCCGCCACATATACGTCGATACCGCGTTGAGCTCGGTGGAGAAGCTGAGCCAGAGCGCTGCCGTCTTCGACATCGACGACCTGGACGCCGGATTCAAGGTGCTGCCGATTGCCGAATGGGCCGGACGTGGG…
OTU43	0	0	0	0	0	0	0	1	AACAAGTCCAACAAGGTGGCCGTGGTGGACTCCAAGGAAGACAAGTTGGTGAAGCTGGTCGATGTCGGCAAGATCCCGCACCCGGGCCGCGGCGCCAACTTCGTCGATCCCAAGTATGGCCGGGTGTGGGCGACCAGCGATCTGGGCGACGATCAGATCTCCCTGATAGGCACCGATCCGGTCAAGCACAAGGCAAATGCCTGGAAGGTCGTACGCACGCTGAAGGGCCAGGGCGGCGGTTCGCTGTTCATCAAGACTCATCCGAGCTCGCATAACCTGTATGTCGATACCGCGCTGAACCCGGATGAGAAGGTCAGCCAGTCGGTGGCGGTGTACGACATCCGTAACCTGGACAAGGGCTACAAGGTGTGCCCGATTGCCGAATGGGCCGAGCTGGGC…
OTU44	1	0	0	0	0	0	0	0	AACAAGTCCAACAAGGTGGCCGTGGTGGACTCCAAGGAGCAGAAGCTGGCGGCCCTGGTCGACGTCGGTGCCATCCCTCATCCCGGTCGGGGTGCCAATTTCGTGGACCCGAAGCACGGTCCGGTATGGGCAACCAGCGACCTCGGGGATGATCAGATCACACTGATCGGAACCGATCCCGAGGGTCACCCCGACCAGGCATGGAAGGTCGTGCGCACCCTGAAGGGCCAGGGCGGCGGCTCACTGTTCATCAAGACCAATCCCAACTCCCGCCACATATTCGTGGACACCGCGCTGAACTCGGTGGAGAAGCTGAGCCAGAGCGCTGCCGTCTTCGACATCGACGACCTGGACGCCGGATTCAAGGTGCTGCCGATTGCCGAATGGGCCGACGTGGGC…
OTU45	1	0	0	0	0	0	0	0	AACAAGTCCAACAAGGTGGCCGTGGTGGACTCCAAGGAGCAGAAGCTGGCGGCCCTGGTCGACGTCGGTGCCATCCCTCATCCCGGTCGGGGTGCCAATTTCGTGGACCCGAAGCACGGTCCGGTATGGGCAACCAGCGACCTCGGGGATGATCAGATCACACTGATCGGAACCGATCCCGAGGGTCACCCCGACCAGGCATGGAAGGTCGTGCGCACCCTGAAGGGCCAGGGCGGCGGCTCGCTGTTCATCAAGACCCACCCGAGCTCGCGGCACCTGTACGTCGATACCGCGTTGAGCTCGGTGGAGAAGCTGAGCCAGAGCGCTGCCGTCTTCGACATCGACGACCTGGACGCCGGATTCAAGGTGCTGCCGATTGCCAAGTGGCCAGACCTGGGC…
OTU46	1	0	0	0	0	0	0	0	AACAAGTCCAACAAGGTGGCCGTGGTGGACTCCAAGGAGCAGAAGCTGGCGGCCCTGGTCGACGTCGGTGCCATCCCTCATCCCGGTCGGGGTGCCAATTTCGTGGACCCGAAGTACGGTCCGGTATGGGCAACCAGCGACCTCGGGGATGACCAGATCACACTGATCGGAACCGACCCCGAGGGTCACCCCGACCAGGCATGGACGGTCGTGCGCACCCTGAAGGGCCAGGGCGGCGGCTCGCTGTTCATCAAGACCAATCCCAACTCCCGCCACATATTCGTGGACACCGCGCTGAGCTCGGTGGAGAAGCTGAGCCAGAGCGCTGCCGTCTTCGACATCGACGACCTGGACGCCGGATTCAAGGTGCTGCCGATTGCCGAATGGCCGACGTTGGGC…
OTU47	1	0	0	0	0	0	0	0	AACAAGTCCAACAAGGTGGCCGTGGTGGACTCCAAGGAGCAGAAGCTGGCGGCCCTGGTCGACGTCGGTGCCATCCCTCATCCCGGTCGGGGTGCCAATTTCGTGGACCCGAAGTACGGTCCGGTATGGGCAACCAGCGACCTCGGGGATGACCAGATCACACTGATCGGAACCGATCCCGAGGGTCACCCCGACCAGGCATGGAAGGTCGTGCGCACCCTGAAGGGCCAGGGCGGCGGCTCGCTGTTCATCAAGACCAATCCCAACTCCCGCCACATATACGTCGATACCGCGTTGAGCTCGGTGGAGAAGCTGAGCCAGAGCGCTGCCGTCTTCGACATCGACGACCTGGACGCCGGATTCAAGGTGCTGCCGATTGCCGAATGGGCCGGACTTGGC…
OTU48	0	0	0	0	0	0	0	1	AACAAGTCCAACAAGGTGGCCGTGGTGGACTCCAAGGAGCAGAAGCTGGCGGCCCTGGTCGACGTCGGTGCCATCCCTCATCCCGGTCGGGGTGCCAATTTCGTGGACCCGAAGTACGGTCCGGTATGGGCAACCAGCGACCTCGGGGATGACCAGATCACACTGATCGGAACCGATCCCGAGGGTCACCCCGACCAGGCATGGAAGGTCGTGCGCACCCTGAAGGGCCAGGGCGGCGGCTCGCTGTTCATCAAGACGCATCCCAAGTCGAAACATCTGTATGTCGACACTGCGCTGAACCCCGACACCAAGGTCAGTCAGAGTGTCGCCGTGTTCGACATCGCCAGCCTTCGAAAAGGCTTCAAGGTGTTGCCGATCGCCGAGTGGGCGGAACTGGGT…
OTU49	1	0	0	0	0	0	0	0	AACAAGTCCAACAAGGTGGCCGTGGTGGACTCCAAGGAGCAGAAGCTGGCGGCCCTGGTCGACGTCGGTGCCATCCCTCATCCCGGTCGGGGTGCCAATTTCGTGGACCCGAAGTACGGTCCGGTATGGGCAACCAGCGACCTCGGGGATGACCAGATCACACTGATCGGAACCGATCCCGAGGGTCACCCCGACCAGGCATGGAAGGTGGTGCGCACACTGAAAGGCCAGGGCGGCGGATCACTGTTCGTCAAATCGAACCCCAAGTCGAAGCACCTGTATGTCGATACCGCGCTCAACCCTGATACGAAAATCAGCCAGAGCGTTGCCGTGTACGACATCAACAACCTGAAGCCGGTTTACAAAGTGTTGCCGATCGCCGAGTGGGCGGATCTCGGT…
OTU50	2	0	0	0	0	0	0	0	AACAAGTCCAACAAGGTGGCCGTGGTGGACTCCAAGGAGCAGAAGCTGGCGGCCCTGGTCGACGTCGGTGCCATCCCTCATCCCGGTCGGGGTGCCAATTTCGTGGACCCGAAGTATGGTCCGGTATGGGCAACCAGCGACCTCGGGGATGACCAGATCACACTGATCGGAACCGATCCCGAGGGTCACCCCGACCAGGCATGGAAGGTCGTGCGCACCCTGAAGGGCCAGGGCGGCGGCTCGCTGTTCATCAAGACCAATCCCAACTCCCGCCACATCTTCGTGGACACCGCGTTGAGCTCGGTGGAGAAGCTGAGCCAGAGCGCTGCCGTCTTCGACATCGACGACCTGGACGCCGGATTCAAGGTGCTGCCGATTGCCGAGTGGGCCGACCTGGAG…
OTU51	1	0	0	0	0	0	0	0	AACAAGTCCAACAAGGTGGCCGTGGTGGACTCCAAGGAGCAGAAGCTGGCGGCCCTGGTCGATGTGGGCAAGATCCCCCACCCGGGACGCGGCGCCAACTTCGTGCATCCCAAGTACGGGCCGGTGTGGGCCACCAGCCACCTCGGTGACCAGAGCATCGCCATCATTGGCACCGATCCCGAGAAGCACAAGCAGTACGCCTGGAAGATGGTCGAGTCCATCGACGGCCAGGGTGGCGGTTCGCTGTTCATCAAGACCCACCCGAAGTCGAAGCACCTGTATGTCGATACCGCGCTCAACCCTGATACGAAAAATCAGCCAGAGCGTTGCCGTGTACGACATCAACAAACCTGAAAGCCGGTTTCTAAAGTGTTGCCGATCGCCGAGTGGGCGGATCTC…
OTU52	1	0	0	0	0	0	0	0	AACAAGTCCAACAAGGTGGCCGTGGTGGACTCCAAGGAGCAGAAGCTGGCGGCCTTGGTCGACGTCGGTGCCATCCCTCATCCCGGTCGGGGTGCCAATTTCGTGGACCCGAAGTATGGTCCGGTATGGGCAACCAGCGACCTCGGGGATGACCAGATCACACTGATCGGAACCGATCCCGAGGGTCACCCCGACCAGGCATGGAAGGTCGTGCGCACCCTGAAGGGCCAGGGCGGCGGCTCGCTGTTCATCAAGACCAATCCCAACTCCAAGCACCTCTATGTGGATACTGCACTCAACTCGGTGGAGAGCCTGAGCCAGACGGTTGCCGTGTTCGACATCGACAACCTGGACGCGAAGTATAAGGTGCTGCCCATCGCCGAATGGGCCGGACTTGGG…
OTU53	0	0	0	0	0	0	0	1	AACAAGTCCAACAAGGTGGCCGTGGTGGACTCCAAGGAGCAGAAGCTGGCGGCCTTGGTCGACGTCGGTGCCATCCCTCATCCCGGTCGGGGTGCCAATTTCGTGGACCCGAAGTATGGTCCGGTATGGGCAACCAGCGACCTCGGGGATGACCAGATCACACTGATCGGAACCGATCCCGAGGGTCACCCCGACCAGGCATGGAAGGTCGTGCGCACCCTGAAGGGCCAGGGCGGCGGCTCGCTGTTCATCAAGACCAATCCCAACTCCCGCCACATATACGTGGACACCGCGCTGAGCTCGGTGGAGAAGCTGAGCCAGAGCGCTGCCGTCTTCGACATCGACGACCTGGACGCCGGATTCAAGGTGCTGCCGATTGCCGAGTGGCCAGATGTGGGC…
OTU54	1	0	0	0	0	0	0	0	AACAAGTCCAACAAGGTGGCCGTGGTGGACTCCAAGGAGCAGAAGCTGGCGGCCTTGGTCGACGTCGGTGCCATCCCTCATCCCGGTCGGGGTGCCAATTTCGTGGACCCGAAGTATGGTCCGGTATGGGCAACCAGCGACCTCGGGGATGACCAGATCACACTGATCGGAACCGATCCCGAGGGTCACCCCGACCAGGCATGGAAGGTCGTGCGCACCCTGAAGGGCCAGGGCGGCGGCTCGCTGTTCATCAAGACCAATCCCAACTCCCGCCACATCTTCGTGGACACCGCGCTGAACTCGGTGGAGAAGCTGAGCCAGAGCGCTGCCGTCTTCGACATCGACGACCTGGACGCCGGATTCAAGGTGCTGCCGATTGCCGAGTGGGCCGGATGTGGG…
OTU55	0	0	1	0	0	0	0	0	AACAAGTCGAACAAGATCGCGGTGATCGACTCCAAGGATCGCAAACTGACAGCACTGGTCGATGTCACCGAGATCCCTCACCCTGGTCGTGGTGCAAACTTCATCCATCCTAAATATGGTCCTGTGTGGGCTACCAGTGCTTTAGGTAATGATAACGTCACTTTGATCGGCACCGACCCTGTCAAGCATAAGCAAAATGCCTGGAAAGTGGTCGATACACTGCATGGTATGGGCGGCGGATCGCTGTTTATAAAAACGCATCCAAAATCCAGAAACCTGTGGGTAGATGCACCGCTGAACCCGGATACAAAGGTCAGCCAGTCGGTCGCTGTGTTTGATATCGACCATCTGGATAAGGGCTTCAACATTCTGCCGATCGCTGAATGGGCTGAGCTGGGT…
OTU56	0	0	0	0	0	0	0	1	AACAAGTCGAACAAGATCGCGGTGATCGATTCCAGGGATCGCAAACTCACAGCCCTGGTCGATACCACCGAAATCCCGCACCCCGGTCGCGGCGCCAACTTCATCCATCCGAAGTTTGGCCCTGTATGGGCAACCAGCGCGCTGGGTAACGACAACATAACGCTGATCGGAACCGACCCCGTCAAGCACAAGGCCAATGCCTGGAAAGTGGTCGAAACCCTGCACGGCATGGGCGGCGGTTCGCTGTTCATCAAGACGAATCCGAAATCCACCAACCTGTGGGTCGATGCGCCGCTGAACCCGGACGCAACGCTGAGCCAGTCGATTGCGGTGTTCGACATCAACAACCTGAAGGCCGGTTTCAAAGTGTTGCCGATCGCCGAGTGGCCGGATCTCGGT…
OTU57	0	0	0	0	1	0	0	0	AACCAGTCCAACAAGATCGCGGTCATCGATTCCCGTGATGGCGAGCTGGAAGCGCTGGTGGACGTTGGCAAGATTCCCCACCCCGGTCGCGGTGCCAACTTTGTGCATCCGCAGTATGGCCCGGTGTGGGCCACCAGCCACCTGGGTGATGAAACCATCGCACTGATCGGTACCGACCCTGAAGGCCATCCCGATTACGCCTGGAAGCATGTCGATACGATTCACGGTCAGGGTGGCGGCTCGCTGTTCATCAAGACCCACCCCGAGTCCGAGCACCTGTACGTGGACACCACCTTCAACCCGGACCCGGCGACTCAGCCAGTCGGTGGCGGGTGTTTAACGTCTAACGACCTGCAGGCCGGTTATCAGGTGCTGCCATTGCGCGAGTGGGCCGATGTG…
OTU58	0	1	0	0	0	0	0	0	AACCAGTCCAACAAGATCGCGGTGATCGATTCCCGCGATGGCGAGCTGGAAGCGCTGGTGGACGTTGGCAAGATTCCCCACCCCGGTCGAGGTGCCAACTTTGTGCATCCGCAGTATGGCCCGGTGTGGGCCACCAGCCACCTGGGTGATGAAACCATCGCACTGATCGGTACCGACCCTGAAGGCCATCCCGATTACGCCTGGAAGCATGTCGATACGATTCACGGTCAGGGTGGCGGCTCGCTGTTCATCAAGACCCACCCCGAGTCCGAGCACCTGTACGTGGACACCACCTTCAACCCGGACCCGGCGATCAGCCAGTCGGTGGCGGTGTTCAACCTCAACGACCTGCAGGCCGGTTATCAGGTGCTGCCCATTGCCGAGTGGGCCGGATGTGGT…
OTU59	0	0	0	0	0	0	1	0	AACCAGTCCAACAAGATCGCGGTGATCGATTCCCGTGATGGCGAGCTGGAAGCGCTGGTGGACGTTGGCAAGATTCCCCACCCCGGTCGCGGTGCCAACTTTGTGCACCCGCAGTATGGCCCGGTGTGGGCCACCAGCCACCTGGGTGATGAAACCATCGCACTGATCGGTACCGACCCCGAAGGCCATCCCGATTACGCCTGGAAGCATGTCGATACGATTCACGGTCAGGGTGGCGGCTCGCTGTTCATCAAGACCCACCCCGAGTCCGAGCACCTGTACGTGGACACCACCTTCAACCCGGACCCGGCGATCAGCCAGTCGGTGGCGGTGTTCAACGTCAACGACCTGCAGGCCGGTTAGTCAGTGTGCTGCCCACTTGCCGAGTGGGCCGATGTG…
OTU60	0	0	0	0	0	0	1	0	AACCAGTCCAACAAGATCGCGGTGATCGATTCCCGTGATGGCGAGCTGGAAGCGCTGGTGGACGTTGGCAAGATTCCCCACCCCGGTCGCGGTGCCAACTTTGTGCATCCGCAGTATGGCCCGGTGTGGGCCACCAGCCACCTGGGTGATGAAACCATCGCACTGATCGGTACCGACCCTGAAGGCCATCCGGATAACGCCTGGGAAGTCGTGCGCACGCTCGACGGAATGGGTGGCGGCTCGCTGTTCGTCAAGACACACCCCGAGTCCGAGCACCTGTACGTGGACACCACCTTCAACCCGGACCCGGCGATCAGCCAGTCGGTGGCGGTGTTCAACGTCAACGACCTGCAGGCCGGTTATCAGGTGCTGCCCATTGCCGAGTGGGCCGGATGTGGG…
OTU61	0	0	0	0	1	0	0	0	AACCAGTCCAACAAGATTGCGGTGATCGATTCCCGCGATGGCGAGCTGGAAGCGCTGGTGGACGTTGGCAAGATTCCCCACCCCGGTCGCGGTGCCAACTTTGTGCATCCGCAGTATGGCCCGGTGTGGGCCACCAGCCACCTGGGTGATGAAACCATCGCACTGATCGGTACCGATCCCGAAGGTCATCCCGATTACGCCTGGAAGCATGTCGATACGATCCATGGTCAGGGCGGCGGCTCACTGTTTATCAAGACTCACCCCGAGTCCGAGCACCTGTACGTGGACACCACCTTCAACCCGGACCCGGCGATCAGCCAGTCAATTGCCGTCTTTGACATCAACAACCTCGACGCGGCTTCGAAATACCTGCCGATCGCCGAATGGGCAGGAGCTCGG…
OTU62	0	0	0	0	0	0	1	0	AACCAGTCCAACCAGATCGCGGTGATCGATTCCCGCGATGGCGAGCTGGAAGCGCTGGTGGACGTTGGCAAGATTCCCCACCCCGGTCGCGGTGCCAACTTTGTGCACCCGCAGTATGGCCCGGTGTGGGCCACCAGCCACCTGGGTGATGAAACCATCGCACTGATCGGTACCGACCCCGAAGGCCATCCCGATTACGCCTGGAAGCATGTCGATACGATTCACGGTCAGGGTGGCGGCTCGCTGTTCATCAAGACCCACCCCGAGTCCGAGCACCTGTACGTGGACACCACCTTCAACCCGGACCCGGCCATCAGCCAGTCGGTGGCGGTGTTCAACGTCAACGACCTGGAGGCCGGTTACCAGGTGCTGCCAATCGCCGAGTGGGCCGAGTGTGGT…
OTU63	0	0	0	1	0	0	0	0	AACCAGTCCAACGAGATCGCGGTGATCGATTCCCGCGATGGCGAGCTGGAAGCGCTGGTGGACGTTGGCAAGATCCCCCACCCCGGACGCGGCGCCAACTTCGTGCATCCCAAGTACGGGCCGGTGTGGGCCACCAGCCACCTCGGTGACCAGAGCATCGCCATCATTGGCACCGATCCCGAGAAGCACAAGCAGTACGCCTGGAAGATGGTCGAGTCCATCGACGGCCAGGGTGGCGGTTCGCTGTTCATCAAGACCCACCCGAAGTCGAAGCACCTGTATGTCGATACCGCGCTCAACCCTGATACGAAAATCAGCCAGAGCGTTGCCGTGTACGACATCAACAACCTGAAGGCCGGTTACAAAGTGTTGCCGATCGCCGAGTGGGCGGATCTCGGT…
OTU64	0	1	0	0	0	0	0	0	AACCAGTCGGACAAGATCGCGGTCATCGATTCCAAGGAAGACAAGCTGACGGCGCTGATCGATGTCACCAAGATCCCGCATCCGGGTCGCGGCGCCAACCTGACGGATCCCAAATACGGACCGGTCTGGGTGACCAGCGCACTGGGTAACGAGAACGTCACCGTGATCGGTACGGACCCGGTGAAGCACAAGGACCATGCCTGGAAGGTCGTGCGTACTCTCAAGGGTCAGGGCGGCGGTTCGCTGTTCGTCAAGTCGCACCCCAAGTCCAGCAACCTGTGGGTGGATACGACACTGAATCCCGACACCAAGATCAGCCAGAGCGTTGCGGTGTATGACGTGAACAACCTCGACAAGGGCTTTGAGGTCCTGCCGATTGCCGAATGGGCCGACATCAAG…
OTU65	0	1	0	0	0	0	0	0	AAGATTCCACACCCGGGACGCGGCGCCAACTTCGTGCACCCGAAATACGGCCCGGTATGGGCGACCAGCCACCTCGGCGACCAGACCATCGCCCTGATCGGCACGGACCCCGACAAACACCCCAAGTATGCCTGGAAGATGGTCGAATCCATCGACGGTCAGGGCGGCGGCTCGCTGTTCATCAAGACGCATCCCAAGTCGAACCATCTGTATGTCGACACTGCGCTGAACCCCGACACCAAGATCAGTCAGAGTGTCGCCGTGTTTGATATCGCCAGCCTCGACAAAGGCTTCAAGGTGCTGCCGATCGCCGAGTGGGCCGAACTGGGTGAAGGACCGAAGCGCGTCGTGCAGCCGGAGTTCAACAAGGCGGGCGACGAAGTCTGGTTTTCGGTGTGG…
OTU66	0	0	0	0	0	0	1	0	AATCAGTCCAACAAGATCGCGGTGATCGACTCCCGCGATGGCGAGCTGGAAGCGCTGGTGGACGTTGGCAAGATTCCCCACCCCGGTCGCGGTGCCAACTTTGTGCACCCGCAGTATGGCCCGGTGTGGGCCACCAGCCACCTGGGTGATGAAACCATCGCACTGATCGGTACCGACCCCGAAGGCCATCCCGATTACGCCTGGAAGCATGTCGATACGATTCACGGTCAGGGTGGCGGCTCGCTGTTCATCAAGACCCACCCCGAGTCCGAGCACCTGTACGTGGACACCACCTTCAACCCGGACCCGGCGATCAGCCAGTCGGTGGCGGTGTTCAACGTCAACGACCTGCGAGGCCGGTTATCAGTGTGCTCGCCCATTGCCGAGTGGGCCGATGTG…
OTU67	0	0	0	0	0	0	1	0	AATCAGTCCAACAAGATCGCGGTGATCGACTCCCGCGATGGCGAGCTGGAAGCGCTGGTGGACGTTGGCAAGATTCCCCACCCCGGTCGCGGTGCCAACTTTGTGCATCCGCAGTATGGCCCGGTATGGGCCACCAGCCACCTGGGTGATGAAACCATCGCACTGATCGGTACCGACCCCGATGGTCATCCCGATTACGCCTGGAAGCATGTTGATACGATCCATGGCCAGGGCGGCGGCTCGCTGTTTATCAAGACCCACCCCGAGTCCGAGCACCTGTACGTGGACACCACCTTCAACCCGGACCCGGCGATCAGCCAGTCGGTGGCGGTGTTCAACGTCAACGACCTGCAGGCCGGTTATCAGGTGCTGCCCATTGCCGAGTGGGCCGGATGTGGG…
OTU68	0	0	0	0	1	0	0	0	AATCAGTCCGACAAGATCGCCGTGGTCGATTCGCGCGATCGCAAGCTCGCCGCACTGGTCGATGTGACCAAGACGCCGCACCCGGGCCGCGGAGCGAATCTCGATGACCCGGACTTCGGTCCGGTCTGGGTGACCAGCGCACTCGGCAACGCCAACATTTCGTTCCTGGGTACAGATCCGGAGGGCCATCCGAAGAACGCGTGGAAAACGGTGCGTGTACTCGACGGCATGGGCGGTGGATCGCTGTTCGTCAAATCGCATCCGAAGTCGACCAATCTCTGGGTCGATGCGCCGCTGAATCCGGAGGAGTCGATCAGCCAGAGCGTGGCGGTGTTCGACATCAACAATTTCGACGCCGGCTTTGTCACGCTGCCGATCGCGGAATGGGCGGAGCTGGGC…
OTU69	0	0	0	0	0	1	0	0	AATCAGTCGAATCGGATCGCGGTCATCGACTCCAGAGAGCGCCGGCTCGTCGCTCTGCCCGAGGTGACCAAGATCCCCCATCCCGGCCGCGGCGCTAACATCGTCGACCCGACGTTCGGCCCGGTCTGGGTGACCAGCGCGCTGGGAAATGCGAATATCACCATGATCGGCACCGATCCCGATGGGCATCCGGACCAGGCGTGGAAGGTCGTGCGCACGCTCGAGGGACAGGGCGGCGGCTCGCTGTTCGTCAAGTCGCACCCGAAGTCGGGCAATTTGTGGGTCGATACGCCGCTCAATCCTGACGCGTCCATCTCCCAAAGCGTCGCGGTGTTCGACACCGCCGACCTGGGTGCGGGCTTCGAGGTTCTGCCGATCGCCGAGTGGGCCGAGCTGGGT…
OTU70	0	1	0	0	0	0	0	0	CAGATCCCGCACCCCGGGCGTGGCGCCAACTTCGTGCATCCGAAGTACGGGCCAGTGTGGGCCACCAGTCATCTGGGTGACCAGAGCATCGCGGTGATCGGTACAGACCCTGCCAAGCACCCGGAAAATGCCTGGAAGATGGTCCGCCACATCGATGGCCAGGGCGGCGGCTCGCTGTTCATCAAGACCCATCCCAAGTCGACGAATCTGTATGTCGATACTGCCCTGAACCCGGATCCGAAGGTCAGTCAGTCGGTCGCGGTGTTCGATATCAACGACCTCGACAAGGGCTTCGAGGTCCTGCCGATCGCCGACTGGGCCGAGCTGGGTGATGGACCGAAGCGCGTGGTGCAGCCTGAATTCAACCAGGCCGGCGATGAGGTCTGGTTCTCGGTGTGG…
OTU71	0	0	0	0	1	0	0	0	CTCGACAGCACCAGGCGCTATTTCCTGACGGCCGCAAACGCACGTGGCAAGGTGGTGGTCATCGACACCAAGGAAAGCATGCTGACGGCAATCCTGGAAACCGGCGGCGAAACGCCGCATCCGGGTCGCGGCGCCAACATCCTGCACCCGACGCTTGGTCCGGTATGGGCAACCTCGCATCTGGGCGATGACACTATTGCCCTAATAGGCACCGACCCGGAAGGCCACCCCGACCAGGCATGGACGATGGTGCAGCAGCTCTACGGTCTCGGCGGCGGTTCACTGTTCGTCAAGACCCACCCCGAGTCCAAGAACCTGTACGTCGACACGCCGCTGAACCCCGAGGCCGAAGTGTCCTCGTCGGTGGCGGTGTTCGATCTCAAAGACCTGGACAAGCCC…
OTU72	0	0	1	0	0	0	0	0	CTCGACAGCACCAGGCGCTATTTCCTGACGGCCGCAAACGCACGTGGCAAGGTGGTGGTCATCGACACCAAGGAAAGCGTGCTGACGGCAATCCTGGAAACCGGCGGCGAAACGCCGCATCCGGGTCGCGGCGCCAACATCCTGCACCCGACGCTTGGTCCGGTATGGGCAACCTCGCATCTGGGCGATGACACTATTGCCCTAATAGGCACCGACACGGAAGGCCACCCCGACCAGGCATGGACGATGGTGCAGCAGCTCTACGGTCTCGGCGGCGGTTCACTGTTCATCAAGACCCATCCCGAATCGCGCCATCTCTACGTCGACACGCCGCTCAACCCGGAGCCCGAGGTGGCCTCGTCGGTCGCGGTGTTCGACCTCGACGATCTCGATGCGGGC…
OTU73	0	0	0	0	1	0	0	0	CTCGACAGCACCAGGCGCTATTTCCTGACGGCCGCAAACGCACGTGGCAAGGTGGTGGTCATCGACACCAAGGAAAGCGTGCTGACGGCAATCCTGGAAACCGGCGGCGAAACGCCGCATCCGGGTCGCGGCGCCAACATCCTGCACCCGACGCTTGGTCCGGTATGGGCAACCTCGCATCTGGGCGATGACACTATTGCTCTGATCGGCACCGACCCGGAAGGCCACCCCGACCAGGCATGGACGATGGTGCAGCAGCTCTACGGTCTCGGCGGCGGTTCACTGTTCGTCAAGTCGCACCCGGAATCACACCACCTGTACGTCGACACCACGCTGAACCCGGATGAAAAGGTCAGCCAGTCGATCGCGGTGTTTGACATCCGCGACCTGAGCAAGGGT…
OTU74	1	0	0	0	0	0	0	0	CTCGACAGCACCGGACGCTATTTCCTGGTGGCTGCCAATGCCCGCCACAAGCTCGCCGTGATCGACACCAAAGAGGGCCGGCTCGAGGCGCTGATCGAGAGCGAGGGGCTGACGCCGCATCCCGGCCGCGGCGCCAACTTCGTCCACCCGACCTACGGCCCCGTCTGGGCGACGTCGCATCTTGGCGACGAGACGATCTCAATGATCGGCACCGATCCCGAAGGACATCCGGACGAGGCGTGGAAGGTGGTGCAGACCGTCTACGGCCTCGGCGGCGGATCGCTTTTCATCAAGACGCATCCCAACAGCGAGAATCTCTACGTCGACACGCCGCTCAACCCCGACGCCGAGACCTCCGCTTCGGTGGCGGTGTTCAAGATCGCCGACCTCGCGAACGAG…
OTU75	0	1	0	0	0	0	0	0	CTCGACAGCTCCAAGCGCTACTTCCTTGTGGCGGCAAACGCGCGGGGCAAGGTTGCGGTCGTCAACACGAAGGAAGGCAAGCTCACTGCGCTGGTGGAAACCGGAGGCGAGACCCCGCATCCCGGCCGCGGCGCCAACTTCGTCCACCCGACCTACGGCCCCGTCTGGGCGACGTCGCATCTTGGCGACGAGACGATCTCAATGATCGGCACCGATCCCGAGGGACATCCGGACGAGGCTTGGCAGGTGGTGCAGACCGTCTACGGCCTCGGCGGCGGTTCGCTCTTCATCAAGACGCATCCCAACAGCGAGAACCTCTACGTCGACACGCCGCTCAACCCCGACGCCGAAACCTCGGCCTCGGTGGCGGTGTTCAAGATCGCCGACCTCGCGAACGAG…
OTU76	0	0	0	0	0	0	0	1	CTCGATTCCACCAAGCGCTATTTCCTCGTGGCAGCGAACGCCCGATGCAAGGTTGCGGTGGTCGACACCAAGGAGGGCACGCTCGCGGCGATCGTAGAGACCGGCGGACAGACCCCCCACCCGGGCCGCGGCGCCAACTTCGTCGACCCGGACAACGGCCCCGTGTGGGCGACCAGCCACCTGGGGGACAAGTCCGTGGTGCTGATCAGCACCGACCCCGACGGTCACCCGGACCAGGCGTGGAAGGTGGTGCGCAAGCTCGACGGACAGGGCGGCGGATCGCTGTTCATCAAGACCCACCCCAATTCCAGGCACCTCTACGTGGACACCGCGCTGAGCTCGGTGGAGAAGCTGAGCCAGAGCGCTGCCGTCTTCGACATCGACGACCTGGACGCCGGA…
OTU77	0	0	0	0	0	1	0	0	CTCGATTCCACCAAGCGCTATTTCCTGGTCGCCGCCAACGCCCGCAACCGGGTCGCCGTGATCGATACCGAGAATAGCGAGCTTGAGGCGGTGATCGACACCGAGGGCCTGACGCCGCATCCCGGCCGCGGCGCCAACTTCATCCACCCGACCTACGGCCCCGTCTGGGCGACCTCGCACCTTGGCGACGAGACGATCTCGATGATCGGCACCGATCCCGAAGGACATACGGACGAGGCGTGGAAGGTGGTGCAGACCGTGTACGGCCTCGGCGGCGGATCGCTTTTCATCAAGACGCATCCCAACAGCGAGAACCTCTACGTCGACACGCCGCTCAACCCCGACGCCGAAACCTCGGCTTCGGTGGCGGTGTTCAAGATCGCCGACCTCGCGAACGAG…
OTU78	0	2	0	0	0	0	0	0	CTCGATTCCACCAAGCGCTATTTCCTGGTTGCCGCCAACGCCCGCAACACCATCGCCGTGATCGATACCAAGACCGGCAAACTGGCCAAGCTGGTGCGCGAGGGCATCGGCCAGACTCCGCATCCGGGGCGCGGCGCCAACTTCGTGCATCCCAAGTTCGGTCCGGTCTGGGCGACCAGTCACCTGGGCGACGAGACCGTGGCCCTGATCGGCACCGATCCCGAAAAGCACCCCGACCAGGCCTGGAAGGTCGTGCGCGTGCTGCATGGTCAGGGCGGCGGCTCGCTGTTCATCAAGACGCATCCGAAGTCCAAGCACCTCTATGTCGACACTGCGCTGAACCCCGACACCAAGATCAGTCAGAGTGTCGCCGTGTTTGATATCGCCAGCCTCGACAAA…
OTU79	0	1	0	0	0	0	0	0	CTCGATTCCACCAAGCGCTATTTCCTGGTTGCCGCCAATGCCCGCAACACCATCGCCGTGATCGATACCAAGACCGGCAAACTGGCCAAGCTGGTGCGCGAGGGCATCGGCCAGACTCCGCATCCGGGGCGCGGCGCCAACTTCGTGCATCCCAAGTTCGGTCCGGTCTGGGCGACCAGTCACCTGGGCGACGAGACCGTGGCCCTGATCGGCACCGACCCCCACAAGCACCCCAAATATGCCTGGAAGATGGTTGAATCCATCGATGGCCAGGGCGGCGGTTCGTTGTTCATCAAGACCCACCCCAGGTCCAAGCACCTGTATGTCGACACGGCGCTGAACCCGGACACCGCGATCAGCCAGAGTGTTGCCGTGTTCGACATCGCCAGCCTGGAGAAA…
OTU80	0	0	0	0	0	0	0	1	CTCGATTCCACCAAGCGCTATTTCCTGGTTGCCGCCAATGCCCGCAACACCATCGCCGTGATCGATACCAAGACCGGCAAACTGGCCAAGCTGGTGCGCGAGGGCATCGGCCAGACTCCGCATCCGGGGCGCGGCGCCAACTTCGTGCATCCCAAGTTCGGTCCGGTCTGGGCGACCAGTCACCTGGGCGACGAGACCGTGGCCCTGATCGGCACCGATCCCGAAAAGCACCCCGACCAAGCCTGGAAGGTGGTGCAGTCGCTGGAAGGGCAGGGCGGCGGCTCGCTGTTCATCAAGACCCATCCCAAGTCGAAGCACCTCTATGTGGACACCGCGCTGAACCCCGACACCAAGGTCAGTCAGAGTGTCGCCGTGTTCGACATCGCCAGCCTCGAAAAA…
OTU81	0	0	0	0	1	0	0	0	CTCGATTCCACCAAGCGCTATTTCCTGGTTGCCGCCAATGCCCGCAACACCATCGCCGTGATCGATACCAAGACCGGCAAACTGGCCAAGCTGGTGCGCGAGGGCATCGGCCAGACTCCGCATCCGGGGCGCGGCGCCAACTTCGTGCATCCCAAGTTCGGTCCGGTCTGGGCGACCAGTCACCTGGGCGACGAGACCGTGGCCCTGATCGGCACCGATCCCGAAAAGCACCCCGACCAGGCCTGGAAGGTGGTGCAGTCGCTGGAAGGGCAGGGCGGCGGCTCGCTGTTCGTCAAGACCCACCCCGAGTCCACGAACCTGTACGTCGACACGCCGCTGAACCCCGAGGCCGAAGTTTCCTCGTCGGTGGCGGTGTTCGACCTCAACGATCTGAGCAAG…
OTU82	0	0	0	0	1	0	0	0	CTCGATTCCACGAAGCGCTATTTCCTGGTTGCCGCCAACGCCCGCAACACCATCGCCGTGATCGATACCAAGACCGGCAAACTGGCCAAGCTGGTGCGCGAGGGTATCGGCCAGACTCCGCATCCGGGACGCGGCGCCAACTTCGTGCATCCCAAGTTCGGTCCGGTCTGGGCGACCAGTCACCTGGGCGACGAGACCGTGGCCCTGATCGGCACCGATCCCGAAAAGCACCCCGACCAGGCCTGGAAGGTGGTGCAATCGCTGGAAGGGCAGGGCGGCGGCTCGCTGTTCGTCAAGACCCATCCGAAATCCCGCAACCTGTGGGTCGATACGCCGCTGAACCCCGACGAGGAATCCGCGTCCTCGGTCGCCGTGTTCGATATCGACAACCTGGACAAG…
OTU83	0	0	0	1	0	0	0	0	CTCGATTCGACGAAGCGCTACTTCCTCGTCGCGGCGAATGCCCGCGGCAAGGTCGCGGTGGTCGATACCAAGGAGGGCACGCTCGAGGCGCTGGTCGAGACCGGCGGCGAGACACCGCATCCGGGCCGTGGGGCCAACATGATGCATCCGACCCACGGGCCGGTCTGGGCGACCTCACATCTCGGTGACCAGAGCATCGCCATCATTGGCACCGATCCCGAGAAGCACAAGCAGTACGCCTGGAAGATGGTCGAGTCCATCGACGGCCAGGGTGGCGGTTCGCTGTTCATCAAGACCCACCCGAAGTCGAAGCACCTGTATGTCGATACCGCGCTCAACCCTGATACGAAAATCAGCCAGAGCGTTGCCGTGTACGACATCAACAACCTGAAGGCCGGT…
OTU84	0	0	0	0	1	0	0	0	CTGGACAGCACCCAGCGGTACTTCCTGACGGCAGCCAACGCACGTGGCAAAGTGGCGGTGGTCGACACCAAGGAAAGCAAGCTTGTAGCGGTTGTCGAAACCGAAGGCCAAACACCGCACCCGGGCCGCGGTGCCAACATCGACCACCCGACCTATGGGCCGGTCTGGGCGACATCGCATCTTGGGGATGACACCGTGGCGCTGATCGGGACCGACCCCGAAGGTCACCCCGAAAATGCCTGGAAAATGGTGCAGCAGCTCTATGTGTCTGGGTGCGGGTCGCTGTTCGTCAAGACCCACCCCGAGTCCGAGCACCTGTACGTGGACACCACCTTCAACCCGGACCCGGCGATCAGCCAGTCGGTGGCGGTGTTCAACGTCAACGACCTGCAGGCCGGT…
OTU85	0	0	0	0	0	0	1	0	CTGGACAGCACCCAGCGGTATTTCCTGACAGCGGCGAACGCTCGCGGCAAGGTCGCGGTGATCGACACCAAGGAAAGCGCTCTGGTTGCGGTCGTCGAAACCGAAGGCGTAACCCCACACCCGGGCCGTGGTGCCAACATCAACCATCCGACCTATGGGCCGGTCTGGGCCACATCGCATCTGGGTGACGACACCGTCGCTCTGATCGGTACCGACCCAGACAAGCATCCCGAGTATGCCTGGAAGGTGGTCGAGAGCCTGCAGGGCCAGGGCGGTGGTTCACTGTTCCTCAAGACACATCCGAAATCACACCACCTGTACGTCGACACCACGCTGAACCCGGATGAAAAGGTCAGCCAGTCGATCGCGGTGTTTGACATCCGCGACCTGAGCAAGGGT…
OTU86	0	0	0	0	1	0	0	0	CTGGACAGCACCCAGCGGTATTTCCTGACAGCGGCGAACGCTCGCGGCAAGGTCGCGGTGATCGACACCAAGGAAAGCGCTCTGGTTGCGGTCGTCGAAACCGAAGGCGTAACCCCACACCCGGGCCGTGGTGCCAACATCAACCATCCGACCTATGGGCCGGTCTGGGCCACATCGCATCTGGGTGACGACACCGTCGCTCTGATCGGTACCGACCCCGAAGGTCACCCCGAAAACGCCTGGAAGATGGTGCATCAGCTCTATGGTCTGGGTGGCGGGTCGCTGTTCGTCAAGACGCATCCGAAGTCGCATTGGCTCTACGTCGACACGCCCCTCAATCCCGAAGCGGCGATCGCGTCTTCGGTCGCGGTGTTCGATATCCGCAATCTGAAGAAGGAA…
OTU87	0	0	0	0	1	0	0	0	CTGGACGCCACCGGGCGCTACTTCCTGGTCGCCGCCAACGCCCGTCACCGGCTGGCGGTGATCGACACCAAGGAAGGCAGGCTCGAGGCGCTGATCGAGAGCGAGGGCCTGACGCCCCATCCGGGCCGCGGTGCCAACTTCGAGCACCCCGAGTATGGGCCGGTCTGGGCGACCAGCCACCTCGGCGACGAGACGATCAGCCTGATCGGCACCGACCCCGAGGGCCATCCGGAGCACGCCTGGAAGGTGGTGCAGACCATGGAGGGGCAGGGAGGTGGCTCGCTGTTCATCAAGACCCACCCGCAATCGCGCCATCTCTATGTCGACACGACGCTCAATCCGGAGCCCGAGATCGCCTCCTCGGTGGCGGTGTTCGATCTCGACAACCTGGATGCCGGC…
OTU88	0	0	0	0	1	0	0	0	CTGGATTCCACCAAACGCTACTTCCTGGTCGCCGCCAACGCGCGCAACACCATCGCGGTGATCGACACCAAGACCGGCAAGCTGGCCAAGCTGGTGCGCGAAGGCATCGGCCAGACGCCCCATCCCGGTCGCGGCGCCAACTTCGTGCATCCCAAGTTCGGCCCCGTGTGGGCGACCAGCCACCTGGGCGACGAGACGGTGGCCCTGATCGGCACCGATCCGGAAAAGCATCCCGAACAGGCCTGGACGGTGGTGCAGTCGCTGGAGGGGCAGGGCGGCGGCTCGCTGTTCGTCAAGACCCACCCGAAGTCCCGCAACCTGTGGGTCGACACGCCGCTCAACCCGGACGAGGAGGCTGCCTCGTCGGTCGCCGTGTTCGATATCGACAACCTGGACAAG…
OTU89	0	0	0	0	1	0	0	0	CTGGATTCCACCAAACGCTACTTCCTGGTCGCCGCCAACGCGCGCGGCAAGATCGCGGTGATCGACACCAAGGAAGGCTCGCTCACGGCCTTGCTTGAAACCGGCGGTCAGACACCTCACCCGGGGCGTGGTGCCAACCTGATCCACCCGACCTACGGTCCTGTCTGGGTCACTTCGCACCTCGGCGATGAAACCGTTGCCCTGATCGGCACCGATCCCGAAGGCCACCCGGACAACGCCTGGAAGGTGGTGCGGGTCCTGAAGGGCCAGGGAGGAGGCTCGCTGTTCGTCAAGACCCATCCCGAGTCCACCAATCTGTACGTGGACACGGCGCTCAACCCGGTCGACTCTGCCAGCCAGAGCGTGGCCGTCTTCGATGTCAACAATCTGGATGCGGGT…
OTU90	0	0	0	0	1	0	0	0	CTGGATTCCACCATCGGCTACTTCCTACGACCGCGGCGAAACAAATCCAACAAAATCGCGGTGGTGGATTCCAAGAAGCGCAGCCTCGCTGCGTTGGTGGACGCGGAGAAGATTCCGCATCCAGGGCGCGGCGCCAACATCAACGATCCGAAGTACGGGCCGGTGTGGGTTACCAGTGCGCTTGGCAATGCCGACATCACGTTCATCGGCACCGATCCCGAGAAGCACAAGAGCAACGCATGGAAAGCCGTTCGCAAGCTTCAGGGTCAGGGCGGCGGCTCACTTTTCGTCAAGAGCCACCCGAATTCGAAAAATCTATGGGTGGATTCACCGTTGAACCCGGACCCGAAGATCAGTCAATCGGTCGCGGTATTCGACATCAACAATCTGGATAAAGGA…
OTU91	1	0	0	0	0	0	0	0	CTGGATTCGACCAAGCGCTACTTCATGGTCGCCGCCAACGCGCGCAACACCGTCGCCGTGATCGACACCAAGACCGGCAAGCTGGTCAAGCTGGTGCGCGACGGCATCGGCCAGACCCCCCATCCGGGACGCGGCGCCAACTTCGTGCATCCCAAGTTCGGTCCCGTGTGGGCGACCAGCCACCTGGGCGACGAGACGGTGGCCCTGATCGGCACCGATCCTGAAAAGCATCCCGAGCAGGCCTGGACGGTCGTGCAGTCGCTGGAAGGGCAGGGCGGCGGCTCGCTGTTCGTCAAGACTCACCCGAAGTCGAGGAACCTGTATGTCGACACCGCGCTGAACCCGGATACCAACATCAGCCAGAGTGTGGCGGTATTCGACATCAACAGCCTGGAGAAG…
OTU92	0	0	0	0	1	0	0	0	CTGGATTCGACCCACCGGTATTTCCTGGTCGCCGCCAACGCGCGGAATACCATCGCCGTGATCGATACCAAGACCGGCAAGCTGAGCAAGCTGGTCCGCGAAGGGATCGGCGCAACGCCGCACCCGGGCCGTGGCGCCAACTTCGTCCATCCGGACCATGGACCGGTGTGGGCGACAAGCCACCTGGGCGACGAGACCATCGCCCTGATCGGAACCGACCCCGAGGGCCATCCCGACAAGGCCTGGACGGTTGTCCAAAGCCTGGAGGGGCAGGGCGGTGGCTCCCTGTTCATCAAGACCCACCCGAAATCCAAGAACCTGTGGGTCGACACGCCGCTCAATCCGGATGCCGAAATCGCCTCCTCCGTTGCCGTCTTCAACATCGACGACCTGGATGGG…
OTU93	0	0	0	0	1	0	0	0	CTGGATTCGACCGGCCGCTACTTCCTGGTCGCCGCCAACGCCCGCGACAAGGTCGCGGTGGTCGATACCAAACTCGGCAAACTGGTCGCCTTGATTGAGACCGGACCCAAACCGCATCCGGGCCGGGGCGCCAATTTCCGCCATCCGGAATTCGGGCCGGTCTGGGCGACGAGCGCGCTCGGCAACGACAAGATCACGATGATCGGCACGGACCCGGAAGACCACTCCGAACACGCGTGGAAGGTCGTCAAGGTCATGTCCGGCCAGGGCGGCGGGTCGCTGTTTATCAAGACGCATCCCGAATCGGACAATCTGTGGGTCGACACGCCGCTGAATCCGGAAGAAGCGATCAGCCAGACGGTGGCGGTATTCGACATCAATGATCTCGATGCCGGTTTC…
OTU94	0	0	0	0	0	0	1	0	CTTGATTCGACCCATCGCTACTTCATCACGGCGGCGAACGCGCGCGGCAAACTGGTGGTGATCGACACCAAGGAAAGCAAGCTTGTCGCGATCACCGAGACCGGCGGGCAGACGCCGCACCCCGGACGTGGGGCCAACCTGATCGATCCCGAGTTCGGGCCGGTCTGGGTGACCAGCGCGCTGGGCAATGCCAACGTGACGATGATCGGCACGGATCCGGAAGGCCATCCCGACCAGGCCTGGAAAGTCGTGCGCACGCTGGAAGGCATGGGCGGCGGTTCGCTGTTCGTAAAATCGCATCCGAATTCCAGCAACCTGTGGGTGGACGCGCCGCTGAATCCCGACACCGCGTTCTCACAGAGCGTCGCGGTTTACGACGTCAACAACCTGGAAGCGGGA…
OTU95	0	0	0	0	0	1	0	0	GAGATCCCGCACCCCGGACGCGGCGCGAACCTCGACGACCCGGTTCACGGGCCGGTGTGGGTCACCAGCGCGCTCGGCAACGAGCACGTCACCTTCGTCGGCACGGATCCCGGCAGGCCGGACAAGGCCTGGAAGCCGGTGCGCGTGCTGAAGGGGCAGGGCGGCGGTTCCCTGTTCGTGAAGTCGCACCCGAACTCCACCAACCTGTGGGTGGACACGCCACTCAATCCGGACCCGAAGATCAGCCAGTCGGTGGCGGTGTTCGACGTGAGGAATCCGGACAAGGGCTTCGAGGTCCTGCCCATCGCCGAGTGGGCGGAACTGGGCGAGGGGCCGAAGCGCGTGGTGCAGCCCGAGTACAACAAGGCCGGCGACGAGGTCTGGTTCTCGGTGTGGAGC…
OTU96	0	0	0	0	1	0	0	0	GTGATCGACACCAAGACGCGCAAGCTGGTGAAGCTGATCAAGACCGGGCCCAAGCCGCATCCCGGCCGGGGCGCCAACTTCATCCACCCGCAATTCGGTCCGGTCTGGGCGACGAGCCATCTCGGCGACGAGACGATCGCGCTCATCGGCACCGATCCGGTCAAGCACAAGAAGTACGCTTGGAAGGTGGTGCAGACGCTCGAAGGCCAGGGCGGCGGGGCGCTGTTCATCAAGACCCACCCGAAGTCGCACTGGCTTTATGTCGACACGCCGCTCAACCCGGAGGCGGCCATTGCCTCTTCGGTCGCGGTGTTCGATATCCGCAACCTGAAGAAAGGAGCCCCAAAGATTCTGCCGATCGGCGAATGGTCGGGCATTTCCGAGGGCGTCAAGCGGGTC…
OTU97	0	0	0	0	0	0	1	0	TCTTACGATTCGACCGGGCGGCTACCGTGAGTGGTCGCCGCCAACGCGCGCCACAAGATCGCGGTGATCGACACCAAGGAGGGCCAGCTCGAGGCGCTGATCGAGAGCGAGGGGCTGACGCCGCATCCGGGCCGGGGCGCCAATTTCGTCCATCCCGAGTTCGGCCCGGTGTGGGCCACCAGCCATCTCGGCGACGAGATCATCAGCCTGATCGGCACCGATCCCGAGGGTCATCCGGACTACGCTTGGAAGGTGGTGCAGACCATGGAGGGGCAGGGGGGCGGCTCGCTGTTCATCAAAACCCATCCCGAGTCGCGCCATCTCTATGTCGACACGACGCTCAATCCGGAGCCCGAGATCGCCTCTTCGGTGGCAGTGTTCGATCTCGACGATCTGGAG…
OTU98	0	0	0	1	0	0	0	0	TGGACAGTAGCAAGGCGCTATTTCCTGACCGCAGCCAACCAGTCGGACAAGATCGCGGTGGTCGACTCGAAGGATCGCGAACTGGAAGCCCTGATCGACGTGACCAAGATTCCGCACCCGGGACGCGGGGCCAACCTCGTCGATCCCGAGTTCGGGCCGGTCTGGGTGACCAGCGCGCTGGGCAACGCCAACGTGACCCTGATCGGCACGGATCCGGAAGGCCACCCCGAACAGGCCTGGAAGGTCGTTCGCACGCTGGAAGGCATGGGCGGTGGCTCGCTGTTCGTGAAGTCGCACCCGAATTCGAGCAACCTCTGGGTGGATGCGCCACTGAACCCCGACACCGCTTTTTCACAGAGCGTCGCGGTTTATGACATCAACAATCTGGAGGGTGGGTTC…
OTU99	0	3	0	0	0	0	0	0	TGGGACAGAACCCACCGCTATTTCATGACCGCGGCGAACAAGTCGAACAAGATCGCGGTGATCGATTCCAAGGACCGCAAACTCACAGCCCTGGTCGATACCACCGAAATTCCGCACCCGGGTCGCGGCGCCAACTTCATCCATCCGAAATACGGTCCCGTGTGGGCGACCAGTGCGCTGGGTAACGACAACATCACGCTGATCGGCACAGACCCCGTCAAGCACAAGGCCAATGCCTGGAAAGTGGTTGAAATCCTGCACGGCATGGGCGGCGGTTCGCTGTTCATCAAGACGAATCCGAACTCCAGCAACCTGTGGGTCGATGCGCCGCTGAACCCGGACGCCACGCTGAGCCAGTCGATCGCGGTGTTCGACATCAACAACCTCGGCAAGGGTTTC…
OTU100	0	0	0	2	0	0	0	0	TGGGACAGAACCCACCGCTATTTCATGACCGCGGCGAACAAGTCGAACAAGATCGCGGTGATCGATTCCAAGGACCGCAAACTCACAGCCCTGGTCGATACCACCGAAATTCCGCACCCGGGTCGCGGCGCCAACTTCATCCATCCGAAATACGGTCCCGTGTGGGCGACCAGTGCGCTGGGTAACGACAACATCACGCTGATCGGCACAGACCCCGTCAAGCACAAGGCCAATGCCTGGAAGATGGTGCAGAACTTCACCGCGCTTGGCGGCGGATCGCTGTTCATCAAGACCCATCCGAACTCGGATCACCTCTATGTCGACGCGCCGCTCAATCCCGAGCCTGAATATTCGGGCGCGGTCGGGGTGTTTACGATCTCGGCGATGAAGGCGGGCGAA…
OTU101	0	0	0	0	1	0	0	0	TGGGACAGCACAAAGCGCTACTTCCTAGAACCGCGGCTAAACCAGTCCGACAAGATCGCCGTGATCGACTCGCGCGACCGTGAGCTGGAGGCTTTGATCGACGTCACAAAGATTCCGCACCCCGGGCGAGGCGCAAACCTGCTTGATCCCGAGTTTGGACCGGTCTGGGTCACCAGCGCGCTGGGTAATGCAAACGTGACTTTTATCGGTACCGATCCTGAAGGCCATCCGGATAACGCCTGGGAAGTCGTGCGCACGCTCGACGGAATGGGTGGCGGCTCGCTGTTCGTCAAGACACACCCGAAGTCGAAGAACCTGTGGGTCGACGCGCCATTGAATCCTGACCCCGCGATAAGCCAGTCAATTGCCGTCTTTGACATCAACAACCTCGACGGCGGC…
OTU102	0	0	0	0	1	0	0	0	TGGGACAGCACAAAGCGCTACTTCCTGACCGCGGCTAACCAGTCCGACAAGATCGCCGTGATCGACTACGCGCGCCGTGAGCTGGAGGCTTTGATCGACGTCACAAAGATTCCGCACCCCGGGCGAGGCGCAAACCTGCTTGATCCCGAGTTTGGACCGGTCTGGGTCACCAGCGCGCTGGGTAATGCAAACGTGACTTTTATCGGTACCGATCCTGAAGGCCATCCGGATAACGCCTGGGAAGTCGTGCGCACGCTCGACGGAATGGGTGGCGGCTCGCTGTTCGTCAAGACACACCCCGAGTCGAAGAACCTGTGGGTCGACGCGCCATTGAATCCTGACCCCGCGATAAGCCAGTCAATTGCCGTCTTTGACATCAACAACCTCGACGGTGGCTTC…
OTU103	0	0	0	0	0	0	1	0	TGGGACAGCACAAAGCGCTACTTCCTGACCGCGGCTAACCAGTCCGACAAGATCGCCGTGATCGACTCGAAAGATCGCAATCTGGAAGCCCTGATCGACGTGACCAAGATTCCGCACCCGGGACGTGGGGCCAACCTGATCGATCCCGAGTTCGGGCCGGTCTGGGTGACCAGCGCGCTGGGCAATGCCAACGTGACGATGATCGGAACGGATCCCGAAGGGCATCCGGATCACGCGTGGAAAGTCGTGCAGGTCGTATCGGGCCAGGGCGGCGGTTCATTGTTCGTCAAGACGCATCCGCAATCGACGAATCTGTGGGTCGACAGCCCGCTGAATCCCGATGAGGCCATCAGCCAGTCGGTTGCCGTGTTCGATATCAACAATCTCGACGCGGGCTTC…
OTU104	0	0	0	0	1	0	0	0	TGGGACAGCACAAAGCGCTACTTCCTGACCGCGGCTAACCAGTCCGACAAGATCGCCGTGATCGACTCGCGCGACCGTGAGCTGGAGGCTTTGATCGACGTCACAAAGATTCCGCACCCCGGGCGAGGCACAAACCTGCTTGATCCCGAGTTTGGACCGGTCTGGGTCACCAGCGCGCTGGGTAACCCCAACGTGACATTTATCGGCACGGATCCGGAAGGCCATCCGGGTAATGCGTGGAAAGTCGTACGTACACTCGATGGCATGGGTGGCGGCTCGCTGTTCGTCAAGACGCACCCGAAGTCGAAGAACCTGTGGGTCGACGCGCCATTGAATCCTGACCCCGCGATAAGCCAGTCAATTGCCGTCTTTGACATCAACAACCTCGACGGCGGCTTC…
OTU105	0	0	0	0	1	0	0	0	TGGGACAGCACAAAGCGCTACTTCCTGACCGCGGCTAACCAGTCCGACAAGATCGCCGTGATCGACTCGCGCGACCGTGAGCTGGAGGCTTTGATCGACGTCACAAAGATTCCGCACCCCGGGCGAGGCACAAACCTGCTTGATCCCGAGTTTGGACCGGTCTGGGTCACCAGCGCGCTGGGTAATGCAAACGTGACGTTTATCGGGACCGATCCCGAAGGTTATCCGGATAACGCCTGGGAAGTCGTGCGTACGCTCGAGGGAATGGGTGGCGGCTCGCTGTTCGTCAAGACACACCCGAAATCGAAGAACCTGTGGGTCGACGCGCCTTTGAATCCTGACCCCGCGATAAGCCAGTCAATTGCCGTCTTTGACATCAACAACCTCGACGGCGGCTTC…
OTU106	0	0	0	0	1	0	0	0	TGGGACAGCACAAAGCGCTACTTCCTGACCGCGGCTAACCAGTCCGACAAGATCGCCGTGATCGACTCGCGCGACCGTGAGCTGGAGGCTTTGATCGACGTCACAAAGATTCCGCACCCCGGGCGAGGCACAAACCTGCTTGATCCCGAGTTTGGACCGGTCTGGGTCACCAGCGCGCTGGGTAATGCAAACGTGACTTTTATCGGTACCGATCCTGAAGGCCATCCGGATAACGCCTGGGAAGTCGTGCGCACGCTCGACGGAATGGGTGGCGGCTCGCTGTTCGTCAAGACACACCCGAAGTCGAAGAACCTGTGGGTCGACGCGCCATTGAATCCTGACCCCGCGATAAGCCAGTCAATTGCCGTCTTCGACATCAACAACCTCGACGCGGCTTCG…
OTU107	0	0	0	0	1	0	0	0	TGGGACAGCACAAAGCGCTACTTCCTGACCGCGGCTAACCAGTCCGACAAGATCGCCGTGATCGACTCGCGCGACCGTGAGCTGGAGGCTTTGATCGACGTCACAAAGATTCCGCACCCCGGGCGAGGCACAAACCTGCTTGATCCCGAGTTTGGACCGGTCTGGGTCACCAGCGCGCTGGGTAATGCAAACGTGACTTTTATCGGTACCGATCCTGAAGGCCATCCGGATAACGCCTGGGAAGTCGTGCGCACGCTCGACGGAATGGGTGGCGGCTCGCTGTTCGTGAAGACCCATCCGAAGTCCAACAACCTGTGGGTGGACGCGCCATTGAATCCTGACCCCGCGATAAGCCAGTCAATTGCCGTCTTTGACATCAACAACCTCGACGGCGGCTTC…
OTU108	0	0	0	0	2	0	0	0	TGGGACAGCACAAAGCGCTACTTCCTGACCGCGGCTAACCAGTCCGACAAGATCGCCGTGATCGACTCGCGCGACCGTGAGCTGGAGGCTTTGATCGACGTCACAAAGATTCCGCACCCCGGGCGAGGCACAAACCTGCTTGATCCCGAGTTTGGATCGGTCTGGGTCACCAGCGCGCTGGGTAATGCAAACGTGACTTTTATCGGTACCGATCCTGAAGGCCATCCGGATAACGCCTGGGAAGTCGTGCGCACGCTCGACGGAATGGGTGGCGGCTCGCTGTTCGTCAAGACACACCCGAAGTCGAAGAACCTGTGGGTCGACGCGCCATTGAATCCTGACCCCGCGATAAGCCAGTCAATTGCCGTCTTTGACATCAACAACCTCGACGCGGGCTTC…
OTU109	0	0	0	0	1	0	0	0	TGGGACAGCACAAAGCGCTACTTCCTGACCGCGGCTAACCAGTCCGACAAGATCGCCGTGATCGACTCGCGCGACCGTGAGCTGGAGGCTTTGATCGACGTCACAAAGATTCCGCACCCCGGGCGAGGCACAAACCTGGTCGATCCCGAGTTCGGCCCGGTCTGGGTCACCAGCGCGCTGGGTAATGCAAACGTGACTTTTATCGGTACCGATCCTGAAGGCCATCCGGATAACGCCTGGGAAGTCGTGCGCACGCTCGACGGGATGGGTGGCGGCTCGCTGTTCGTCAAGACACACCCGAAGTCGAAGAACCTGTGGGTCGACGCGCCATTGAATCCTGACCCCGCGATAAGCCAGTCAATTGCCGTCTTTGACATCAACAACCTCGACGGCGGCTTC…
OTU110	0	0	0	0	1	0	0	0	TGGGACAGCACAAAGCGCTACTTCCTGACCGCGGCTAACCAGTCCGACAAGATCGCCGTGATCGACTCGCGCGACCGTGAGCTGGAGGCTTTGATCGACGTCACAAAGATTCCGCACCCCGGGCGAGGCGCAAACCTGCTTGATCCCGAGTTTGGACCGGTCTGGGCAACCAGCGCGCTCGGCAACGAGAAGATTACCCTGATCGGCACCGATCCCGAAGGCCACCCGGACAACGCCTGGAAGGTGGTGCGGGTCCTGAAGGGCCAGGGAGGAGGCTCGCTGTTCGTCAAGACCCATCCCGAGTCCACCAATCTGTACGTGGACACGGCGCTCAACCCGGTCGACTCTGCCAGCCAGAGCGTGGCCGTCTTCGATGTCAACAATCTGGATGCGGGTTAC…
OTU111	0	0	0	0	1	0	0	0	TGGGACAGCACAAAGCGCTACTTCCTGACCGCGGCTAACCAGTCCGACAAGATCGCCGTGATCGACTCGCGCGACCGTGAGCTGGAGGCTTTGATCGACGTCACAAAGATTCCGCACCCCGGGCGAGGCGCAAACCTGCTTGATCCCGAGTTTGGACCGGTCTGGGTCACCAGCGCGCTGGGTAATGAAAACGTGACTTTTATCGGTACCGATCCTGAAGGCCATCCGGATAACGCCTGGGAAGTCGTGCGCACGCTCGACGGAATGGGTGGCGGCTCGCTGTTCGTCAAGACACACCCGAAGTCGAAGAACCTGTGGGTCGACGCGCCATTGAATCCTGACCCGCGATAAAGCCAGTCAATTGCCGTCTTTGACATCAACAAACCTCGACGCGGCTTC…
OTU112	0	0	0	0	1	0	0	0	TGGGACAGCACAAAGCGCTACTTCCTGACCGCGGCTAACCAGTCCGACAAGATCGCCGTGATCGACTCGCGCGACCGTGAGCTGGAGGCTTTGATCGACGTCACAAAGATTCCGCACCCCGGGCGAGGCGCAAACCTGCTTGATCCCGAGTTTGGACCGGTCTGGGTCACCAGCGCGCTGGGTAATGCAAACGTGACGTTTATCGGTACCGATCCCGAGGGTTATCCGGATAACGCCTGGGAAGTCGTGCGCACGCTCGACGGAATGGGTGGCGGCTCGCTGTTCGTCAAGACACACCCGAAGTCGAAGAACCTGTGGGTCGACGCGCCATTGAATCCTGACCCCGCGATAAGCCAGTCAATTGCCGTCTTTGACATCAACAACCTTCGACGCGGCTTC…
OTU113	0	0	0	0	1	0	0	0	TGGGACAGCACAAAGCGCTACTTCCTGACCGCGGCTAACCAGTCCGACAAGATCGCCGTGATCGACTCGCGCGACCGTGAGCTGGAGGCTTTGATCGACGTCACAAAGATTCCGCACCCCGGGCGAGGCGCAAACCTGCTTGATCCCGAGTTTGGACCGGTCTGGGTCACCAGCGCGCTGGGTAATGCAAACGTGACTTTAATCGGTACCGATCCTGAAGGCCATCCGGATAACGCCTGGGAAGTCGTGCGCACGCTCGACGGAATGGGTGGCGGCTCGCTGTTCGTCAAAGCACACCCGAAGTCGAAGAACCTGTGGGTCGACGCGCCATTGAATCCTGACCCCGCGATAAGCCAGTCAATTGCCGTCTTTGACATCAACAACCTCGACGGCGGCTTC…
OTU114	0	0	0	0	1	0	0	0	TGGGACAGCACAAAGCGCTACTTCCTGACCGCGGCTAACCAGTCCGACAAGATCGCCGTGATCGACTCGCGCGACCGTGAGCTGGAGGCTTTGATCGACGTCACAAAGATTCCGCACCCCGGGCGAGGCGCAAACCTGCTTGATCCCGAGTTTGGACCGGTCTGGGTCACCAGCGCGCTGGGTAATGCAAACGTGACTTTTATCGGTACCGATCCTGAAGGCCATCCGGATAACGCCTGGGAAGTCGTGCGCACGCTCGACGGAATGGGCGGCGGCTCGCTGTTCCTCAAGACACACCCGAAATCACACCACCTGTACGTCGACACCACGCTGAACCCGGATGAAAAGGTCAGCCAGTCGGTCGCGGTGTTTGACATCCGCGACCTGAGCAAGGGTTAC…
OTU115	0	0	0	0	1	0	0	0	TGGGACAGCACAAAGCGCTACTTCCTGACCGCGGCTAACCAGTCCGACAAGATCGCCGTGATCGACTCGCGCGACCGTGAGCTGGAGGCTTTGATCGACGTCACAAAGATTCCGCACCCCGGGCGAGGCGCAAACCTGCTTGATCCCGAGTTTGGACCGGTCTGGGTCACCAGCGCGCTGGGTAATGCAAACGTGACTTTTATCGGTACCGATCCTGAAGGCCATCCGGATAACGCCTGGGAAGTCGTGCGCACGCTCGACGGAATGGGTGGCGGCTCGCTGTTCATCAAGACCCACCCAGACTCGCGCAACCTCTATGTCGACACGCCGCTCAATCCGGAGGCCGAGGTCGCCTCGTCGGTGGCGGTGTTCGATCTGGACGATCTCGACGCCGGCTAC…
OTU116	0	0	0	0	2	0	0	0	TGGGACAGCACAAAGCGCTACTTCCTGACCGCGGCTAACCAGTCCGACAAGATCGCCGTGATCGACTCGCGCGACCGTGAGCTGGAGGCTTTGATCGACGTCACAAAGATTCCGCACCCCGGGCGAGGCGCAAACCTGCTTGATCCCGAGTTTGGACCGGTCTGGGTCACCAGCGCGCTGGGTAATGCAAACGTGACTTTTATCGGTACCGATCCTGAAGGCCATCCGGATAACGCCTGGGAAGTCGTGCGCACGCTCGACGGAATGGGTGGCGGCTCGCTGTTCGTCAAGACACACCCGAAGTCGAAGAACCTGTGGGTCGACGCGCCATTGAATCCTGACCCCCCGCGATAACGCCAGTCAATTGCCGTCTTTGACATCAACAACCTCGACGGCGGC…
OTU117	0	0	0	0	1	0	0	0	TGGGACAGCACAAAGCGCTACTTCCTGACCGCGGCTAACCAGTCCGACAAGATCGCCGTGATCGACTCGCGCGACCGTGAGCTGGAGGCTTTGATCGACGTCACAAAGATTCCGCACCCCGGGCGAGGCGCAAACCTGCTTGATCCCGAGTTTGGACCGGTCTGGGTCACCAGCGCGCTGGGTAATGCAAACGTGACTTTTATCGGTACCGATCCTGAAGGCCATCCGGATAACGCCTGGGAAGTCGTGCGCACGCTCGACGGAATGGGTGGCGGCTCGCTGTTCGTCAAGACACACCCGAAGTCGAAGAACCTGTGGGTCGACGCGCCATTGAATCCTGACCCCGCGATCAGCCAGTCAATCGCTGTCTATGACATCGACAACCTTCGACGCGGCTTC…
OTU118	0	0	0	0	3	0	0	0	TGGGACAGCACAAAGCGCTACTTCCTGACCGCGGCTAACCAGTCCGACAAGATCGCCGTGATCGACTCGCGCGACCGTGAGCTGGAGGCTTTGATCGACGTCACAAAGATTCCGCACCCCGGGCGAGGCGCAAACCTGCTTGATCCCGAGTTTGGACCGGTCTGGGTCACCAGCGCGCTGGGTAATGCAAACGTGACTTTTATCGGTACCGATCCTGAAGGCCATCCGGATAACGCCTGGGAAGTCGTGCGCACGCTCGACGGAATGGGTGGCGGCTCGCTGTTCGTCAAGACACACCCGAAGTCGAAGAACCTGTGGGTCGACGCGCCTTTGAATCCTGATCCCGCGATCAGCCAGTCAGTCGCCGTCTACGACATCGACAACCTGGACGGCGGCTTC…
OTU119	0	0	0	0	0	0	2	0	TGGGACAGCACAAAGCGCTACTTCCTGACCGCGGCTAACCAGTCCGACAAGATCGCCGTGATCGACTCGCGCGACCGTGAGCTGGAGGCTTTGATCGACGTCACAAAGATTCCGCACCCCGGGCGAGGCGCAAACCTGCTTGATCCCGAGTTTGGACCGGTCTGGGTCACCAGCGCGCTGGGTAATGCAAACGTGACTTTTATCGGTACCGATCCTGAAGGCCATCCGGATAACGCCTGGGAAGTCGTGCGCACGCTCGACGGAATGGGTGGCGGCTCGCTGTTCGTCAAGACACACCCGAAGTCGAAGAACCTGTGGGTCGATGCGCCGCTGAACCCTGACCCGGAGATCAGCCAGTCGGTCGCCGTCTATGACATCGACAACCTGGACGCAGGCTTC…
OTU120	0	0	0	0	1	0	0	0	TGGGACAGCACAAAGCGCTACTTCCTGACCGCGGCTAACCAGTCCGACAAGATCGCCGTGATCGACTCGCGCGACCGTGAGCTGGAGGCTTTGATCGACGTCACAAAGATTCCGCACCCCGGGCGAGGCGCAAACCTGCTTGATCCCGAGTTTGGACCGGTCTGGGTCACCAGCGCGCTGGGTAATGCAAACGTGACTTTTATCGGTACCGATCCTGAAGGCCATCCGGATAACGCCTGGGAAGTCGTGCGCACGCTCGACGGAATGGGTGGCGGCTCGCTGTTCGTCAAGACCCACCCCGAGTCCGAGCACCTGTACGTGGACACCACCTTCAACCCGGACCCGGCCGGATCAGCCCAGTCGGTGGCGGTGTTTAACGTCAACGACCTGCAGGCCGGT…
OTU121	0	0	0	0	1	0	0	0	TGGGACAGCACAAAGCGCTACTTCCTGACCGCGGCTAACCAGTCCGACAAGATCGCCGTGATCGACTCGCGCGACCGTGAGCTGGAGGCTTTGATCGACGTCACAAAGATTCCGCACCCCGGGCGAGGCGCAAACCTGCTTGATCCCGAGTTTGGACCGGTCTGGGTCACCAGCGCGCTGGGTAATGCAAACGTGACTTTTATCGGTACCGATCCTGAAGGCCATCCGGATAACGCCTGGGAAGTCGTGCGCACGCTCGACGGAATGGGTGGCGGCTCGCTGTTCGTCAAGACGCATCCGGAATCAGAGCATCTCTATGTTGATGCAACCCTGAACCCGGATGCTGAAACCTCGGGCTCGGTCGCGGTGTTCAAGGTCTCTGATCTCGTTGAGGAAGAA…
OTU122	0	0	0	0	0	0	1	0	TGGGACAGCACAAAGCGCTACTTCCTGACCGCGGCTAACCAGTCCGACAAGATCGCCGTGATCGACTCGCGCGACCGTGAGCTGGAGGCTTTGATCGACGTCACAAAGATTCCGCACCCCGGGCGAGGCGCAAACCTGCTTGATCCCGAGTTTGGACCGGTCTGGGTCACCAGCGCGCTGGGTAATGCAAACGTGACTTTTATCGGTACCGATCCTGAAGGCCATCCGGATAACGCCTGGGAAGTCGTGCGCACGCTCGACGGAATGGGTGGCGGCTCGCTGTTCGTCAAGTCGCATCCCACCTCGAGCAACCTCTGGGTCGATGCGCCGCTGAACCCCGACCCGGAGATCAGCCAGTCGGTCGCCGTTTATGACATCGACAACCTGGACGCAGGCTTC…
OTU123	0	0	0	0	2	0	0	0	TGGGACAGCACAAAGCGCTACTTCCTGACCGCGGCTAACCAGTCCGACAAGATCGCCGTGATCGACTCGCGCGACCGTGAGCTGGAGGCTTTGATCGACGTCACAAAGATTCCGCACCCCGGGCGAGGCGCAAACCTGCTTGATCCCGAGTTTGGACCGGTCTGGGTCACCAGCGCGCTGGGTAATGCAAACGTGACTTTTATCGGTACCGATCCTGAAGGCCATCCGGATAACGCCTGGGAAGTCGTGCGCACGCTCGACGGAATGGGTGGCGGCTCGTTGTTCGTCAAGACGCACCCGAAGTCGAAGAACCTGTGGGTCGACGCGCCATTGAATCCTGATCCTGCGATCAGCCAGTCAATTGCCGTCTTTGACATCAACAACCTCGACGGCGGCTTC…
OTU124	0	0	0	0	1	0	0	0	TGGGACAGCACAAAGCGCTACTTCCTGACCGCGGCTAACCAGTCCGACAAGATCGCCGTGATCGACTCGCGCGACCGTGAGCTGGAGGCTTTGATCGACGTCACAAAGATTCCGCACCCCGGGCGAGGCGCAAACCTGCTTGATCCCGAGTTTGGACCGGTCTGGGTCACCAGCGCGCTGGGTAATGCAAACGTGACTTTTATCGGTACCGATCCTGAAGGCCATCCGGATAACGCCTGGGAAGTCGTGCGTACGCTCGAGGGAATGGGTGGCGGCTCGCTGTTCGTCAAGACACACCCGAAATCGAAGAACCTGTGGGTCGACGCGCCTTTGAATCCTGATCCCGCGATCAGCCAGTCAATCGCTGTCTATGACATCGACAACCTGGACGGCGGCTTC…
OTU125	0	0	0	0	1	0	0	0	TGGGACAGCACAAAGCGCTACTTCCTGACCGCGGCTAACCAGTCCGACAAGATCGCCGTGATCGACTCGCGCGACCGTGAGCTGGAGGCTTTGATCGACGTCACAAAGATTCCGCACCCCGGGCGAGGCGCAAACCTTGTTGATCCCGAGTTCGGTCCAGTCTGGGTCACCAGCGCGCTGGGTAATGCAAACGTGACGTTTATCGGGACCGATCCCGAAGGTTATCCGGATAACGCCTGGGAAGTCGTGCGTACGCTCGAGGGAATGGGTGGCGGCTCGCTGTTCGTCAAGACACACCCGAAATCGAAGAACCTGTGGGTCGACGCGCCTTTGAATCCTGATCCCGCGATCAGCCAGTCAATTGCCGTCTTTGACATCAACAACCTCGACGGCGGCTTC…
OTU126	0	0	0	0	1	0	0	0	TGGGACAGCACAAAGCGCTACTTCCTGACCGCGGCTAACCAGTCCGACAAGATCGCCGTGATCGACTCGCGCGACCGTGAGCTGGAGGCTTTGATCGACGTCACAAAGATTCCGCACCCCGGGCGAGGCGCGAACCTGCTTGATCCCGAGTTCGGACCGGTCTGGGTTACCAGCGCGCTTGGCAATGCAAACGTGACGTTTATCGGTACCGATCCCGAAGGCCACCCGGATAACGCGTGGGAAGTCGTCGCTACGGGGCTCGACGGAATGGGCGGCGGCTCGTTGTTCGTCAAGACGCACCCGAAGTCGAAGAACCTGTGGGTCGACGCGCCATTGAATCCTGACCCCGCGATAAGCCAGTCAATTGCCGTCTTTGACATCAACAACCTCGACGGCGGC…
OTU127	0	0	0	0	1	0	0	0	TGGGACAGCACAAAGCGCTACTTCCTGACCGCGGCTAACCAGTCCGACAAGATCGCCGTGATCGACTCGCGCGACCGTGAGCTGGAGGCTTTGATCGACGTCACAAAGATTCCGCATCCCGGGCGCGGCGCGAATTTTGTCGACCCCGAACATGGGCCGGTGTGGGTCACCAGCGCGCTGGGTAATGCAAACGTGACTTTTATCGGTACCGATCCTGAAGGCCATCCGGATAACGCCTGGGAAGTCGTGCGCACGCTCGACGGAATGGGTGGCGGCTCGCTGTTCGTCAAGACACACCCGAAGTCGAAGAACCTGTGGGTCGACGCGCCATTGAATCCTGACCCCACGATAAGCCAGTCAATTGCCGTCTTTGACATCAACAACCTCGACGGCGGCTTC…
OTU128	0	0	0	0	3	0	0	0	TGGGACAGCACAAAGCGCTACTTCCTGACCGCGGCTAACCAGTCCGACAAGATCGCCGTGATCGACTCGCGCGACCGTGAGCTGGAGGCTTTGATCGACGTCACGAAAATTCCGCACCCCGGGCGAGGCGCAAACCTTGTTGATCCCGAGTTCGGTCCAGTCTGGGTCACCAGCGCGCTGGGTAATGCAAACGTGACGTTTATCGGGACCGATCCCGAAGGTTATCCGGATAACGCCTGGGAAGTCGTGCGCACGCTCGACGGAATGGGTGGCGGCTCGCTGTTCGTCAAGACACACCCGAAGTCGAAGAACCTGTGGGTCGACGCGCCATTGAATCCTGACCCCGCGATAAGCCAGTCAATTGCCGTCTTTGACATCAACAACCTCGACGGCGGCTTC…
OTU129	0	0	0	0	1	0	0	0	TGGGACAGCACAAAGCGCTACTTCCTGACCGCGGCTAACCAGTCCGACAAGATCGCCGTGATCGACTCGCGCGACCGTGAGCTGGAGGCTTTGATCGACGTCACGAAAATTCCGCACCCCGGGCGAGGCGCGAACCTGCTTGATCCCGAGTTCGGACCGGTCTGGGTTACCAGCGCGCTTGGCAATGCAAACGTGACGTTTATCGGTACCGATCCCGAAGGCCACCCGGATAACGCGTGGGAAGTCGTGCGCACGCTCGACGGAATGGGTGGCGGCTCGCTGTTCGTCAAGACACACCCGAAGTCGAAGAACCTGTGGGTCGACGCGCCATTGAATCCTGACCCCGCGATAAGCCAGTCAATTGCCGTCTTTGACATCAACAACCTCGACGGCGGCTTC…
OTU130	0	0	0	0	1	0	0	0	TGGGACAGCACAAAGCGCTACTTCCTGACCGCGGCTAACCAGTCCGACAAGATCGCCGTGATCGACTCGCGCGACCGTGAGCTGGAGGCTTTGATCGACGTCACGAAGATTCCGCACCCCGGGCGCGGCGCAAACCTGGTCGATCCCGAGTTTGGACCGGTCTGGGTCACCAGCGCGCTGGGTAATGCAAACGTGACTTTTATCGGTACCGATCCTGAAGGCCATCCGGATAACGCCTGGGAAGTCGTGCGCACGCTCGACGGAATGGGTGGCGGCTCGCTGTTCGTCAAGACACACCCGAAGTCGAAGAACCTGTGGGTCGACGCGCCATTGAATCCTGACCCCGCGATAAGCCAGTCAATTGCCGTCTTTGACATCAACAACCTCGACGGCGGCTTC…
OTU131	0	0	1	0	0	0	0	0	TGGGACAGCACAAAGCGCTACTTCCTGACCGCGGCTAACCAGTCCGACAAGATCGCGGTGGTCGACACCAAGGAAGGCAAGCTCGCCGCGCTCATTGACGTCGGTAAGATTCCGCATCCGGGGCGCGGCGCGAACTTCGTCGATCCGAAATTCGGACCGGTCTGGGCCACCAGCGACCTGGGCGACGAAGGCCTGGCGGTGATCGGCACCGATCCGGTGAAGAACAAGGCCCACGCGTGGAAGGTGGTCCGGAATCTGAGGAGCCAGGGCGGCGGGTCGCTGTTCATCAAGACCAATCCGAAATCGAAGCACCTGTACGTCGACAACGCGCTCAATCCGGATCCGAAGATCAGCTCGTCCGTGGCGGTTTATGATATCGGCAATCTCGACAAGGGACCG…
OTU132	0	0	0	0	1	0	0	0	TGGGACAGCACAAAGCGCTACTTCCTGACGCGGCTAACGAGTACCGACAAGATCGCCGTGATCGACTCGCGCGACCGTGAGCTGGAGGCTTTGATCGACGTCACAAAGATTCCGCACCCCGGGCGAGGCGCAAACCTGCTTGATCCCGAGTTTGGACCGGTCTGGGTCACCAGCGCGCTGGGTAATGCAAACGTGACTTTTATCGGTACCGATCCTGAAGGCCATCCGGATAACGCCTGGGAAGTCGTGCGCACGCTCGACGGAATGGGTGGCGGCTCGCTGTTCGTCAAGACACACCCGAAGTCGAAGAACCTGTGGGTCGACGCGCCATTGAATCCTGACCCCGCGATAAGCCAGTCAATTGCCGTCTTTGACATCAACAACCTCGACGGCGGCTTC…
OTU133	0	0	0	0	0	0	1	0	TGGGACAGCACAAAGCGCTACTTCCTGAGTGCGGCCAACGAATCCAACAAGATTGCCGTGATCGACTCCAGGGAGCGCAAGCTGGCTGGGCTGGTCGAGGTCGGCCGGACACCGCACCCCGGTCGTGGTGCGAACTTCGAGCATCCCAAGTATGGTCCTGTGTGGGCCACCGGCCATCTCGGCGACAACAGCGTGGCGCTGATCGGCACCGACCCAGACAAGCATCCCGAGTATGCCTGGAAGGTGGTCGAGAGCCTGCAGGGCCAGGGCGGTGGTTCACTGTTCCTCAAGACACATCCGAAATCACACCACCTGTACGTCGACACCACGCTGAACCCGGATGAAAAGGTCAGCCAGTCGATCGCGGTGTTTGACATCCGCGACCTGAGCAAGGGTTAC…
OTU134	0	0	0	0	0	0	1	0	TGGGACAGCACAAAGCGCTATTTCATGACCGCGGCCAACCAGTCCGACAAGATTGCCGTCGTTGACTCGAAGGATCGCGAGCTCGAGGCGCTGATCGATGTCACCAAGATCCCGCACCCCGGGCGAGGCGCAAACCTTGTTGATCCCGAGTTCGGACCAGTCTGGGTCACCAGCGCGCTGGGTAATGCAAACGTGACTTTTATCGGTACCGATCCTGAAGGCCATCCGGATAACGCCTGGGAAGTCGTGCGCACGCTCGACGGAATGGGTGGCGGCTCGCTGTTCGTCAAGACACACCCGAAGTCGAAGAACCTGTGGGTCGACGCGCCATTGAATCCTGACCCCGCGATAAGCCAGTCAATTGCCGTCTTTGACATCAACAACCTCGACGGCGGCTTC…
OTU135	0	0	0	0	0	0	1	0	TGGGACAGCACAAAGCGCTATTTCATGACCGCGGCCAACCAGTCCGACAAGATTGCCGTCGTTGACTCGAAGGATCGCGAGCTCGAGGCGCTGATCGATGTCACCAAGATCCCGCACCCGGGGCGCGGCGCCAACCTGGTCGATCCAGATTTCGGGCCGGTCTGGGTCACCAGCGCGCTGGGTAACCCCAACGTGACATTTATCGGCACGGATCCGGAAGGCCATCCGGGTAATGCGTGGAAAGTCGTACGTACACTCGATGGCATGGGTGGCGGCTCGCTGTTCGTCAAGACACACCCGAAGTCGAAGAACCTGTGGGTCGACGCGCCATTGAATCCTGACCCCGCGATAAGCCAGTCAATTGCCGTCTTTGACATCAACAACCTCGACGGCGGCTTC…
OTU136	0	0	0	0	0	0	1	0	TGGGACAGCACAAAGCGCTATTTCATGACCGCGGCCAACCAGTCCGACAAGATTGCCGTCGTTGACTCGAAGGATCGCGAGCTCGAGGCGCTGATCGATGTCACCAAGATCCCGCACCCGGGGCGCGGCGCCAACCTGGTCGATCCCGATTTCGGGCCAGTCTGGGTCACCAGCGCGCTGGGTAATGCAAACGTGACGTTTATCGGGACCGATCCCGAGGGTTATCCGGATAACGCCTGGGAAGTCGTGCGTACGCTCGAGGGAATAGGTGGCGGCTCGCTGTTCGTCAAGACACACCCGAAATCGAAGAACCTGTGGGTCGACGCGCCTTTGAATCCTGACCCCGCGATAAGCCAGTCAATTGCCGTCTTTGACATCAACAACCTCGACGGCGGCTTC…
OTU137	0	0	0	0	0	0	1	0	TGGGACAGCACAAAGCGCTATTTCATGACCGCGGCCAACCAGTCCGACAAGATTGCCGTCGTTGACTCGAAGGATCGCGAGCTCGAGGCGCTGATCGATGTCACCAAGATCCCGCACCCGGGGCGCGGCGCCAACCTGGTCGATCCCGATTTCGGGCCGGTCTGGGTCACCAGCGCGCTGGGTAACCCCAACGTGACATTTAGCGGCACGGATCCGGAAGGCCATCCGGGTAATGCGTGGAAAGTCGTACGTACACTCGATGGCATGGGTGGCGGCTCGCTGTTCGTCAAGACGCACCCGAAGTCGAAGAACCTGTGGGTCGACGCACCGCTGAACCCCGATCCACAAATCAGCCAGTCGGTCGCAGTCTACAACATCGACGATCTTGACGCCGGCTTC…
OTU138	0	0	0	0	0	0	2	0	TGGGACAGCACAAAGCGCTATTTCATGACCGCGGCCAACCAGTCCGACAAGATTGCCGTCGTTGACTCGAAGGATCGCGAGCTCGAGGCGCTGATCGATGTCACCAAGATCCCGCACCCGGGGCGCGGCGCCAACCTGGTCGATCCCGATTTCGGGCCGGTCTGGGTCACCAGCGCGCTGGGTAACCCCAACGTGACATTTATCGGCACGGATCCGGAAGGCCATCCGGGTAATGCGTGGAAAGTCGTACGTACACTCGATGGCATGGGTGGCGGCTCGCTGTTCGTCAAGACGCACCCGAAGTCGAAGAACCTGTGGGTCGACGCACCGCTGAACCCCGATCCACAAATCAGCCAGTCGGTCGCCGTTTATGACATCGACAACCTGGACGCAGGCTTC…
OTU139	0	0	0	0	0	0	1	0	TGGGACAGCACAAAGCGCTATTTCATGACCGCGGCCAACCAGTCCGACAAGATTGCCGTCGTTGACTCGAAGGATCGCGAGCTCGAGGCGCTGATCGATGTCACCAAGATCCCGCACCCGGGGCGCGGCGCCAACCTGGTCGATCCCGATTTCGGGCCGGTCTGGGTCACCAGCGCGCTGGGTAACCCCAACGTGACATTTATCGGCACGGATCCGGAAGGCCATCCGGGTAATGCGTGGAAAGTCGTACGTACACTCGATGGCATGGGTGGCGGCTCGCTGTTCGTCAAGACGCACCCGATGTCGAAGAACCTGTGGGTCGACGCACCGCTGAACCCCGATCCACAAATCAGCCAGTCGGTCGCAGTCTACAACATCGACGATCTTGACGCCGGCTTC…
OTU140	0	0	0	0	0	0	1	0	TGGGACAGCACAAAGCGCTATTTCATGACCGCGGCCAACCAGTCCGACAAGATTGCCGTCGTTGACTCGAAGGATCGCGAGCTCGAGGCGCTGATCGATGTCACCAAGATCCCGCACCCGGGGCGCGGCGCCAACCTGGTCGATCCCGATTTCGGGCCGGTCTGGGTCACCAGCGCGCTGGGTAACCCCAACGTGACATTTATCGGCACGGATCCGGAAGGCCATCCGGGTAATGCGTGGAAAGTCGTACGTACACTCGATGGCATGGGTGGCGGCTCGCTGTTCGTCAAGACGCATCCCGAGTCCGAGCATCTCTACGTCGATGCGACTCTGAACCCGGATGCCGAAACCTCGGGTTCGGTCGCCGTGTTCAATATTGCCGATCTCGCCGAGGAAGAA…
OTU141	0	0	0	0	0	0	1	0	TGGGACAGCACAAAGCGCTATTTCATGACCGCGGCCAACCAGTCCGACAAGATTGCCGTCGTTGACTCGAAGGATCGCGAGCTCGAGGCGCTGATCGATGTCACCAAGATCCCGCACCCGGGGCGCGGCGCCAACCTGGTCGATCCCGATTTCGGGCCGGTCTGGGTCACCAGCGCGCTGGGTAACCCCAACGTGACATTTATCGGTACCGATCCTGAAGGCCATCCGGATAACGCCTGGGAAGTCGTGCGCACGCTCGACGGAATGGGTGGCGGCTCGCTGTTCGTCAAGACACACCCGAAGTCGAAGAACCTGTGGGTCGACGCGCCATTGAATCCTGACCCCGCGATAAGCCAGTCAATTGCCGTCTTTGACATCAACAACCTCGACGGCGGCTTC…
OTU142	0	0	0	0	0	0	1	0	TGGGACAGCACAAAGCGCTATTTCATGACCGCGGCCAACCAGTCCGACAAGATTGCCGTCGTTGACTCGAAGGATCGCGAGCTCGAGGCGCTGATCGATGTCACCAAGATCCCGCACCCGGGGCGCGGCGCCAACCTGGTCGATCCCGATTTCGGGCCGGTCTGGGTCACCAGCGCGCTGGGTAATGCAAACGTGACTTTTATCGGTACCGATCCTGAAGGCCATCCGGATAACGCCTGGGAAGTCGTGCGTACGCTCGAGGGAATGGGTGGCGGCTCGCTGTTCCTCAAGACACACCCGAAATCACACCACCTGTACGTCGACACCACGCTGAACCCGGATGAAAAGGTCAGCCAGTCGGTCGCGGTGTTTGACATCCGCGACCTGAGCAAGGGTTAC…
OTU143	0	0	1	0	0	0	0	0	TGGGACAGCACCAAACGCTATTTCCTCACCGCGGCCAACCAGTCGAACAAGATCGCGGTGGTCGATTCCAAGAAGCGCGCACTGACCGCATTGGTGGACGTCGACAAGATCCCGCACCCGGGGCGCGGCGCCAACATCGTGGATCCGGAGCACGGGCCGGTATGGGTTACCAGCGCGCTCGGCAACGAAAATGTGACCATGATCGGCACCGACCCGAAGGGTCACAAGGACAATGCCTGGAAGGTGGTGCGCACGCTGAAAGGCCAGGGCGGTGGGTCGCTGTTCATCAAGACCAATCCAAAATCGAAGCACCTGTACGTCGACAACGCGCTCAATCCGGATCCGAAGATCAGCTCGTCCGTGGCCGTTTATGATATCGGCAATCTCGACAAGGACCCG…
OTU144	1	0	0	0	0	0	0	0	TGGGACAGCACCAAACGCTATTTCCTCACCGCGGCCAACCAGTCGAACAAGATCGCGGTGGTCGATTCCAAGAAGCGCGCACTGACCGCATTGGTGGACGTCGACAAGATCCCGCACCCGGGGCGCGGCGCCAACATCGTGGATCCGGAGCACGGGCCGGTATGGGTTACCAGCGCGCTCGGCAACGAGAAGATCACCTTCGTTGCCACCGACCCGGAAGGCCATGCGGACAAGGCGTGGAAGGTGGTGCGCGTGCTCAAGGGCCAGGGTGGCGGTTCGCTGTTCGTCAAATCGCACCCGAATTCGAGCAACCTGTGGGTCGACGCGCCGCTGAACCCGGACAAGACCGTCAGCCAGTCAATCGCGGTATTCGATATTGACCATCTCGACAAGGGCTTC…
OTU145	0	0	0	0	0	1	0	0	TGGGACAGCACCAACCGCTATTTCCTGACGGCTGCCAACCAGTCCAACAAGATCGCAGTGGTCGATTCCAAGGAAGGCGATCTGGAAGCCCTGATCGATGTGGGCAAGATCCCCCACCCCGGACGCGGCGCCAACTTCGTGCATCCCAAGTACGGGCCGGTGTGGGCCACCAGCCACCTCGGTGACCAGAGCATCGCCATCATTGGCACCGATCCCGAGAAGCACAAGCAGTACGCCTGGAAGATGGTCGAGTCCATCGACGGCCAGGGTGGCGGTTCGCTGTTCATCAAGACCCACCCGAAGTCGAAGCACCTGTATGTCGATACCGCGCTCAACCCTGATACGAAAATCAGCCAGAGCGTTGCCGTGTACGACATCAACAACCTGAAAGCCGGTTTC…
OTU146	0	0	0	0	1	0	0	0	TGGGACAGCACCAAGCGCTACTTCCTGACCGCGGCCAACCAGTCCGACAAGATCGCTGTGATCGATTCGCGCGACCGTGAACTGGAGGCTTTGATCGACGTCACAAAGATTCCGCACCCCGGGCGAGGCGCAAACCTGCTTGATCCCGAGTTTGGACCGGTCTGGGTCACCAGCGCGCTGGGTAATGCAAACGTGACTTTTATCGGTACCGATCCTGAAGGCCATCCGGATAACGCCTGGGAAGTCGTGCGCACGCTCGACGGAATGGGTGGCGGCTCGCTGTTCGTCAAGACACACCCGAAGTCGAAGAACCTGTGGGTCGACGCGCCATTGAATCCTGACCCGCGATAAAGCCAGTCAATTGCCGTCTTTGACATCAACAACCTCGACGGCGGCTTC…
OTU147	1	0	0	0	0	0	0	0	TGGGACAGCACCAAGCGCTACTTCCTGACCGCGGCCAACCAGTCGAACAAGATCGCGGTGGTCGATTCCAAGAACCGGTCGCTTGCCGCGCTGGTGGACGTGGACAAGATTCCGCACCCGGGACGCGGCGCCAACATCGTGGACCCGGAACACGGCCCGGTGTGGGTGACCAGCGCGCTCGGCAACGAAAAGGTCACCTTCGTCGCCACCGATCCGGAAGGCCATGCAGACAAGGCGTGGAAGGTGGTGCGTGTGCTCAAGGGCCAGGGTGGCGGCTCGCTGTTCGTCAAGTCGCACCCGAACTCGAGCAACCTGTGGGTCGACTCGCCGCTCAACCCGGACCCGAAGATCAGCCAGTCGGTCGCGGTGTTCGACGTCAACAACCTCGACAAGGGCTTC…
OTU148	0	0	0	0	1	0	0	0	TGGGACAGCACCAAGCGCTACTTTCTGACCGCGGCCAACCAGTCCGACAAGATCGCCGTGATCGACTCGCGCGACCGCGAGCTGGAAGCTTTGATCGACGTCACAAAGATTCCGCACCCCGGGCGAGGCGCAAACCTGCTTGATCCCGAGTTTGGACCGGTCTGGGTCACCAGCGCGCTGGGTAATGCAAACGTGACTTTTATCGGTACCGATCCTGAAGGCCATCCGGATAACGCCTGGGAAGTCGTGCGCACGCTCGACGGAATGGGTGGCGGCTCGCTGTTCGTCAAGACACACCCGAAGTCGAAGAACCTGTGGGTCGACGCGCCATTGAATCCTGACCCCGCGATAAGCCAGTCAATTGCCGTCTTTGACATCAACAACCTCGACGGCGGCTTC…
OTU149	0	0	0	0	1	0	0	0	TGGGACAGCACCAAGCGCTACTTTCTGACCGCGGCCAACCAGTCCGACAAGATCGCCGTGATCGACTCGCGCGACCGCGAGCTGGAAGCTTTGATCGACGTCACGAAAATTCCTCACCCCGGGCCAGGCGCAAACCTTGTTGATCCCGAGTTCGGACCAGTCTGGGTCACCAGCGCGCTGGGTAATGCAAACGTGACTTTTATCGGTACCGATCCTGAAGGCCATCCGGATAACGCCTGGGAAGTCGTGCGCACGCTCGACGGAATGGGTGGCGGCTCGCTGTTCGTCAAGACACACCCGAAGTCGAAGAACCTGTGGGTCGACGCGCCATTGAATCCTGACCCCGCGATAAGCCAGTCAATTGCCGTCTTTGACATCAACAACCTTCGACGCGGCTTC…
OTU150	0	0	0	0	1	0	0	0	TGGGACAGCACCAAGCGCTACTTTCTGACCGCGGCCAACCAGTCCGACAAGATCGCTGTGATCGATTCGCGCGACCGTGAGCTGGAGGCTTTGATCGACGTCACGAAAATTCCGCACCCCGGGCGAGGCGCAAACCTTGTTGATCCCGAGTTCGGTCCAGTCTGGGTCACCAGCGCGCTGGGTAATGCAAACGTGACGTTTATCGGGACCGATCCCGAAGGTTATCCGGATAACGCCTGGGAAGTCGTGCGTACGCTCGAGGGAATGGGTGGCGGCTCGCTGTTCGTCAAGACACACCCGAAATCGAAGAACCTGTGGGTCGACGCGCCTTTGAATCCTGATCCCGCGATCAGCCAGTCAGTCGCCGTCTACGACATCGACAACCTGGACGCCGGTTTC…
OTU151	0	0	1	0	0	0	0	0	TGGGACAGCACCAAGCGCTATTTCCTGACAGCGGCGAACCAGTCTGACAAGGTTGCCGTGGTCGATTCGAGGGATCGCGAACTGGTTGCGCTGGTCGATGTCACGAAAACCCCGCACCCGGGACGCGGCGCCAACATCGTCGATCCAAAATTCGGGCCCGTCTGGGTGACGAGCGCCTTGGGCAACGCAAACCTGTCGTTCCTCGGCACCGATCCAGTCGGCCACCCCGAAAACGCCTGGAAAATCGTCCGCACGATCGATGGTATGGGCGGCGGCTCGCTGTTCGTGAAATCGCATCCGAACTCAACAAATCTCTGGGTCGATGCGCCGTTAAATCCGGACGAAAATTTCAGCCAGTCGATTGCTGTTTATGACATCAACAATCTCGACGCTGGATTC…
OTU152	0	0	0	0	1	0	0	0	TGGGACAGCACCAAGCGCTATTTCCTGACGGCCGCCAACCAGTCCAACAAGATTGCCGTGATCGACTCCCGGGAACGGAAACTGGTGTCGCTGACCGACGTAACCAAGATTCCGCATCCCGGTCGAGGCGCCAACCTGGTCGATCCGGAATTCGGTCCTGTTTGGGTTACCAGCGCCCTGGGTAACGCCAACGTCACCTTCGTGGGTACGGATCCGGAAGGGCATCCTGACAATGCCTGGAAAGTGGTTCGCACACTGGAAGGCATGGGTGGCGGGTCCCTGTTCGTGAAGTCCCATCCAAAATCCAGCAACCTGTGGGTGGATGCTCCGCTCAACCCGGATGAGGCCCTGTCGCAGAGCGTTGCGGTGTTTGACGTGAACAATCTGGAGGCCGGTTTC…
OTU153	0	0	0	0	1	0	0	0	TGGGACAGCACCAAGCGCTATTTCCTGACGGCCGCCAACCAGTCGAACAAGATTGCCGTGATCGATTCACGGGAACGGAAATTGGTGTCGCTGACCGATGTAACCAAAATTCCGCATCCCGGTCGCGGCGCCAACCTGCTTGATCCCGAGTTTGGACCGGTCTGGGTCACCAGCGCGCTGGGTAATGCAAACGTGACTTTTATCGGTACCGATCCTGAAGGCCATCCGGATAACGCCTGGGAAGTCGTGCGCACGCTCGACGGAATGGGTGGCGGCTCGCTGTTCGTCAAGACACACCCGAAGTCGAAGAACCTGTGGGTCGACGCGCCATTGAATCCTGACCCCGCGATAAGCCAGTCAATTGCCGTCTTTGACATCAACAACCTCGACGGCGGCTTC…
OTU154	0	0	0	0	0	0	1	0	TGGGACAGCACCAAGCGGTACTTCCTGACGGCTGCGAACCAGTCGGACAAGATCGCCGTAGTGGACTCGAAAGAACGCAAGCTTACCGCGCTGGTCGATGTGACCAAGATTCCCCACCCGGGCCGCGGCGCCAATCTGACCGATCCCGAGTTCGGGCCGGTCTGGGTGACCAGCGCCCTGGGAAACGCCAACGTAACCATGATTGGAACGGATCCGGAAGGTCACCCGGACAACGCCTGGAAAGTGGTCAGGACACTGGAAGGCATGGGTGGTGGCTCGTTGTTTGTAAAATCTCACCCCAATTCCAAAAATCTCTGGGTGGACGCCCCGTTGAATCCCGATACCGCTTTTTCTACAGAGCGTCGCGGTGTTATTGACGTGGACAACCTGGCCGGTGGG…
OTU155	0	1	0	0	0	0	0	0	TGGGACAGCACCAAGCGGTATTTCCTGACGGCTGCGAACCAGTCGGACAAGATCGCCGTAGTCGACTCGAAAGAACGCAAGCTTACCGCCCTGGTCGACGTGACCAAGATTCCGCACCCGGGACGTGGGGCCAACCTGATCGATCCCGAGTTCGGGCCGGTCTGGGTGACCAGCGCGCTGGGCAATGCCAACGTGACGATGATCGGCACGGATCCGGAAGGCCATCCTGACCAGGCCTGGAAAGTCGTGCGCACGCTGGAAGGCATGGGCGGCGGTTCGCTGTTCGTAAAATCGCATCCGAATTCCAGCAACCTGTGGGTGGACGCGCCGCTGAATCCCGACACCGCGTTCTCACAGAGCGTCGCGGTTTACGACGTCAACAACCTGGAAGCGGGATTC…
OTU156	0	1	0	0	0	0	0	0	TGGGACAGCACCAAGCGGTATTTCCTGACGGCTGCGAACCAGTCGGACAAGATCGCCGTAGTCGACTCGAAAGAACGCAAGCTTACCGCCCTGGTCGATGTGACCAAGATTCCCCACCCGGGCCGCGGCGCCAATCTGATCGATCCCGAATTCGGGCCGGTCTGGGTGACCAGCGCCCTGGGCAATGCCAACGTGACGATGATCGGCACGGATCCGGAAGGCCATCCCGACCAGGCCTGGAAAGTCGTGCGCACGCTGGAAGGCATGGGCGGCGGTTCGCTGTTCGTAAAATCGCATCCGAATTCCAGCAACCTGTGGGTGGACGCGCCGCTGAATCCCGACACCGCGTTCTCACAGAGCGTCGCGGTTTACGACGTCAACAACCTGGATGCGGGATTC…
OTU157	0	0	0	0	0	0	1	0	TGGGACAGCACCAAGCGGTATTTCCTGACGGCTGCGAACCAGTCGGACAAGATCGCCGTAGTCGACTCGAAAGAACGCAAGCTTACCGCCCTGGTCGATGTGACCAAGATTCCCCACCCGGGCCGTGGAGCCAATCTGATCGATCCCGAGTTCGGGCCGGTCTGGGCCACATCGCATCTGGGTGACGACACCGTCGCTCTGATCGGTACCGACCCCGAAGGTCACCCCGAAAACGCCTGGAAGATGGTGCATCAGCTCTATGGTCTGGGTGGCGGGTCGCTGTTCGTCAAGACGCATCCGGAATCAGAGCATCTCTATGTCGATGCAACCCTGAACCCGGATGCTGAAACTTCGGGCTCGGTCGCGGTGTTCAAGGTCTCCGATCTCGTGGAGGAAGAA…
OTU158	0	2	0	0	0	0	0	0	TGGGACAGCACCAAGCGGTATTTCCTGACGGCTGCGAACCAGTCGGACAAGATCGCCGTAGTCGACTCGAAAGATCGCAATCTGGAAGCCCTGATCGACGTGACCAAGATTCCGCACCCGGGACGTGGGGCCAACCTGATCGATCCCGAGTTCGGGCCGGTCTGGGTGACCAGCGCGCTGGGCAATGCCAACGTGACGATGATCGGCACGGATCCGGAAGGCCATCCCGACCAGGCCTGGAAAGTCGTGCGCACGCTGGAAGGCATGGGCGGCGGTTCGCTGTTCGTAAAATCGCATCCGAATTCCAGCAACCTGTGGGTGGACGCGCCGCTGAATCCCGACACCGCGTTCTCACAGAGCGTCGCGGTTTACGACGTCAACAACCTGGAAGCGGGATTC…
OTU159	0	0	0	0	0	0	0	1	TGGGACAGCACCCACCGCTACTTCATGACCGCGGCGAACAAGTCGAACAAGATCGCAGTGATCGATTCCAGGGACCGCAAACTCACAGCCCTGGTCGATACCACTGAAATCCCGCACCCCGGTCGCGGCGCCAACTTCATCCATCCGAAATACGGTCCGGTGTGGGCGACCAGTGCGCTGGGTAACGACAACATCACGCTGATCGGCACCGACCCCGTCAAGCACAAGGCCAACGCCTGGAAAGTGGTCGATATCCTGCACGGCATGGGCGGCGGTTCGCTGTTCATCAAGACGAATCCGAAATCCACCAACCTGTGGGTCGATGCGCCGCTGAACCCGGACGCAACGCTGAGCCAGTCGATTGCGGTGTTCGACATCAACAACCTCGACAAGGGTTTC…
OTU160	0	0	0	0	0	0	0	1	TGGGACAGCACCCACCGCTACTTCATGACCGCGGCGAACAAGTCGAACAAGATCGCAGTGATCGATTCCAGGGACCGCAAACTCGCAGCCCTGGTCGATACCACCGAAATCCCGCACCCCGGTCGCGGCGCCAACTTCATCCATCCGAAATACGGTCCGGTGTGGGCGACCAGTGCGCTGGGTAACGACAACATCACGCTGATCGGCACCGACCCCGTCAAGCACAAGGCCAATGCCTGGAAAGTGGTCGAAACCCTGCACGGCATGGGCGGCGGTTCGCTGTTCATCAAGACGAATCCGAAATCCACCAACCTGTGGGTCGATGCGCCGCTGAACCCGGACGCAACGCTGAGCCAGTCGATTGCGGTGTTCGACATCCGCAAGCTGGGTAAGGGCTAC…
OTU161	0	0	0	0	0	0	0	1	TGGGACAGCACCCACCGCTACTTCATGACCGCGGCGAACAAGTCGAACAAGATCGCAGTGATCGATTCCAGGGACCGCAAACTCGCAGCCCTGGTCGATACCACCGAAATCCCGCACCCCGGTCGCGGCGCCAACTTCATCCATCCGAAATACGGTCCGGTGTGGGCGACCAGTGCGCTGGGTAACGACAACATCACGCTGATTGGTACTGACCCGGTCAAGCACAAGAAGAATGCGTGGAAAGTGGTCGAGACCCTGCACGGCATGGGTGGTGGTTCGCTGTTTATCAAGACCCATCCGAAGTCGCACAACCTGTATGTCGATACCGCGCTGAACCCGGACGAGAAGATCAGCCAGTCGGTGGCGGTGTACGACATCCGCAAGCTGGGTAAGGGCTAC…
OTU162	0	0	1	0	0	0	0	0	TGGGACAGCACCCACCGCTACTTCATGACCGCGGCGAACAAGTCGAACAAGATCGCAGTGATCGATTCCAGGGACCGCAAACTCGCAGCCCTGGTCGATACCACTGAAATCCCGCACCCCGGTCGCGGCGCCAACTTCATCCATCCGAAATACGGTCCGGTGTGGGCGACCAGTGCGCTGGGTAACGACAACATCACGCTGATCGGCACCGACCCCGTCAAGCACAAGGCCAACGCCTGGAAAGTCGTCGAAACCCTGCACGGCATGGGCGGCGGTTCGCTGTTCATCAAGACGAATCCGAAATCCACCAACCTGTGGGTCGATGCGCCGCTGAACCCGGACGCAACGCTGAGCCAGTCGATTGCGGTGTTCGACATCAACAACCTCGACAAGGGTTTC…
OTU163	0	0	0	0	0	0	1	0	TGGGACAGCACCCACCGCTACTTCATGACGGCAGCCAATCAGTCCAACAAGATCGCGGTGATCGATTCCCGCGATGGCGAGCTGGAAGCGCTGGTGGACGTTGGCAAGATTCCCCACCCCGGTCGCGGTGCCAACTTTGTGCATCCGCAGTATGGCCCGGTGTGGGCCACCAGCCACCTGGGTGATGAAACCATCGCACTGATCGGTACCGATCCTGAAGGCCATCCGGATAACGCCTGGGAAGTCGTGCGCACGCTCGACGGAATGGGTGGCGGCTCGCTGTTCGTCAAGACACACCCGAAGTCGAAGAACCTGTGGGTCGACGCGCCATTGAATCCTGACCCCGCGATAAGCCAGTCAATTGCCGTCTTTGACATCAACAACCTCGACGGCGGCTTC…
OTU164	0	0	0	0	0	0	1	0	TGGGACAGCACCCACCGCTACTTCATGACGGCAGCCAATCAGTCCAACAAGATTGCCGTGATCGACTCCAGGGAGCGCAAGCTGGCTGGGCTGGTCGAGGTCGGCCGGACACCGCACCCCGGCCGTGGTGCAAACTTCGAGCATCCCAAGTATGGTCCTGTGTGGGCCACCGGCCATCTCGGCGACAACAGCGTGGCGCTGATCGGCACCGACCCGGACAAGCATCCCGAGTATGCCTGGAAGGTGGTCGAGAGCCTGCAGGGGCAGGGCGGCGGCTCGCTGTTCCTCAAGACACACCCGAAATCACACCACCTGTACGTCGATACTACGCTGAACCCGGATGAAAAGGTCAGCCAGTCGGTCGCGGTGTTTGACATCCGCGACCTGAGCAAGGGTTAC…
OTU165	0	0	0	0	1	0	0	0	TGGGACAGCACCCACCGCTACTTCATGACGGCGGCCAACCAGTCCAACAAGATCGCCGTGGTTGATTCGCGCGAGCGTCAACTCGTCGCGCTTGCCGATGTCACCAAGACACCGCACCCGGGTCGTGGCGCAAACATCGAGGATCCCGACTACGGCCCGGTCTGGATTACGAGCGCGCTGGGCAATGCCAATGTCTCGTTCCTTGGCACCGACCCTGAAGGACATCCGGATTCGGCCTGGAAGACGGTTCGTGTTCTTGACGGCATGGGTGGCGGTTCACTGTTTGTGAAATCGCACCCGAATTCCACCAATCTTTGGGTGGATGCGCCGCTGAATCCGGATGAGGCGATCAGTCAGAGTGTTGCGGTTTTCGATATCAACAATCTCGAGGCGGGTTTC…
OTU166	0	0	0	0	0	0	1	0	TGGGACAGCACCCACCGCTACTTCATGACGGCGGCCAACCAGTCCAACAAGATCGCGGTGATCGACTCCAGGGAGCGCAAGCTGGCTGGGCTGGTCGAGGTCGGCCGGACACCGCACCCCGGCCGTGGTGCAAACTTCGAGCATCCCAAGTACGGCCCGGTGTGGGCCACCGGCCATCTCGGCGACAACAGCGTGGCGCTGATCGGCACCGACCCAGACAAGCATCCCGAGTATGCCTGGAAGGTGGTCGAGAGCCTGCAGGGCCAGGGCGGTGGTTCACTGTTCCTCAAGACACATCCGAAATCACACCACCTGTACGTCGACACCACGCTGAACCCGGATGAAAAGGTCAGCCAGTCGATCGCGGTGTTTGACATCCGCGACCTGAGCAAGGGTTAC…
OTU167	0	0	0	0	0	0	1	0	TGGGACAGCACCCACCGCTACTTCATGACGGCGGCCAACCAGTCCAACAAGATCGCGGTGATCGACTCCCGCGATGGCGAGCTGGAAGCGCTGGTGGACGTTGGCAAGATTCCTCACCCCGGTCGCGGTGCCAACTTTGTGCATCCGCAGTATGGCCCGGTGTGGGCCACCAGCCACCTGGGTGATGAAACCATCGCACTGATCGGTACCGACCCTGAAGGCCATCCCGAGTATGCCTGGAAGCATGTCGATACGATCCATGGCCAGGGTGGCGGCTCGCTGTTCGTCAAGACGCATCCGGAATCAGAGCATCTCTATGTCGATGCAACCCTGAACCCGGATGCTGAAACTTCGGGCTCGGTCGCGGTGTTCAAGGTCTCCGATCTCGTGGAGGAAGAA…
OTU168	0	0	0	0	0	0	1	0	TGGGACAGCACCCACCGCTACTTCATGACGGCGGCCAACCAGTCCAACAAGATCGCGGTGATCGATTCCCGTGATGGCGAGCTGGAAGCGCTGGTGGACGTTGGCAAGATTCCCCACCCCGGTCGCGGTGCCAACTTTGTGCACCCGCAGTATGGCCCGGTGTGGGCCACCAGCCACCTGGGTGATGAAACCATCGCACTGATCGGTACCGACCCCGAAGGCCATCCCGATTACGCCTGGAAGCATGTCGATACGATTCACGGTCAGGGTGGCGGCTCGCTGTTCATCAAGACCCACCCCGAGTCCGAGCACCTGTACGTGGACACCACCTTCAACCCGGACCCGGCCGATCAGCCAGTCGGTGGCGGTGGTGTCAACGTCAACGACCTGCAGGCCGGT…
OTU169	0	0	0	0	0	0	1	0	TGGGACAGCACCCACCGCTACTTCATGACGGCGGCCAACCAGTCCAACCAGATCGCGGTGATCGATTCCCGCGATGGCGAGCTGGAAGCGCTGGTGGACGTTGGCAAGATTCCCCACCCCGGTCGCGGTGCCAACTTTGTGCACCCGCAGTATGGCCCGGTGTGGGCCACCAGCCACCTGGGTGATGAAACCATCGCACTGATCGGTACCGACCCCGAAGGCCATCCCGATTACGCCTGGAAGCATGTCGATACGATTCACGGTCAGGGTGGCGGCTCGCTGTTCATCAAGACCCACCCCGAGTCCGAGCACCTGTACGTGGACACCACCTTCGAACCGGACCCGGCGATCAGCCAGTCGGTGGCGGTGTTCAACGTCAACGACCTGCAGGCCGGTTAC…
OTU170	0	0	0	0	0	0	1	0	TGGGACAGCACCCACCGCTACTTCATGACGGCGGCCAATCAGTCCAACAAGATTGCGGTGATCGATTCCCGCGATGGCGAGCTGGAAGCGCTGGTGGACGTCGGCAAGATTCCCCACCCCGGTCGCGGTGCCAACTTTGTGCATCCGCAGTATGGCCCGGTGTGGGCCACCAGCCATCTGGGTGACGACACCATCTCACTGATCGGCACTGACCCGGAGGTACACCCCGACTACGCCTGGAAACACGTCGACTCCATTCACGGCCAGGGCGGTGGTTCGCTGTTCATCAAGACCCATCCCGAGTCCGAGCACCTGTACGTGGACACCACCTTCAACCCGGACCCGGCCGATCACCAGTCGGTGGCGGTGTTCAACGTCAACGACCTGCAGGCCGGTTGT…
OTU171	0	0	0	1	0	0	0	0	TGGGACAGCACCCACCGCTACTTCATGACGGCGGCGAACAAGTCCAACAAGATCGCGGTAATCGACTCCAAGGAAGACAAGCTGGTGAAGCTGGTCGATGTGGGCAAGATTCCGCATCCGGGCCGCGGCGCCAACTTCGTCGATCCCCAGTTCGGTCCGGTGTGGGCGACCAGCGACCTTGGCGACGACCAGATCTCCCTGATAGGCACGGATCCGGTCAAGCACAAGGCGAATGCCTGGAAGGTCGTGCGCACGCTGAAGGGCCAGGGCGGCGGTTCGCTGTTCATCAAGACCCATCCGAAGTCGCACAACCTGTATGTCGACACCGCGCTGAGCCCGGCGCCGAAGATCAGCCAGTCGGTGGCTGTGTTCGACATCAACAACCTCGACGCCCCGTAC…
OTU172	0	0	1	0	0	0	0	0	TGGGACAGCACCCACCGCTACTTCATGACGGCGGCGAACAAGTCGAACAAGATCGCGGTGATCGATTCCAAGGATCGCAAACTCACAGCCCTGGTCGATACCACCGAAATCCCGCACCCCGGTCGCGGCGCCAACTTCATCCATCCGAAGTTTGGCCCTGTATGGGCAACCAGCGCGCTGGGTAACGACAACATAACGCTGATCGGAACCGACCCCGTCAAGCACAAGGCCAATGCCTGGAAAGTGGTCGAAACCCTGCACGGCATGGGCGGCGGTTCGCTGTTCATCAAGACGCATCCCAAGTCGAACCATCTGTATGTCGACACTGCGCTCAACCCCGACACCAAGATCAGTCAGAGTGTCGCCGTGTTCGATATCGCCAGCCTCGACAAAGGCTTC…
OTU173	0	1	0	0	0	0	0	0	TGGGACAGCACCCACCGCTACTTCCTCACCGCCGCCAACGCCCGCAACCGAGTCGCCGTGATCGATACCGAGACCAGCGAGCTTGAGGCCGTGATCGACACCGAGGGGCTGACGCCGCACCCCGGCCGCGGCGCCAACTTCATCCACCCGACCTACGGCCCCGTCTGGGCGACGTCGCATCTTGGCGACGAGACGATCTCAATGATCGGCACCGATCCCGAAGGACATCCGGACGAGGCGTGGAAGGTCGTGCAGACCGTCTACGGCCTCGGCGGCGGATCGCTTTTCATCAAGACACATCCCAACAGCGAGAACCTCTACGTCGACACGCCGCTCAACCCCGACGCCGAGACCTCCGCTTCGGTGGCGGTGTTCAAGATCGCCGACCTCGCGAACGAG…
OTU174	0	0	0	0	0	1	0	0	TGGGACAGCACCCACCGCTACTTCCTGACCGCCGCCAACAAGTCCGACAAGGTCGTCGTCATCGACTCCAAGAAGCGCAAGCTGGCGGCGATGGTCGACGTCGACGAGATCCCGCACCCGGGCCGCGGCGCCAACTTCGTGCACGCCAAGTACGGCCCGGTGTGGAGCACCAGCGCGCTCGGCAACAACAAGATCACGCTGATCGGCACCGATCCCGCCGGGCATCCGGACAACGCCTGGAAGGTGGTCGAAGTGCTGAAAGGCCAGGGCGGCGGCTCGCTGTTCATCAAGACCCACCCGAAGTCGAAGCACCTGTATGTCGATACCGCGCTCAACCCTGATACGAAAATCAGCCAGAGCGTTGCCGTGTACGACATCAACAACCTGAAAGCCGGTTTC…
OTU175	0	0	0	0	0	1	0	0	TGGGACAGCACCCACCGCTACTTCCTGACCGCGGCCAACAAGTCCAACAAGATCGCGGTGGTCGACTCCAAGGAAGACAAGCTTGCTGCACTGGTGGAGGTCGGCCAGATCCCGCACCCGGGGCGCGGCGCCAACTTCGTCGATCCCAAGTTCGGTCCTGTGTGGGCGACCAGCCACCTCGGCGACCGCACGGTGAAGTTGATCGGTACTGACCCGAAAGGTCACGCGAAAAACGCCTGGAAGGTGGTGCGTACGCTGGACGGTCAGGGCGGCGGCTCGCTGTTCATCAAGACCCATCCGAAGTCCAAGAACCTGTATGTCGACACCGCGCTGAACCCGGACGAGAAGATCAGCCAGTCGGTGGCCGTGTTCGACATCGCGCATCTGGACAAGGGCTAC…
OTU176	0	1	0	0	0	0	0	0	TGGGACAGCACCCACCGCTACTTCCTGACCGCGGCCAACAAGTCCAACAAGGTCGTCGTCATCGACTCCAAGGATCGCAAGCTGGCGGCGATGGTCGACGTCGACAAGATCCCGCACCCGGGCCGCGGCGCCAACTTCGTGCACGCCAAGTTCGGCCCGGTGTGGAGCACCAGCGCGCTCGGTAACGACAAGATCACGCTGATCGGTACCGATCCGGTTGGCAATCCGGGCAACGCCTGGAAAGTGGTCGAGGTGCTGAAGGGCCAGGGCGGCGGATCGCTGTTCGTCAAGTCGAACCCCAGGTCGAACAACCTGTGGGTGGATTCGCCACTCAACCCGGATGCGAAAATCAGCCAGAGCGTCGCGGTCTACGACGTGAACAACCTCGAGAAGGGCTAT…
OTU177	0	0	0	0	0	1	0	0	TGGGACAGCACCCACCGCTACTTCCTGACCGCGGCCAACAAGTCCGACAAGGTCGTCGTCATCGACTCGCAGAAACGCAAGCTGGCGGCGATGATCGACGTCGACGAGATCCCGCACCCGGGCCGCGGAGCCAACTTCGTGCACGCCAAGTTCGGGCCGGTCTGGGGCACCAGCGCGCTCGGTAACGACAAGATCACGCTGATCGGTACCGACCCGGAGGGCCATCCGGACCATGCCTGGAAAGTCGTCGAAGTGCTCAAGGGGCAGGGCGGCGGGTCGCTGTTCATCAAGACGCACCCGAAATCGAAACACCTGTACGTCGACACGCCGTTGAACCCCGGCGAAAAGATCAGCCAGTCGGTTGCGGTGTTCGATACCAGCGATCTCGACAAGGGCTAC…
OTU178	0	0	0	0	0	1	0	0	TGGGACAGCACCCACCGCTACTTCCTGACCGCGGCCAACAAGTCCGACAAGGTCGTCGTCATCGACTCGCAGAAACGCAAGTTGGCGGCGATGGTCGACGTCGACAAGATCCCGCACCCGGGCCGCGGAGCCAACTTCGTGCACGCCAAGTTCGGGCCGGTCTGGGGCACCAGCGCGCTCGGTAACGACAAGATCACGCTGATCGGCACCGATCCCGCCGGGCATCCGGACAACGCCTGGAAGGTGGTCGAAGTGCTGAAAGGCCAGGGCGGCGGCTCGCTGTTCATCAAGACTCACCCGAAATCGAAACACCTCTACGTCGATACCCCGTTGAACCCGGGTGAGGAGATCAGCCAGTCGGTCGCGGTGTACGACATCCGCAAGCTGGGTAAGGGCTAC…
OTU179	0	0	0	0	0	1	0	0	TGGGACAGCACCCACCGCTACTTCCTGACCGCGGCCAACAAGTCCGACAAGGTCGTCGTCATCGACTCGCAGAAACGCAAGTTGGCGGCGATGGTCGACGTCGACAAGATCCCGCACCCGGGCCGCGGAGCCAACTTCGTGCACGCCAAGTTCGGGCCGGTGTGGGCCACCAGCCACCTCGGTGACCAGAGCATCGCCATCATTGGCACCGATCCCGAGAAGCACAAGCAGTACGCCTGGAAGATGGTCGAGTCCATCGACGGCCAGGGTGGCGGTTCGCTGTTCGTGAAGACTCATCCCGAGTCCAGGAATCTGTGGGTGGATTCACCACTGAACCCGGATACCAGGATCAGCCAGAGCGTTGCCGTCTATGATGTCAACAACATCGACAAGGGTTTT…
OTU180	0	0	0	0	0	1	0	0	TGGGACAGCACCCACCGCTACTTCCTGACCGCGGCCAACAAGTCCGACAAGGTCGTCGTCATCGACTCGCAGAAACGCAAGTTGGCGGCGATGGTCGACGTCGACAAGATCCCGCATCCGGGCCGCGGAGCCAACTTCGTGCACGCCAAGTTCGGGCCGGTCTGGGGCACCAGCGCGCTCGGTAACGACAAGATCACGCTGATCGGTACCGACCCGGAGGGCCATCCGGACCATGCCTGGAAAGTCGTCGAAGTGCTCAAGGGCCAGGGCGGGGGTCGCGTGTTCATCAAGACGCACCCGAAATCGAAGCACCTGTACGTCGACACGCCGTTGAACCCCGGCGAAAAGATCAGCCAGTCGGTTGCGGTGTTCGATTCCAGCGATCTCGACAAGGGCTAT…
OTU181	0	0	0	0	1	0	0	0	TGGGACAGCACCCACCGCTACTTCCTGACCGCGGCCAACCAGTCTGACAAGGTCGTCGTCATCGAAACTCCAAAGACGCGCAAGCTGACCGCGATGGTCGACGTCGACAAGATTCCGCATCCGGGCCGCGGAGCGAACTTCGTGCACGCCAAATACGGCCCGGTATGGAGCACCAGCGCGCTCGGCAACGACAAGATCACGCTGATCGGCACCGACCCCCAGGGCCACCCTGAGCATGCCTGGAAAGTGGTCGAAGTGCTGAAGGGCCAGGGCGGCGGTTCGCTGTTCATCAAGACGCACCCGAAATCGAAGCACCTGTACGTCGACACGCCGCTCAACCCCGGCGAAAAGATCAGCCAGTCGGTCGCGGTGTTCGACGACCAGCGATCTCGACAAGGG…
OTU182	0	0	0	0	1	0	0	0	TGGGACAGCACCCACCGCTACTTCCTGACCGCGGCCAACCAGTCTGACAAGGTCGTCGTCATCGACTCCAAGACGCGCAAGCTGACCGCGATGATCGATGTCGACAAGATCCCGCACCCCGGCCGCGGCGCGAACTTCATCGATCCGGAGTTCGGGCCGGTCTGGGCAACCAGCGCGCTCGGCAACGAGAAGATTACCCTGATCGGCACCGATCCTGAAGGCCATCCGGATAACGCCTGGGAAGTCGTGCGCACGCTCGACGGAATGGGTGGCGGCTCGCTGTTCGTCAAGACACACCCGAAGTCGAAGAACCTGTGGGTCGACGCGCCATTGAATCCTGACCCCGCGATAAGCCAGTCAATTGCCGTCTTTGACATCAACAACCTCGACGGCGGCTTC…
OTU183	0	0	0	0	1	0	0	0	TGGGACAGCACCCACCGCTACTTCCTGACCGCGGCCAACCAGTCTGACAAGGTCGTCGTCATCGACTCCAAGACGCGCAAGCTGACCGCGATGATCGATGTCGACAAGATCCCGCACCCGGGCCGCGGCGCCAACTTCGTGCACGCCAAGTACGGCCCTGTGTGGAGCACCAGCGCGCTCGGTAACGACAAGATCACGCTGATCGGCACCGATCCGACTGGAAATCCTGACAACGCCTGGAAAGTGGTCGAGGTGCTGAAGGGCCAGGGTGGCGGCTCGCTGTTCATCAAGACCCACCCCAAGTCGACGAACCTGTACGTCGACACCACGCTGAACCCGGATGAAAAGGTCAGCCAGTCGATCGCGGTGTTTGACATCCGCGACCTGAGCAAGGGTTAC…
OTU184	0	0	0	0	1	0	0	0	TGGGACAGCACCCACCGCTACTTCCTGACCGCGGCCAACCAGTCTGACAAGGTCGTCGTCATCGACTCCAAGACGCGCAAGCTGACCGCGATGATCGATGTCGACAAGATCCCGCACCCGGGCCGCGGCGCCAACTTCGTGCACGCCAAGTACGGCCCTGTGTGGAGCACCAGCGCGCTCGGTAACGACAAGATCACGCTGATCGGCACCGATCCGACTGGAAATCCTGACAACGCCTGGAAAGTGGTCGAGGTGCTGAAGGGCCAGGGTGGCGGCTCGCTGTTCATCAAGACTCACCCGAAGTCGAACCACATTTACGTCGATACACCGCTGAATCCGGAGGTGAGAAAGATCAGCCAGTCGGTCGCGGTATTCGACATCAACCGCCTCGACAAGGGT…
OTU185	0	0	0	0	1	0	0	0	TGGGACAGCACCCACCGCTACTTCCTGACCGCGGCCAACCAGTCTGACAAGGTCGTCGTCATCGACTCCAAGACGCGCAAGCTGACCGCGATGATCGATGTCGACAAGATCCCGCACCCGGGCCGCGGCGCCAACTTCGTGCACGCCAAGTACGGCCCTGTGTGGAGCACCAGCGCGCTCGGTAACGACAAGATCACGCTGATCGGCACCGATCCGACTGGAAATCCTGACAACGCCTGGAAAGTGGTCGAGGTGCTGAAGGGCCAGGGTGGCGGCTCGCTGTTCGTCAAGACACACCCGAAGTCGAAGAACCTGTGGGTCGACGCGCCATTGAATCCTGACCCCGCGATAAGCCAGTCAATTGCCGTCTTTGACATCAACAACCTCGACGGCGGCTTC…
OTU186	1	0	0	0	0	0	0	0	TGGGACAGCACCCACCGCTATTTCCTGACCGCGGCCAACAAGTCCAACAAGATCGCGGTGGTGGACTCCAAGGAAGGCAAGCTCGCCGCGCTCATTGACGTCGGTAAGATTCCGCATCCGGGGCGCGGCGCGAACTTCGTCGATCCGAAATTCGGACCGGTCTGGGCCACCAGCGACCTGGGCGACGAAGGCCTGGCGGTGATCGGCACCGATCCGGTGAAGAACAAGGCCCACGCGTGGAAGGTGGTCCGGAATCTGAAGAGCCAGGGCGGCGGGTCGCTGTTCATCAAGACCAATCCGAAATCGAAGCACCTGTACGTCGACAACGCGCTCAATCCGGATCCGAAGATCAGCTCGTCCGTGGCGGTTTATGATATCGGCAATCTCGACAAGGGACCG…
OTU187	0	1	0	0	0	0	0	0	TGGGACAGCACCCACCGGTACTTTCTGACGGCAGCCAACCAGTCGGACAAGATCGCGGTCATCGATTCCAAGGAAGACAAGCTGACGGCGCTGATCGATGTCACCAAGATCCCGCATCCGGGTCGCGGCGCCAACCTGACGGATCCCAAATACGGACCGGTCTGGGTGACCAGCGCACTGGGTAACGAGAACGTCACCGTGATCGGTACGGACCCGGTGAAGCACAAGGACCATGCCTGGAAGGTCGTGCGTACCCTCAAGGGTCAGGGCGGCGGTTCGCTGTTCGTCAAGTCGCACCCCAAGTCCAGCAACCTGTGGGTGGATACGACACTGAATCCCGACACCGCGTTCTCACAGAGCGTCGCGGTTTACGACGTCAACAACCTGGAAGCGGGATTC…
OTU188	0	1	0	0	0	0	0	0	TGGGACAGCACCCACCGGTATTTCCTCACCGCTGCCAACAAGTCCGACAAGATCGCGGTGATCGACTCCAAGGACCGCAAGCTTGCGGCACTGGTCGACGTACCCAAGATCCCGCATCCGGGCCGGGGTGCGAATTTCAAGGATCCGAAGTATGGACCGGTGTGGTCCACCAGCTGCCTGGGCGATGATTGCCTGGCGGTCATCGGCACCGATCCCAAGGGTAACAAGGATAATGCCTGGAAGGTGGTGCGCAACCTGAAGACCCAGGGCGGCGGGTCACTGTTCATCAAGACCCACCCCAACTCGCGCAACCTCTATGTCGACACGCCGCTCAATCCGGAGGCCGAGGTCGCCTCGTCGGTGGCGGTGTTCGATCTGGACAATCTCGACGCCGGCTAC…
OTU189	0	1	0	0	0	0	0	0	TGGGACAGCACCCACCGGTATTTCCTCACCGCTGCCAACAAGTCCGACAAGATCGCGGTGATCGACTCCAAGGACCGCAAGCTTGCGGCACTGGTCGAGGTACCCAAGATCCCGCATCCGGGCCGGGGTGCAAACTTCAAGGATCCGAAGTATGGACCGGTGTGGTCCACCAGCTGCCTGGGCGATGATTGCCTGGCGGTCATCGGCACCGACCCCAAAGGCAACAAGGACAATGCCTGGAAGGTCGTGCGCAACCTCAAGACCCAGGGCGGCGGGTCACTGTTCATCAAGACTCATCCGAAGTCCAGGAACCTCTGGGTCGACAATCCGCTGAATCCGGATACAGCGATCAGCCAGTCGGTCGCGGTCTATGACATCAACAATCTGGATAAGGGATTC…
OTU190	0	1	0	0	0	0	0	0	TGGGACAGCACCCACCGGTATTTCCTCACCGCTGCCAACAAGTCCGACAAGATCGCGGTGATCGACTCCAAGGACCGCAAGCTTGCGGCACTGGTCGAGGTACCCAAGATCCCGCATCCGGGCCGGGGTGCGAATTTTAAGGATCCGAAGTATGGACCGGTGTGGTCCACCAGCTGCCTGGGCGATGATTGCCTGGCGGTCATCGGCACCGATCCCAAGGGTAACAAGGATAATGCCTGGAAGGTGGTGCGCAACCTGAAAACCCAGGGCGGCGGGTCACTGTTCATCAAGACTCATCCCGAGTCCACCAACCTGTACGTCGACACTGCGCTCAATCCGGATTCGAAGATCAGCCAGTCGGTGGCGGTGTTCGCCATCAACGACCTCGACGCGCCCTAC…
OTU191	0	1	0	0	0	0	0	0	TGGGACAGCACCCACCGGTATTTCCTCACCGCTGCCAACAAGTCCGACAAGATCGCGGTGATCGACTCCAAGGACCGCAAGCTTGCGGCACTGGTCGAGGTACCCAAGATCCCGCATCCGGGCCGGGGTGCGAATTTTAAGGATCCGAAGTATGGACCGGTGTGGTCCACCAGCTGCCTGGGCGATGATTGCCTGGCGGTCATCGGCACCGATCCCAAGGGTAACAAGGATAATGCCTGGAAGGTGGTGCGCAACCTGAAAACCCAGGGCGGCGGGTCACTGTTCATCAAGACTCATCCGAAGTCCAAGAACCTCTGGGTCGACAATCCGCTGAATCCGGATACAGCGATCAGCCAGTCGGTCGCGGTCTATGACATCAACAATCTGGACAAGGGCTTC…
OTU192	0	1	0	0	0	0	0	0	TGGGACAGCACCCACCGGTATTTCCTCACCGCTGCCAACAAGTCCGACAAGATCGCGGTGATCGACTCCAAGGACCGCAAGCTTGCGGCACTGGTCGAGGTACCCAAGATCCCGCATCCGGGCCGGGGTGCGAATTTTAAGGATCCGAAGTATGGACCGGTGTGGTCCACCAGCTGCCTGGGCGATGATTGCCTGGCGGTCATCGGCACCGATCCCAAGGGTAACAAGGATAATGCCTGGAAGGTGGTGCGCAACCTGAAAACCCAGGGCGGCGGGTCACTGTTCGTCAAATCGAATCCCAAGTCGAACAATCTGTGGGTGGATTCGCCGCTCAACCCGGATATGAAAATCAGCCAGAGCGTCGCGGTGTATGACGTGAAACACCTCGACAAGGGCTTT…
OTU193	0	1	0	0	0	0	0	0	TGGGACAGCACCCACCGGTATTTCCTCACCGCTGCCAACAAGTCCGACAAGATCGCGGTGATCGACTCGAAGGATCGGGAACTTGCCGCCCTCGTTGATGTGCCCAAGATCCCGCATCCGGGCCGGGGTGCAAACTTCAAGGATCCGAAGTATGGACCGGTGTGGTCCACCAGCTGCCTGGGCGATGATTGCCTGGCGGTCATCGGCACCGATCCCAATGGCCACAAGGATAATGCCTGGAAGGTGGTGCGCAACCTCAAGACCCAGGGCGGCGGGTCACTGTTCATCAAGACTCATCCGAAGTCCAGGAACCTCTGGGTCGACAATCCGCTGAATCCGGATACGGCCATCAGCCAGTCGGTCGCGGTGTTTGACATCAACGATCTGGACAAGGGCTTC…
OTU194	0	1	0	0	0	0	0	0	TGGGACAGCACCCACCGGTATTTCCTCACCGCTGCCAACAAGTCCGACAAGATCGCGGTGGTCGACTCGAAAGATCGCAATCTGGAAGCCCTGATCGACGTGACCAAGATTCCGCACCCGGGACGTGGGGCCAACCTGATCGATCCCGAGTTCGGGCCGGTCTGGGTGACCAGCGCGCTGGGCAATGCCAACGTGACGATGATCGGCACGGATCCGGAAGGCCATCCCGACCAGGCCTGGAAAGTCGTGCGCACGCTGGAAGGCATGGGCGGCGGTTCGCTGTTCGTAAAATCGCATCCGAATTCCAGCAACCTGTGGGTGGACGCGCCGCTGAATCCCGACACCGCGTTCTCACAGAGCGTCGCGGTTTACGACGTCAACAACCTGGATGCGGGATTC…
OTU195	0	0	1	0	0	0	0	0	TGGGACAGCACCCACCGTTACTTCCTGACAGCGGCTAACAAGTCCAACAAAATCGCGGTGATCGACTCCAAGGACGACGATCTGGTAGCGCTGGTCGATGTCCACGAGATACCGCACCCGGGGCGCGGCGCGAACATCAAGGATCCGAAATACGGACCGGTCTGGGTCACCAGCGCGCTCGGCAACGAAAATGTAACCATGATCGGCACCGACCCGAAGGGCCACAAGGCGAATGCCTGGAAGGTGGTGCGCACACTGAAAGGCCAGGGCGGCGGATCACTGTTCGTCAAATCGAACCCCAAGTCGAACAACCTGTGGGTGGATTCACCGCTCAACCCGGATGCGAAGATCAGCCAGAGCGTCGCGGTATATAACGTGAAACACCTCGACAAGGGCTTT…
OTU196	0	0	0	1	0	0	0	0	TGGGACAGCACCCACCGTTACTTCCTGACAGCGGCTAACAAGTCGAACAAGATCGCGGTGATCGACTCCAAGGATCGCAAACTGACAGCACTGGTCGATGTCACCGAGATCCCTCACCCTGGTCGTGGTGCAAACTTCATCCATCCTAAATATGGTCCTGTGTGGGCGACCAGTGCTTTAGGTAATGATAACGTCACTTTGATCGGCACCGACCCTGTCAAGCATAAGAAAATAGCCTGGAAAGTGGTCGAGACCCTGCACGGCATGGGCGGTGGTTCGCTGTTTATCAAGACCCATCCGAAGTCCAGCAACCTGTGGGTAGATGCACCGTTGAATCCGGATGCCGGTATCAGCCAGTCTGTCGCCGTGTTTGACATCAATCACCTGGACAAGGGTTTT…
OTU197	0	0	0	0	0	0	0	1	TGGGACAGCACCCACCGTTACTTCCTGACCGCGGCCAACAAGTCCAACAAGATTGCAGTGGTCGATTCCAAGGACCGTGACCTGGAAGCACTGATCGATGCCCATGAAATTCCGCATCCCGGTCGTGGCGCCAACTTCGTTCATCCGAAGTACGGCCCGGTCTGGTCAACCAGTGCGCTGGGTAGCGACCAGATCACGCTGATTGGTACTGACCCGGTCAAGCACAAGAAGAATGCGTGGAAAGTGGTCGAGACCCTGCACGGCATGGGCGGTGGTTCGCTGTTTATCAAGACCCATCCGAAGTCCAGCAACCTGTGGGTAGATGCACCGTTGAATCCGGATGCCGGTATCAGCCAGTCGGTTGCCGTGTTTGACATCAATCACCTGGACAAAGGGTTT…
OTU198	0	0	0	0	0	0	0	1	TGGGACAGCACCCACCGTTACTTCCTGACCGCGGCCAACAAGTCCAACAAGATTGCAGTGGTCGATTCCAAGGACCGTGACCTGGAAGCACTGATCGATGCCCATGAAATTCCGCATCCCGGTCGTGGCGCCAACTTCGTTCATCCGAAGTACGGCCCGGTCTGGTCAACCAGTGCGCTGGGTAGCGACCAGATCACGCTGATTGGTACTGACCCGGTCAAGCACAAGAAGAATGCGTGGAAAGTGGTCGAGACCCTGCACGGCATGGGCGGTGGTTCGCTGTTTATCAAGACCCATCCGAAGTCCAGCAACCTGTGGGTAGATGCACCGTTGAATCCGGATGCCGGTATCAGCCAGTCGGTTGCCGTGTTTGACATCAATCACCTGGACAAGCCCTAC…
OTU199	0	0	0	0	0	0	0	1	TGGGACAGCACCCACCGTTACTTCCTGACCGCGGCCAACAAGTCCAACAAGATTGCAGTGGTCGATTCCAAGGACCGTGACCTGGAAGCACTGATCGATGCCCATGAAATTCCGCATCCCGGTCGTGGCGCCAACTTCGTTCATCCGAAGTACGGCCCGGTCTGGTCAACCAGTGCGCTGGGTAGCGACCAGATCACGCTGATTGGTACTGACCCGGTCAAGCACAAGAAGAATGCGTGGAAAGTGGTCGAGACCCTGCACGGCATGGGCGGTGGTTCGCTGTTTATCAAGACCCATCCGAAGTCCAGCAACCTGTGGGTGGACGCGCCGCTGAATCCCGACACCGCGTTCTCACAGAGCGTCGCGGTTTACGACGTCAACAACCTGGAAGCGGGATTC…
OTU200	0	1	0	0	0	0	0	0	TGGGACAGCACCCAGCGCTACTTCCTCACCGCCGCCAACAAGTCCAACAAGATCGCCGTGGTGGATTCTAAGGAGGACAAGCTGGTGGCGCTGGTGGACGTGGCGCAGACTCCGCACCCGGGTCGCGGCGCCAACCTGACGGATCCCAAATACGGACCGGTCTGGGTGACCAGTGCGCTGGGTAACGAGAACGTTACGGTGATCGGTACCGACCCGGTGAAGCACAAGGACAATGCCTGGAAGGTCGTACGCACCCTCAAGGGTCAGGGTGGCGGATCGCTGTTCGTCAAGTCGCACCCCAAGTCCAGCAACCTGTGGGTGGATTCGCCGCTCAACCCGGATACCAAGATCAGCCAGAGCGTCGCGGTGTATGACGTGAACAATCTCGACAAGGGCTTC…
OTU201	0	0	0	0	0	1	0	0	TGGGACAGCACCCATCGATACTTCCTGACCGCCGCCAACAAGTCCGACAAGATCGTGGTCATCGACGCCAAGGAACGCACCATGGAAGCAATGATCGACGTCGACAAGATCCCGCATCCCGGGCGCGGCGCCAACTTCGTCCACCCGAAGTACGGGCCCGTCTGGGGCACCAGCGCGCTGGGTAACGACAAGATCACGCTGATCGGCACCGACCCCGAGGGGCACCCGGATCACGCCTGGAAGGTGGTGCAGGTGCTCAAGGGCCAGGGCGGCGGGTCGCTGTTCATCAAGACCCACCCGAAATCGAAATACCTCTACGTCGACACGCCGTTGAACCCGGGCGAAAAGATCAGCCAGTCGGTCGCGGTGTTCGACACCACCAATCTCGACAAGGGCTAC…
OTU202	0	1	0	0	0	0	0	0	TGGGACAGCACCCATCGCTACTTCCTGACCGCGGCCAACCAGTCGGACAAGATCGCGGTGGTCGACTCGAAAGATCGCAATCTGGAAGCCCTGATCGACGTGACCAAGATTCCGCACCCGGGACGTGGGGCCAACCTGATCGATCCCGAGTTCGGGCCGGTCTGGGTGACCAGCGCGCTGGGCAATGCCAACGTGACGATGATCGGCACGGATCCGGAAGGCCATCCCGACCAGGCCTGGAAAGTCGTGCGCACGCTGGAAGGCATGGGCGGCGGTTCGCTGTTCGTAAAATCGCATCCGAATTCCAACAACCTGTGGGTGGACGCGCCGCTGAATCCCGACACCGCGTTCTCACAGAGCGTCGCGGTTTACGACGTCAACAACCTGGATGCGGGATTC…
OTU203	0	1	0	0	0	0	0	0	TGGGACAGCACCCATCGCTACTTCCTGACCGCGGCCAACCAGTCTGACAAGGTCGTCGTCATCGACTCCAAGACGCGCAAGCTGACCGCGATGATCGATGTCGACAAGATTCCGCACCCGGGCCGCGGCGCCAACTTCGTGCACGCCAAGTTCGGCCCGGTGTGGAGCACCAGCGCGCTCGGCAACGACAAGATCACGCTGATCGGTACCGATCCGGTTGGCAATCCGGGCAACGCCTGGAAAGTGGTCGAGGTGCTGAAGGGCCAGGGCGGCGGCTCGCTGTTCATCAAGACTCACCCGAAGTCGAAACACCTTTACGTCGATACGGCGCTCAACCCGGCCGAGCCGATCAGCCAGTCGGTTGCGGTATTCGACATCAACAACCTCGACAAGGGTTTC…
OTU204	0	0	0	0	0	1	0	0	TGGGACAGCACCCGCCGCTACTTCATGACGGCTGCCAACAATTCCAACCGGATCGCGGTCGTGGATTCGCGCGACCGTGAACTCGAAGCCCTGATCGAGGTGCACGAGATTCCGCACCCCGGACGCGGCGCCAATTTCACCGATCCTGAATTTGGTCCGGTCTGGGCGACATCCGGGCTTGGCAACGCCAATGTCACGATGATCGGCACTGACCCGGTGAACCATCCGGAAAACGCCTGGAAGGTTGTGCGCACCATCGATGGTCAGGGCGGCGGCTCATTGTTCGTCAAGACGCATCCCAACTCCAGCAACCTGTGGGTCGACTCTCCGCTCAATCCCGAAGAGACGATCAGCCAGTCGGTCGCGGTGTTCGATATCAACGACCTGGAGGCCGGGTAT…
OTU205	0	0	0	0	1	0	0	0	TGGGACAGCACGAAGCGCTACTTCCTGACCGCGGCCAACCAGTCCGACAAGATCGCCGTGATCGACTCGCGCGACCGCGAGCTGGAGGCTTTGATCGACGTCACGAAAATTCCGCACCCCGGGCGAGGCGCAAACCTTGTTGATCCCGAGTTCGGTCCAGTCTGGGTCACCAGCGCGCTGGGTAATGCAAACGTGACGTTTATCGGGACCGATCCCGAAGGTTATCCGGATAACGCCTGGGAAGTCGTGCGTACGCTCGAGGGAATGGGTGGCGGCTCGCTGTTCGTCAAGACACACCCGAAATCGAAGAACCTGTGGGTCGACGCGCCTTTGAATCCTGATCCGCGATCAGCCCAGTCAGTCGCCGTCTACGACATCGACAACCTGGACGCCGGTTAT…
OTU206	0	0	0	0	1	0	0	0	TGGGACAGCACGAAGCGCTACTTCCTGACCGCGGCCAACCAGTCCGACAAGATCGCCGTGATCGACTCGCGCGACCGCGAGCTGGAGGCTTTGATCGACGTCACGAAAATTCCGCACCCCGGGCGAGGCGCAAACCTTGTTGATCCCGAGTTCGGTCCAGTCTGGGTCACCAGCGCGCTGGGTAATGCAAACGTGACTTTTATCGGTACCGATCCTGAAGGCCATCCGGATAACGCCTGGGAAGTCGTGCGCACGCTCGACGGAATGGGTGGCGGCTCGCTGTTCGTCAAGACACACCCGAAGTCGAAGAACCTGTGGGTCGACGCGCCATTGAATCCTGACCCCGCGATAAGCCAGTCAATTGCCGTCTTTGACATCAACAACCTCGACGGCGGCTTC…
OTU207	0	0	0	0	1	0	0	0	TGGGACAGCACGAAGCGCTACTTCCTGACCGCGGCCAACCAGTCCGACAAGATCGCCGTGATCGACTCGCGCGACCGTGAGCTGGAGGCTTTGATCGACGTCACGAAAATTCCTCACCCGGGGCGAGGCGCGAATCTTGTTGATCCCGAGTTCGGTCCAGTCTGGGTCACCAGCGCGCTGGGTAATGCAAACGTGACGTTTATCGGGACCGATCCCGAAGGTTATCCGGATAACGCCTGGGAAGTCGTGCGTACGCTCGAGGGAATGGGTGGCGGCTCGCTGTTCGTCAAGACACACCCGAAATCGAAGAACCTGTGGGTCGACGCGCCTTTGAATCCTGATCCCGCGATCAGCCAGTCAGTCGCCGTCTACGACATCGACAACCTGGACGCCGGTTTC…
OTU208	0	0	0	0	0	0	1	0	TGGGACAGCACGAAGCGGTATTTCCTGACCGCGGCCAACCAGTCCGACAAGATCGCCGTCGTCGACTCGAAGGACCGCGAACTCGAGGCGCTGATCGACGTCACGAAGATTCCGCACCCCGGGCGCGGCGCAAACCTGGTCGATCCCGAGTTCGGCCCGGCCTGGGTCACCAGCGCACTGGGGAATGCCAACGTGACGTTCATCGGCACCGATCCCGATGGGAATCCCGACAGTGCCTGGAAGGTGGTCGAGAGCCTGCAGGGCCAGGGCGGCGGCTCGCTGTTCCTCAAGACTCACCCGAAATCACACCACCTGTACGTCGACACCACGCTGAACCCGGATGAAAAGGTCAGCCAGTCGATCGCGGTGTTTGACATCCGCGACCTGAGCAAGGGTTAC…
OTU209	0	0	0	0	1	0	0	0	TGGGACAGCACGAAGCGGTATTTCCTGACCGCGGCCAACCAGTCCGACAAGATTGCTGTCGTCGACTCGCGTGAGCGCACGCTCACCGCGTTGGTGGATGTGGAGAAGATTCCTCATCCGGGACGCGGTGCGAATATCGATGACCCCGACTACGGTCCGGTATGGGTCACGAGCGCACTCGGCAACGCGAATGTCACGTTCCTCGGCACGGATCCGGAAGGTCATCCAGATCACGCCTGGAAGGTAGTACGGACGCTCGAGGGCATGGGTGGCGGCTCCCTGTTCGTGAAGTCGCATCCGAAGTCACGCAACCTCTGGGTTGATGCTCCTCTGAATCCGGACGTAAGTTTCAGTCAGAGCATCGCGGTCTATGACATCGACAACCTTGACGCCGGTTTC…
OTU210	0	0	0	0	0	1	0	0	TGGGACAGCACGCACCGATACTTCCTGACCGCAGCCAACCAGTCCGACAAGGTCGCGGTAGTCGATTCCAAGCAGCGCAAGCTGGCGGCGATGATCGACGTCGACAAGATCCCGCACCCGGGCCGCGGCGCCAACTTCGTGCACGCCAAGTACGGCCCGGTGTGGAGCACCAGCGCGCTCGGCAACGACAAGATCACGCTGATCGGCACCGACCCCGAGGGCCATCCCGACCAGGCCTGGAAGGTGGTGCAGACGATCGAGGGTCAGGGCGGTGGCTCGCTGTTCATCAAGACCCATCCGAAGTCGCGGAACCTCTGGGTCGACACGCCGCTTAACCCGGAGCCGGAACTCGCGTCTTCGGTCGCGGTGTTCGATCTCGACAATCTCGATGCCGGCTAC…
OTU211	0	0	1	0	0	0	0	0	TGGGACAGCACGCACCGCTACTTCCTCACCGCGGCGAACAAATCCAACAAAATCGCGGTGGTGGATTCCAAGAAGCGCAGCCTCGCTGCGTTGGTGGACGCGGAGAAGATTCCGCATCCAGGGCGCGGCGCCAACATCAACGATCCGAAGTACGGCCCGGTCTGGGTAACCAGTGCACTCGGCAACGCAAATGTAACCATGATCGGCACCGACCCGAAGGGCTACAAGGCGAATGCCTGGAAGGTGGTGCGCACACTCAAGGGTCAGGGCGGTGGATCGCTGTTCGTCAAGTCGAACCCCAGGTCGAACAACCTTTGGGTGGATTCACCGCTGAACCCGGATACCAAGGTCAGCCAGAGCGTCGCCGTCTATGACGTCGACAACCTCGACAAGGGCTTT…
OTU212	0	0	0	0	0	1	0	0	TGGGACAGCACGCACCGCTACTTCCTGACCGCAGCCAACCAGTCCGACAAGGTCGCAGTGGTCGATTCCAAGGAAGGCGATCTGGAAGCCCTGATCGATGTGGGCAAGATCCCCCACCCCGGACGCGGCGCCAACTTCGTGCATCCCAAGTACGGGCCGGTGTGGGCCACCAGCCACCTCGGTGACCAGAGCATCGCCATCATTGGCACCGATCCCGAGAAGCACAAGCAGTACGCCTGGAAGATGGTCGAGTCCATCGACGGCCAGGGTGGCGGTTCGCTGTTCATCAAGACCCATCCGAAGTCGCACAACCTGTATGTCGATACCGCGCTGAACCCGGACGAGAAGATCAGCCAGTCGGTGGCGGTGTACGACATCCGCAAGCTGGGTAAGGGCTAC…
OTU213	0	0	0	0	0	1	0	0	TGGGACAGCACGCACCGCTACTTCCTGACCGCAGCCAACCAGTCCGACAAGGTCGCGGTAGTCGATTCCAAGAAGCGCAAGCTGGCCGCGATGGTCGACGTCGACGAGATCCCGCACCCGGGCCGCGGCGCCAACTTCGTGCACGCCAAGTTCGGGCCGGTCTGGGGCACCAGCGCGCTCGGTAACGACAAGATCACGCTGATCGGTACCGACCCGGAGGGCCATCCGGACCATGCCTGGAAAGTCGTCGAAGTGCTCAAGGGGCAGGGCGGCGGGTCGCTGTTCATCAAGACGCACCCGAAATCGAAACACCTGTACGTCGACACGCCGTTGAACCCCGGCGAAAAGATCAGCCAGTCGGTTGCGGTGTTCGATACCAGCGATCTCGACAAGGGCTAC…
OTU214	0	0	0	0	0	1	0	0	TGGGACAGCACGCACCGCTACTTCCTGACCGCAGCCAACCAGTCCGACAAGGTCGCGGTAGTCGATTCCAAGCAGCGCAAGCTGGCCGCGATGGTCGACGTCGACGAGATCCCGCACCCGGGCCGCGGCGCCAACTTCGTGCACAAGAAATACGGCCCGGTTTGGAGCACCAGCGCGCTCGGCAATGACAAGATCACGCTGATCGGCACCGACCCCGCGGGTCATCCCGAGCACGCCTGGAAAGTCGTCGAGGTGCTGAAGGGCCAGGGCGGCGGTTCGCTGTTCATCAAGACCCATCCCAAATCGAAGCACCTGTACGTGGATACGCCGCTGAACCCGGCGGAGAGCATCAGCCAGACGATCGCGGTGTTCAACACCGATAACCTCGACAAGGGCTAC…
OTU215	0	0	0	0	0	2	0	0	TGGGACAGCACGCACCGCTACTTCCTGACCGCAGCCAACCAGTCCGACAAGGTCGCGGTAGTCGATTCCAAGCAGCGCAAGCTGGCGGCGATGATCGACGTCGACAAGATCCCGCACCCGGGCCGCGGAGCCAACTTCGTGCATCCCAAGTACGGGCCGGTGTGGGCGACCAGCGACCTGGGCGACGATCAGATCGCCCTGATCGGCACCGACCCGGTCAAGCACAAGGCCAATGCCTGGAAGGTGGTGCGCATGCTCAAGGGTCAGGGCGGCGGTTCGCTGTTCATCAAGACCCATCCCAAGTCCCACCACCTGTATGTCGACACCGCGCTCAATCCCGATTCCAAGGTGAGCCAGTCGGTGGCGGTGTTCGACATCAAGAACCTGGATGCACCGTTC…
OTU216	0	0	0	0	0	1	0	0	TGGGACAGCACGCACCGCTACTTCCTGACCGCAGCCAACCAGTCCGACAAGGTCGCGGTAGTCGATTCCAAGCAGCGCAAGCTGGCGGCGATGATCGACGTCGACAAGATCCCGCACCCGGGCCGCGGCGCCAACTTCGTGCACAAGAAATACGGCCCGGTGTGGAGCACCAGCGCGCTCGGCAACAACAAGATCACGCTGATCGGCACCGATCCCGCCGGGCATCCGGACAACGCCTGGAAGGTGGTCGAAGTGCTGAAAGGCCAGGGCGGCGGCTCGCTGTTCATCAAGACCCATCCCAAATCGAAGCACCTGTACGTGGATACGCCGCTGAACCCGGCGGAGAGCATCAGCCAGACGATCGCGGTGTTCAACACCGATAACCTCGACAAGGGCTAC…
OTU217	0	0	0	1	0	0	0	0	TGGGACAGCACGCACCGCTACTTCCTGACCGCAGCCAACCAGTCCGACAAGGTCGCGGTAGTCGATTCCAAGCAGCGCAAGCTGGCGGCGATGATCGACGTCGACAAGATCCCGCACCCGGGCCGCGGCGCCAACTTCGTGCACAAGAAATACGGCCCGGTGTGGAGCACCAGCGCGCTCGGCAACAACAAGATCACGCTGATCGGCACCGATCCCGCCGGGCATCCGGACAACGCCTGGAAGGTGGTCGAAGTGCTGAAAGGCCAGGGCGGCGGCTCGCTGTTCATCAAGACGCACCCGAAATCGAAACACCTCTACGTCGATACCGCGCTCAACCCTGATACGAAAATCAGCCAGAGCGTTGCCGTGTACGACATCAACAACCTGAAAGCCGGTTTC…
OTU218	0	0	0	0	0	1	0	0	TGGGACAGCACGCACCGCTACTTCCTGACCGCAGCCAACCAGTCCGACAAGGTCGCGGTAGTCGATTCCAAGCAGCGCAAGCTGGCGGCGATGATCGACGTCGACAAGATCCCGCACCCGGGCCGCGGCGCCAACTTCGTGCACAAGAAATACGGCCCGGTGTGGAGCACCAGCGCGCTCGGCAACAACAAGATCACGCTGATCGGCACCGATCCCGCCGGGCATCCGGACAACGCCTGGAAGGTGGTCGAAGTGCTGAAAGGCCAGGGCGGCGGCTCGCTGTTCATCAAGACTCACCCGAAATCGAAACACCTCTACGTCGATACCCCGTTGAACCCGGGTGAGGAGATCAGCCAGTCGGTCGCGGTATTCGACATCACCGACCTCGACAAGGGCTAC…
OTU219	0	0	0	0	0	1	0	0	TGGGACAGCACGCACCGCTACTTCCTGACCGCAGCCAACCAGTCCGACAAGGTCGCGGTAGTCGATTCCAAGCAGCGCAAGCTGGCGGCGATGATCGACGTCGACAAGATCCCGCACCCGGGCCGCGGCGCCAACTTCGTGCACAAGAAATACGGCCCGGTTTGGAGCACCAGCGCGCTCGGCAATGACAAGATCACGCTGATCGGCACCGACCCCGCGGGTCATCCCGAGCACGCCTGGAAAGTCGTCGAGGTGCTGAAGGGCCAGGGCGGCGGATCGCTGTTCATCAAGACCCACCCCGAGTCCAAGAACCTCTACGTCGACACGCCGTTGAACCCCGAAGCGGAGGTGTCCTCGTCGGTGGCGGTGTTCGACCTCACCGACCTCAGCAAGCCCTAC…
OTU220	0	0	0	0	0	1	0	0	TGGGACAGCACGCACCGCTACTTCCTGACCGCAGCCAACCAGTCCGACAAGGTCGCGGTAGTCGATTCCAAGCAGCGCAAGCTGGCGGCGATGATCGACGTCGACAAGATCCCGCACCCGGGCCGCGGCGCCAACTTCGTGCACAAGAAATACGGCCCGGTTTGGAGCACCAGCGCGCTCGGCAATGACAAGATCACGCTGATCGGCACCGACCCCGCGGGTCATCCCGAGCACGCCTGGAAAGTCGTCGAGGTGCTGAAGGGCCAGGGCGGCGGATCGCTGTTCATCAAGACCCATCCCAAATCGAAGCACCTGTACGTGGATACGCCGCTGAACCCGGCGGAGAGCATCAGCCAGACGATCGCGGTGTTCAACACCGATAAACTCTCGACAAGGGCT…
OTU221	0	0	0	0	0	2	0	0	TGGGACAGCACGCACCGCTACTTCCTGACCGCAGCCAACCAGTCCGACAAGGTCGCGGTAGTCGATTCCAAGCAGCGCAAGCTGGCGGCGATGATCGACGTCGACAAGATCCCGCACCCGGGCCGCGGCGCCAACTTCGTGCACAAGAAATACGGCCCGGTTTGGAGCACCAGCGCGCTCGGCAATGACAAGATCACGCTGATCGGCACCGACCCCGCGGGTCATCCCGAGCACGCCTGGAAAGTCGTCGAGGTGCTGAAGGGCCAGGGCGGCGGATCGCTGTTCATCAAGACCCATCCCAAATCGAAGCACCTGTACGTGGATACGCCGCTGAACCCGGCGGAGAGCATCAGCCAGTCGGTGGCGGTGTACGACATCCGCAAGCTGGGTAAGGGCTAC…
OTU222	0	0	1	0	0	0	0	0	TGGGACAGCACGCACCGCTACTTCCTGACCGCAGCCAACCAGTCCGACAAGGTCGCGGTAGTCGATTCCAAGCAGCGCAAGCTGGCGGCGATGATCGACGTCGACAAGATCCCGCACCCGGGCCGCGGCGCCAACTTCGTGCACAAGAAATACGGCCCGGTTTGGAGCACCAGCGCGCTCGGCAATGACAAGATCACGCTGATCGGCACCGACCCCGCGGGTCATCCCGAGCACGCCTGGAAAGTCGTCGAGGTGCTGAAGGGCCAGGGCGGCGGATCGCTGTTCGTCAAGTCGAACCCCAGGTCGAACAATCTGTGGGTGGATTCGCCGCTCAACCCGGATACGAAGATCAGCCAGAGCGTCGCGGTGTATGACGTGAAACACCTTGACAAGGGCTTT…
OTU223	0	0	0	0	0	1	0	0	TGGGACAGCACGCACCGCTACTTCCTGACCGCAGCCAACCAGTCCGACAAGGTCGCGGTAGTCGATTCCAAGCAGCGCAAGCTGGCGGCGATGATCGACGTCGACAAGATCCCGCACCCGGGCCGCGGCGCCAACTTCGTGCACAAGAAATACGGCCCGGTTTGGAGCACCAGCGCGCTCGGCAATGACAAGATCACGCTGATCGGCACCGATCCCGCGGGTCATCCCGAGCACGCCTGGAAAGTCGTCGAGGTGCTGAAGGGCCAGGGCGGCGGATCGCTGTTCATCAAGACCCATCCCAAATCGAAGCACCTGTACGTGGATACGCCGCTCGAACCCGAGCGGAGAGCATCAGCCAGACGAGTCGCGGTGTTCAACACCGATAACCTCGACAAGGGC…
OTU224	0	0	0	0	0	1	0	0	TGGGACAGCACGCACCGCTACTTCCTGACCGCAGCCAACCAGTCCGACAAGGTCGCGGTAGTCGATTCCAAGCAGCGCAAGCTGGCGGCGATGATCGACGTCGACAAGATCCCGCACCCGGGCCGCGGCGCCAACTTCGTGCACAAGAAATACGGCCCGGTTTGGAGCACCAGCGCGCTCGGCAATGCCGACATCACGTTCGTCGGCACGGATCCGGTCGACCATGCCGACAAGGCCTGGAAGGCGGTGCGTGTGCTGCAGGGTCAGGGCGGCGGCTCGCTGTTCGTCAAGACCCACCCGAACTCCACCAACCTGTGGGTCGACACGCCGCTCAACCCGGCACCCGGCATCTCGCAGTCGGTCGCGGTGTTCGACACCCGCAACCTGGACAAGGGCTTC…
OTU225	0	0	0	0	0	1	0	0	TGGGACAGCACGCACCGCTACTTCCTGACCGCAGCCAACCAGTCCGACAAGGTCGCGGTAGTCGATTCCAAGCAGCGCAAGCTGGCGGCGATGATCGACGTCGACAAGATCCCGCACCCGGGCCGCGGCGCCAACTTCGTGCACAAGAAATACGGCCCGGTTTGGGGCACCAGCGCGCTCGGCAATGACAAGATCACGCTGATCGGCACCGATCCCGCGGGTCATCCCGAGCACGCCTGGAAAGTCGTCGAGGTGCTGAAGGGCCAGGGCGGCGGATCGCTGTTCATCAAGACCCATCCCAAATCGAAGCACCTGTACGTGGATACGCCGCTGAACCCGGACGAGAAGATCAGCCAGTCGGTGGCGGTGTACGACATCCGCAAGCTGGGTAAGGGCTAC…
OTU226	0	0	0	0	0	1	0	0	TGGGACAGCACGCACCGCTACTTCCTGACCGCAGCCAACCAGTCCGACAAGGTCGCGGTAGTCGATTCCAAGCAGCGCAAGCTGGCGGCGATGATCGACGTCGACAAGATCCCGCACCCGGGCCGCGGCGCCAACTTCGTGCACGCCAAATACGGCCCGGTTTGGAGCACCAGCGCGCTCGGCAATGACAAGATCACGCTGATCGGCACCGACCCCGCGGGTCATCCCGAGCACGCCTGGAAAGTCGTCGAGGTGCTGAAGGGCCAGGGCGGCGGATCGCTGTTCATCAAGACCCATCCCAAATCGAAGCACCTGTACGTGGATACGCCGCTGAACCCGGCGGAGAGCATCAGCCAGACGATCGCGGTGTTCAACACCGATAACCTCGACAAGGGCTAC…
OTU227	0	0	0	0	0	1	0	0	TGGGACAGCACGCACCGCTACTTCCTGACCGCAGCCAACCAGTCCGACAAGGTCGCGGTAGTCGATTCCAAGCAGCGCAAGCTGGCGGCGATGATCGACGTCGACAAGATCCCGCACCCGGGCCGCGGCGCCAACTTCGTGCACGCCAAGTACGGCCCGGTGTGGAGCACCAGCGCGCTCGGCAACAACAAGATCACGCTGATCGGCACCGATCCCGCCGGGCATCCGGACAACGCCTGGAAGGTGGTCGAAGTGCTGAAAGGCCAGGGCGGCGGCTCGCTGTTCATCAAGACCCATCCGAAGTCGCACAACCTGTATGTCGATACCGCGCTGAACCCGGATGAGAAGGTCAGCCAGTCGGTGGCGGTGTACGACATCCGTAACCTGGACAAGGGCTAC…
OTU228	0	0	0	0	0	1	0	0	TGGGACAGCACGCACCGCTACTTCCTGACCGCAGCCAACCAGTCCGACAAGGTCGCGGTAGTCGATTCCAAGCAGCGCAAGCTGGCGGCGATGATCGACGTCGACGAGATCCCGCACCCGGGCCGCGGCGCCAACTTCGTGCACGCCAAGTACGGCCCGGTGTGGAGCACCAGCGCGCTCGGCAACAACAAGATCACGCTGATCGGCACCGATCCCGCCGGGCATCCGGACAACGCCTGGAAGGTGGTCGAAGTGCTGAAAGGCCAGGGCGGCGGCTCGCTGTTCATCAAGACCCACCCGAAATCGAAAAACCTCTACGTCGACACGCCGTTGAACCCGGGCGAAAAGATCAGCCAGTCGGTGGCGGTGTTCGACCTGAAGAACCTCGACGCGCCGTTC…
OTU229	0	0	0	0	0	1	0	0	TGGGACAGCACGCACCGCTACTTCCTGACCGCAGCCAACCAGTCCGACAAGGTCGCGGTAGTCGATTCCAAGCAGCGCAAGCTGGCGGCGATGGTCGACGTCGACAAGATCCCGCACCCGGGCCGCGGCGCCAACTTCGTGCACGCCAAATACGGCCCCGTTTGGAGCACCAGCGCGCTCGGCAACAACAAGATCACGCTGATCGGCACCGATCCCGCCGGGCATCCGGACAACGCCTGGAAGGTGGTCGAGGTGCTGAAAGGCCAGGGCGGCGGCTCGCTGTTCATCAAGACTCACCCGAAATCGAAACACCTCTACGTCGATACCCCGTTGAACCCGGGTGAGGAGATCAGCCAGTCGGTTGCGGTGTTCGATACCAGCGATCTCGACAAGGGCTAC…
OTU230	0	0	0	0	0	1	0	0	TGGGACAGCACGCACCGCTACTTCCTGACCGCAGCCAACCAGTCCGACAAGGTCGCGGTAGTCGATTCCAAGGAAGGCGATCTGGAAGCCCTGATCGATGTGGGCAAGATCCCCCACCCCGGACGCGGCGCCAACTTCGTGCATCCCAAGTACGGGCCGGTGTGGGCCACCAGCCACCTCGGTGACCAGAGCATCGCCATCATTGGCACCGATCCCGAGAAGCACAAGCAGTACGCCTGGAAGATGGTCGAGTCCATCGACGGCCAGGGTGGCGGTTCGCTGTTCATCAAGACCCACCCGAAGTCGAAGCACCTGTATGTCGATACCGCGCTCAACCCTGATACGAAAATCAGCCAGAGCGTTGCCGTGTACGACATCAACAACCTGAAAGCCGGTTCT…
OTU231	0	0	0	0	0	1	0	0	TGGGACAGCACGCACCGCTACTTCCTGACCGCAGCCAACCAGTCGGACAAGATCGCGGTGGTCGACTCGAAGGATCGCGAACTGGAAGCCCTGATCGACGTGACCAAGATTCCGCACCCGGGACGCGGGGCCAACCTCGTCGATCCCGAGTTCGGGCCGGTCTGGGTGACCAGTGCGCTGGGCAATGCCAACGTGACCATGATCGGCACGGATCCGGAAGGCCATCCCGACCAGGCCTGGAAAGTCGTGCGCACACTGGAAGGCATGGGCGGCGGCTCGCTGTTCGTGAAATCGCATCCGAAGTCGCACAACCTGTATGTCGATACCGCGCTGAACCCGGACGAGAAGATCAGCCAGTCGGTGGCGGTGTTCGATATCCGTCACCTGGACAAAGGTTAC…
OTU232	0	0	1	0	0	0	0	0	TGGGACAGCACGCACCGCTACTTCCTGACCGCGGCCAACAAGTCCAACAAGATCGCGGTGGTCGACACCAGGGAAGGCAAGCTCGCCGCGCTCATTGACGTCGGTAAGATTCCGCATCCGGGGCGCGGCGCGAACTTCGTCGATCCGAAATTCGGACCGGTCTGGGCCACCAGCGACCTGGGCGACGAAGGCCTGGCGGTGATCGGCACCGATCCGGTGAAGAACAAGGCCCACGCGTGGAAGGTGGTCCGGAATCTGAAGAGCCAGGGCGGCGGGTCGCTGTTCATCAAGACCAATCCGAAATCGAAGCACCTGTACGTCGACAACGCGCTCAATCCGGATCCGAAGATCAGCTCGTCCGTGGCGGTTTATGATATCGGCAATCTCGACAAGGGACCG…
OTU233	0	1	0	0	0	0	0	0	TGGGACAGCACGCACCGCTACTTCCTGACCGCGGCCAACAAGTCCAACAAGGTCGTCGTCATCGACTCCAAGAAACGCAAGCTGGCGGCGATGGTCGACGTCGACGAGATCCCGCACCCGGGCCGCGGCGCCAACTTCGTGCACGCCAAGTACGGCCCGGTGTGGGGTACCAGCGCGCTCGGTAACGACAAGGTCACGCTGATCGGTACCGATCCCGCGGGACACCCGGAAAACGCCTGGAAGGTAGTCGAGGTACTGAAGGGCCAGGGCGGCGGTTCGCTGTTCATCAAGACCCATCCGAAGTCGAAGCACCTGTACGTCGATACCCCGCTGAACCCGGCCGAGAACATCAGCCAGTCGGTCGCGGTATTCAACATCGATAAACTCTCGACAAGGGCT…
OTU234	1	0	0	0	0	0	0	0	TGGGACAGCACGCACCGCTACTTCCTGACCGCGGCCAACAAGTCCAACAAGGTCGTCGTCATCGACTCCAAGAAGCGCAAGCTGGCCGCGATGGTCGACGTCGACAAGATCCCGCACCCGGGCCGCGGCGCCAACTTCGTGCACGCCAAATACGGCCCCGTGTGGAGCACCAGCGCGCTCGGCAACGACAAGATCACGCTGATCGGCACCGATCCCGTCGGGCATCCGGACAACGCCTGGAAGGTGGTCGAGGTGCTGAAGGGCCAGGGCGGCGGCTCGCTGTTCATCAAGACGCACCCGAAATCGAAACACCTTTACGTCGATACCCCGTTGAACCCGGGTGAGGAGATCAGCCAGTCGGTGGCCGTGTTCGACATCGCGCATCTGGACAAAGGCTAC…
OTU235	0	0	0	0	0	1	0	0	TGGGACAGCACGCACCGCTACTTCCTGACCGCGGCCAACAAGTCCAACAAGGTCGTCGTCATCGACTCCAAGAAGCGCAAGCTGGCCGCGATGGTCGACGTCGACGAGATCCCGCACCCGGGCCGCGGCGCCAACTTCGTGCACGCCAAGTACGGCCCGGTGTGGAGCACCAGCGCGCTCGGCAACAACAAGATCACGCTGATCGGCACCGATCCCGAGGGCCATCCCGACAGCGCCTGGCAGGTGGTCCAGACGCTCGAAGGCCAGGGCGGCGGCTCGCTGTTCATCAAGACCCATCCCAAATCAAAGCACCTGTACGTGGATACGCCGCTGAACCCGGCGGAGAGCATCAGCCAGACGATCGCGGTGTTCAACACCGATAACCTCGACAAGGGCTAC…
OTU236	0	0	0	0	0	1	0	0	TGGGACAGCACGCACCGCTACTTCCTGACCGCGGCCAACAAGTCCAACAAGGTCGTCGTCATCGATTCCAAGCAGCGCAAGCTGGCGGCGATGATCGACGTCGACAAGATCCCGCACCCGGGCCGCGGCGCCAACTTCGTGCACAAGAAATACGGCCCGGTTTGGAGCACCAGCGCGCTCGGCAATGACAAGATCACGCTGATCGGCACCGACCCCGCGGGTCATCCCGAGCACGCCTGGAAAGTCGTCGAGGTGCTGAAGGGCCAGGGCGGCGGATCGCTGTTCATCAAGACCCATCCCAAATCGAAGCACCTGTACGTGGATACGCCGCTGAACCCGGCGGAGAGCATCAGCCAGACGATCGCGGTGTTCAACACCGATAACCTCGACAAGGGCTAC…
OTU237	0	1	0	0	0	0	0	0	TGGGACAGCACGCACCGCTACTTCCTGACCGCGGCCAACCAGTCGGACAAGATCGCGGTGGTCGACTCGAAAGATCGCAATCTGGAAGCCCTGATCGACGTGACCAAGATTCCGCACCCGGGACGTGGGGCCAACCTGATCGATCCCGAGTTCGGGCCGGTCTGGGTGACCAGCGCGCTGGGCAATGCCAACGTGACCATGATCGGCACGGATCCGGAAGGCCATCCTGACCAGGCCTGGAAAGTCGTGCGCACGCTGGAAGGCATGGGCGGCGGTTCGCTGTTCGTAAAATCGCATCCGAATTCCAGCAACCTGTGGGTGGACGCGCCGCTGAATCCCGACACCGCGTTCTCACAGAGCGTCGCGGTTTACGACGTCAACAACCTGGAAGCGGGATTC…
OTU238	0	0	0	0	0	0	0	1	TGGGACAGCACGCACCGCTACTTCCTGACCGCGGCCAACCAGTCTAACAAGGTCGTCGTCATCGACTCCAAGACGCGCAAGCTGGCCGCGATGGTCGATGTCGACAAAATCCCGCACCCGGGACGCGGCGCCAACTTCGTGCACCCGAAATACGGCCCGGTGTGGGCGACCAGCCACCTCGGAGACCAGACCATCGCCCTGATCGGCACGGACCCGGACAAGCATCCCAAGTATGCCTGGAAGATGGTCGAATCCATCGACGGTCAGGGCGGCGGCTCGCTGTTCATCAAGACGCATCCCAAGTCGAACCATCTGTATGTCGACACTGCGCTGAACCCCGACACCAAGATCAGTCAGAGTGTCGCCGTGTTCGATATCGCCAGCCTCGACAAAGGCTTC…
OTU239	1	0	0	0	0	0	0	0	TGGGACAGCACGCACCGCTACTTCCTGACCGCGGCCAACCAGTCTAACAAGGTCGTCGTCATCGACTCCAAGACGCGCAAGCTGGCCGCGATGGTCGATGTCGACAAAATCCCGCACCCGGGCCGCGGCGCCAACTTCGTGCACGCCAAGTACGGGCCGGTGTGGGCCACCAGCCACCTCGGTGACCAGAGCATCGCCATCATTGGCACCGATCCCGAGAAGCACAAGCAGTACGCCTGGAAGATGGTCGAGTCCATCGACGGCCAGGGTGGCGGTTCGCTGTTCATCAAGACCCACCCGAAGTCGAAGCACCTGTATGTCGATACCGCGCTCAACCCTGATACGAAAATCAGCCAGAGCGTTGCCGTGTACGACATCAACAACCTGAAAGCCGGTTTC…
OTU240	1	0	0	0	0	0	0	0	TGGGACAGCACGCACCGCTACTTCCTGACCGCGGCCAACCAGTCTAACAAGGTCGTCGTCATCGACTCCAAGACGCGCAAGCTGGCCGCGATGGTCGATGTCGACAAAATCCCGCACCCGGGCCGCGGCGCCAGCTTCGTGCACGCCAAGTACGGCCCCGTGTGGAGCACCAGCGCGCTCGGCAACGACAAGATCACGCTGATCGGCACCGATCCCGTCGGGCATCCGGACAACGCCTGGAAGGTGGTCGAAGTGCTGAAAGGCCAGGGCGGCGGATCACTGTTCGTCAAATCGAACCCCAAGTCGAACAACCTGTGGGTGGATTCACCGCTCAACCCGGATGCGAAGATCAGCCAGAGCGTCGCGGTATATAACGTGAAACACCTCGACAAGGGCTTT…
OTU241	1	0	0	0	0	0	0	0	TGGGACAGCACGCACCGCTACTTCCTGACCGCGGCCAACCAGTCTAACAAGGTGGCCGTGGTGGATTCGAAGGATCAGAAGCTCGCAGCCCTGGTCGACGTCGGCGCCATCCCCCATCCCGGCCGCGGTGCGAACTTTGTCGACCCGGAGCACGGCCCCGTGTGGGCGACCAGCCACTTGGGCGATTCCTCTGTGGTTCTGATCGGCACCGATCCGGAGGGTCACCCCGACGAGGCGTGGAAGGTGGTACGCAAGCTTGAGGGTCAGGGCGGAGGCTCGCTCTTCATCAAGACCCACCCCAACTCCAAGCACCTCTATGTGGATACTGCACTCAACTCGGTGGAGAGCCTGAGCCAGACGGTTGCCGTGTTCGACATCGACAACCTGGACGCGAAGTAT…
OTU242	0	0	0	0	1	0	0	0	TGGGACAGCACGCACCGCTACTTCCTGACCGCGGCCAACCAGTCTGACAAGGTCGTCGTCATCGACTCCAAGACGCGCAAGCTGACCGCGATGATCGATGTCGACAAGATCCCGCACCCGGGCCGCGGCGCCAACTTCGTGCACGCCAAGTACGGCCCTGTGTGGAGCACCAGCGCGCTGGGTAATGCAAACGTGACTTTTATCGGTACCGATCCTGAAGGCCATCCGGATAACGCCTGGGAAGTCGTGCGCACGCTCGACGGAATGGGTGGCGGCTCGCTGTTCGTCAAGACACACCCGAAGTCGAAGAACCTGTGGGTCGACGCGCCATTGAATCCTGACCCCGCGATAAGCCAGTCAATTGCCGTCTTTGACATCAACAACCTCGACGGCGGCTTC…
OTU243	0	0	0	0	0	0	0	1	TGGGACAGCACGCACCGCTATTTCCTGACGGCTGCGAACAAGTCCAACAAGGTGGCGGTGATCGATTCCAAGGAAGACACCCTGACGGCGCTGGTCGATGTTACCGAGATCCCGCATCCCGGTCGCGGTGCCAACCTGGCGGATCCGAAATTTGGTCCGGTCTGGATTACCAGTGCACTGGGTAATGAGAACGTCACGGCCATTGGCACCGACCCGGCGGAAAACCCCGAACATGCCTGGAAGGTGGTGCGTACGCTGAAGGGTCAGGGCGGCGGTTCGCTGTTCGTGAAGACCCATCCGGAGTCGAAGAACCTGTGGGTGGATTCTCCGCTGAACCCGGATACCAAGATCAGCCAGAGCGTTGCCGTGTATGACATCAACAACCTCGACAAGGGTTTT…
OTU244	0	0	0	0	0	0	0	1	TGGGACAGCACGCACCGTTACTTCCTCACCGCTGCCAACAAGTCCAACAAGATCGCAGTGGTCGATTCCAAGGAAGGCGATCTGGAAGCCCTGATCGATGTGGGCAAGATCCCGCACCCGGGCCGCGGCGCCAACTTCGTGCATCCCAAGTATGGCCCGGTGTGGGCGACCAGCGATCTGGGCGACGATCAGATCTCCCTGATAGGCACCGATCCGGTCAAGCACAAGGCAAATGCCTGGAAGGTCGTACGCACGCTGAAGGGCCAGGGCGGCGGTTCGCTGTTCATCAAGACTCATCCGAGCTCGCATAACCTGTATGTCGATACCGCGCTGAACCCGGATGAGAAGGTCAGCCAGTCGGTGCAGGTGTACGACATCCGTAACCTGGACAAGGGCTAC…
OTU245	0	0	0	0	0	0	0	1	TGGGACAGCACGCACCGTTACTTCCTGACCGCAGCCAACCAGTCGGACAAGATCGCGGTGGTCGACTCGAAGGATCGCGAACTGGAAGCCCTGATCGACGTGACCAAGATTCCGCACCCGGGACGCGGGGCCAACCTCGTCGATCCCGAGTTCGGGCCGGTCTGGGTGACCAGTGCGCTGGGCAATGCCAACGTGACCATGATCGGCACGGATCCGGAAGGCCATCCCGACCAGGCCTGGAAAGTCGTGCGCACACTGGAAGGCATGGGCGGCGGCTCGCTGTTCGTGAAATCGCATCCGAATTCCAGCAACCTGTGGGTGGACGCGCCGCTGAACCCCGACACCGCGTTTTCACAGAGCGTCGCGGTTTACGACATCAACAACCTGGAGGGTGGGTTC…
OTU246	0	0	0	0	0	0	0	1	TGGGACAGCACGCACCGTTACTTCCTGACCGCCGCGAACAAGTCCAACAAGATTGCCGTGGTCGACTCCAAGGAAGGTGACCTGGAGGCCCTGGTGGACGTCGGCAAGATTCCACACCCGGGACGCGGCGCCAACTTCGTGCACCCGAAATACGGCCCGGTATGGGCGACCAGCCACCTCGGCGACCAGACCATCGCCCTGATCGGCACGGACCCCGACAAACACCCCAAGTATGCCTGGAAGATGGTCGAATCCATCGACGGTCAGGGCGGCGGCTCGCTGTTCATCAAGACGCATCCCAAGTCGAACCATCTGTATGTCGACACCGCGCTGAACCCCGACACCAAGGTCAGTCAGAGTGTCGCCGTGTTCGACATCGCCAGCCTCGAAAAAGGCTTC…
OTU247	0	0	1	0	0	0	0	0	TGGGACAGCACGCACCGTTACTTCCTGACCGCGGCCAACAAGTCCAACAAAATCGCGGTGGTGGATTCCAAGAAGCGCAGCCTCGCTGCGTTGGTGGACGCGGAGAAGATTCCGCATCCAGGGCGCGGCGCCAACATCAACGATCCGAAGTACGGGCCGGTGTGGGTTACCAGTGCGCTTGGCAATGCCGACATCACGTTCATCGGCACCGATCCCGAGAAGCACAAGAGCAACGCATGGAAAGCCGTTCGCAAGCTTCAGGGTCAGGGCGGCGGCTCACTTTTCGTCAAGAGCCACCCGAATTCGAAAAATCTATGGGTGGATTCACCGTTGAACCCGGACCCGAAGATCAGTCAATCGGTCGCGGTATTCGACATCAACAATCTGGATAAAGGATTC…
OTU248	0	0	0	0	0	0	0	1	TGGGACAGCACGCACCGTTACTTCCTGACCGCGGCCAACAAGTCCAACAAGATCGCAGTGGTCGATTCCAAGGAAGGCGATCTGGAAGCCCTGATCGATGTGGGCAAGATCCCCCACCCCGGACGCGGCGCCAACTTCGTCGACCCGGACAACGGCCCCGTGTGGGCGACCAGCCACCTGGGGGACAAGTCCGTGGTGCTGATCGGCACCGACCCCGACGGTCACCCGGACCAGGCGTGGAAGGTGGTGCGCAAGCTCGACGGACAGGGCGGCGGATCGCTGTTCATCAAGACCCACCCCAATTCCAGGCACCTCTACGTGGACACCGCGTTGAACTCGGATGCCAAGTACAGCCAGAGCGTCGCCGTATTCGACATCGACGATCTCGGCGCCGGCTAC…
OTU249	0	0	0	0	0	0	0	1	TGGGACAGCACGCACCGTTACTTCCTGACCGCGGCCAACAAGTCCAACAAGATCGCCGTGGTCGACTCCAAGGACCAGAAGCTGGTCGCCATGGTGGACGTGGGCGACATCCCCCACCCCGGACGCGGCGCCAACTTCGTGCACCCGAAATACGGCCCGGTGTGGGCGACCAGCCACCTCGGAGACCAGACCATCGCCCTGATCGGCACGGACCCGGACAAGCATCCCAAGTATGCCTGGAAGATGGTCGAATCCATCGACGGTCAGGGCGGCGGCTCGCTGTTCATCAAGACCCATCCGAAGTCGCACAACCTGTATGTCGATACCGCGCTGAACCCGGACGAGAAGATCAGCCAGTCGGTGGCGGTGTACGACATCCGCAAGCTGGGTAAGGGCTAC…
OTU250	0	0	0	0	0	0	0	1	TGGGACAGCACGCACCGTTACTTCCTGACCGCGGCCAACAAGTCCAACAAGATTGCAGTGGTCGACTCCAAGGACCAGAAGCTGGTCGCCATGGTGGACGTGGGCGACATCCCCCACCCCGGACGCGGCGCCAACTTCGTCGACCCGGACAACGGCCCCGTGTGGGCGACCAGCCACCTCGGCGACCAGACCATCGCCCTGATCGGCACGGACCCCGACAAACACCCCAAGTATGCCTGGAAGATGGTCGAATCCATCGACGGTCAGGGCGGCGGCTCGCTGTTCATCAAGACGCATCCCAAGTCGAGCCATCTGTATGTCGACACTGCGCTGAACCCCGACACCAAGATCAGTCAGAGTGTCGCCGTGTTCGATATCGCCAGCCTCGACAAAGGCTTC…
OTU251	0	0	0	0	0	0	0	1	TGGGACAGCACGCACCGTTACTTCCTGACCGCGGCCAACAAGTCCAACAAGATTGCAGTGGTCGACTCCAAGGACCGGGACCTGGAAGCGCTGATCGATGCCATGAAACTTCCGCATCCCGGTCGTGGCGCCAACTTCGTTCATCCGAAGTACGGCCCCGTGTGGAGCACCAGCGCGCTCGGCAACGACAAGATCACGCTGATCGGCACCGATCCCGTCGGGCATCCGGACAACGCCTGGAAGGTGGTGCGCAAGCTCGACGGACAGGGCGGCGGATCGCTGTTCATCAAGACCCACCCAGATTCCAGGCACCTCTACGTGGACACCGCGTTGAACTCGGATGCCAAGTACAGCCAGAGCGTCGCCGTATTCGACATCGACGATCTCGGCGCCGGCTAC…
OTU252	0	0	0	1	0	0	0	0	TGGGACAGCACGCACCGTTACTTCCTGACCGCGGCCAACAAGTCCAACAAGATTGCAGTGGTCGACTCCAAGGACCGTGACCTGGAAGCGCTGATCGATGCCCATGAAATTCCGCATCCCGGTCGTGGCGCCAACTTCGTGCATCCGAAGTACGGCCCGGTGTGGTCAACCAGTGCGCTGGGTAGCGACCAGATCACGCTGATTGGTACTGACCCGGTCAAGCACAAGAAGAATGCGTGGAAAGTGGTCGAGACCCTGCACGGCATGGGCGGTGGTTCGCTGTTTATCAAGACCCATCCGAAGTCCAGCAACCTGTGGGTAGATGCACCGTTGAATCCGGATGCCGGTATCAGCCAGTCGGTTGCCGTGTTTGACATCAATCACCTGGACAAGGGTTTT…
OTU253	0	0	0	0	0	0	0	1	TGGGACAGCACGCACCGTTACTTCCTGACCGCGGCCAACAAGTCCAACAAGATTGCAGTGGTCGATTCCAAGGAAGGCGATCTGGAAGCCCTGATCGATGTGGGCAAGATCCCCCACCCCGGACGCGGCGCCAACTTCGTGCATCCCAAGTACGGGCCGGTGTGGGCCACCAGCCACCTCGGTGACCAGAGCATCGCCATCATTGGCACCGATCCCGAGAAGCACAAGCAGTACGCCTGGAAGATGGTCGAGTCCATCGACGGCCAGGGTGGCGGCTCGCTGTTCATCAAGACGCATCCCAAGTCGAACCATCTGTATGTCGACACTGCGCTCAACCCCGACACCAAGATCAGTCAGAGTGTCGCCGTGTTCGATATCGCCAGCCTCGACAAAGGCTTC…
OTU254	0	0	0	0	0	0	0	2	TGGGACAGCACGCACCGTTACTTCCTGACCGCGGCCAACAAGTCCAACAAGATTGCAGTGGTCGATTCCAAGGACCGGGACCTGGAAGCACTGATCGATGCCCATGAAATTCCGCATCCCGGTCGTGGCGCTAACTTCGTTCATCCGAAGTACGGCCCGGTGTGGTCAACCAGTGCGCTGGGTAGCGACCAGATCACGCTGATTGGTACTGACCCGGTCAAGCACAAGAAGAATGCGTGGAAAGTGGTCGAGACCCTGCACGGCATGGGCGGTGGTTCGCTGTTTATCAAGACCCATCCGAAGTCCAGCAACCTGTGGGTAGACGCACCGTTGAATCCGGATGCCGGTATCAGCCAGTCGGTTGCCGTGTTTGACATCAATCACCTGGACAAGGGTTTT…
OTU255	0	0	0	1	0	0	0	0	TGGGACAGCACGCACCGTTACTTCCTGACCGCGGCCAACAAGTCCAACAAGATTGCAGTGGTCGATTCCAAGGACCGTGACCTGGAAGCACTGATCGATGCCCATGAAATTCCGCACTCCGGTCGTGGCGCCAACTTCGTTCATCCGAAGTACGGCCCGGTCTGGTCAACCAGCGCGCTGGGTAGCGACCAGATCACGCTGATTGGTACTGACCCGGTCAAGCACAAGAAGAATGCGTGGAAAGTGGTCGAGACCCTGCACGGCATGGGCGGTGGTTCGCTGTTTATCAAGACCCATCCGAAGTCCAGCAACCTGTGGGTAGATGCACCGTTGAATCCGGATGCCGGTATCAGCCAGTCGTTGGCCGTGTTTGACATCAATCACCTGGACAAGGGTTTT…
OTU256	0	0	0	0	0	0	0	1	TGGGACAGCACGCACCGTTACTTCCTGACCGCGGCCAACAAGTCCAACAAGATTGCAGTGGTCGATTCCAAGGACCGTGACCTGGAAGCACTGATCGATGCCCATGAAATTCCGCATCCCGGTCGTGGCGCCAACTTCGTGCACCCGAAATACGGCCCGGTATGGGCGACCAGCCACCTCGGCGACCAGACCATCGCCCTGATCGGCACGGACCCCGACAAACACCCCAAGTATGCCTGGAAGATGGTCGAATCCATCGACGGTCAGGGCGGCGGCTCGCTGTTCATCAAGACGCATCCGAAGTCCGGTCATCTCTATGTCGACGCGCCGCTCAATCCCGACGCCGAGACATCTTCGTCGGTTGCCGTCTTCAACGTCGCCGACATGGCCAATGACGAG…
OTU257	0	0	0	0	0	0	0	1	TGGGACAGCACGCACCGTTACTTCCTGACCGCGGCCAACAAGTCCAACAAGATTGCAGTGGTCGATTCCAAGGACCGTGACCTGGAAGCACTGATCGATGCCCATGAAATTCCGCATCCCGGTCGTGGCGCCAACTTCGTTCATCCGAAGTACGGCCCGGTCTGGTCAACCAGCGCACTGGGTAGCGACCAGATCACGCTGATTGGTACTGACCCGGTCAAGCACAAGAAGAATGCGTGGAAAGTGGTCGAGACCCTGCACGGCATGGGCGGTGGTTCGCTGTTTATCAAGACCCATCCGAAGTCGCACAACCTGTATGTCGATACCGCGCTGAACCCGGACGAGAAGATCAGCCAGTCGGTGGCGGTGTACGACATCCGCAAGCTGGGTAAGGGCTAC…
OTU258	0	0	0	0	0	0	0	1	TGGGACAGCACGCACCGTTACTTCCTGACCGCGGCCAACAAGTCCAACAAGATTGCAGTGGTCGATTCCAAGGACCGTGACCTGGAAGCACTGATCGATGCCCATGAAATTCCGCATCCCGGTCGTGGCGCCAACTTCGTTCATCCGAAGTACGGCCCGGTCTGGTCAACCAGTGCGCTGGGTAGCGACCAGACCATCGCCCTGATCGGCACGGACCCCGACAAACACCCCAACTATGCCTGGAAGATGGTCGAATCCATCGACGGCCAGGGCGGCGGCTCGCTGTTCATCAAGACGCATCCCAAGTCGAAGCACCTCTATGTGGACACCGCGCTGAACCCCGACACCAAGGTCAGTCAGAGTGTCGCCGTGTTCGACATCGCCAGCCTCGAAAAAGGT…
OTU259	0	0	0	0	0	0	0	1	TGGGACAGCACGCACCGTTACTTCCTGACCGCGGCCAACAAGTCCAACAAGATTGCAGTGGTCGATTCCAAGGACCGTGACCTGGAAGCACTGATCGATGCCCATGAAATTCCGCATCCCGGTCGTGGCGCCAACTTCGTTCATCCGAAGTACGGCCCGGTCTGGTCAACCAGTGCGCTGGGTAGCGACCAGATCACGCTGATTGGTACTGACCCGGTCAAGCACAAGAAGAATGCGTGGAAAGTGGTCGAGACCCTGCACGGCATGGGTGGTGGTTCGCTGTTCATCAAGACGCATCCCAAGTCGAACCATCTGTATGTCGACACTGCGCTGAACCCCGACACCAAGATCAGTCAGAGTGTCGCCGTGTTCGATATCGCCAGCCTCGACAAAGGCTTC…
OTU260	0	0	0	1	0	0	0	0	TGGGACAGCACGCACCGTTACTTCCTGACCGCGGCCAACAAGTCCAACAAGATTGCAGTGGTCGATTCCAAGGACCGTGACCTGGAAGCGCTGATCGATGCCCATGAAATTCCGCATCCCGGTCGTGGCGCCAACTTCGTTCATCCGAAGTACGGCCCGGTCTGGTCAACCAGTGCGCTGGGTAGCGACCAGATCACGCTGATTGGTACTGACCCGGTCAAGCACAAGAAGAATGCGTGGAAAGTGGTCGAGACCCTGCACGGCATGGGTGGTGGTTCGCTGTTTATCAAGACCCATCCGAAGTCCAGCAACCTGTGGGTAGATGCACCGTTGAATCCGGATGCCGGTATCAGCCAGTCTGTCGCCGTGTTTGACATCAATCACCTGGACAAGGGTTAC…
OTU261	0	0	0	0	0	0	0	1	TGGGACAGCACGCACCGTTACTTCCTGACCGCGGCCAACAAGTCCAACAAGATTGCCGTGGTCGACTCCAAGGAAGGTGACCTGGAGGCCCTGGTGGACGTCGGCAAGATTCCACACCCGGGACGCGGCGCCAACTTCGTGCACCCGAAATACGGCCCGGTATGGGCGACCAGCCACCTCGGCGACCAGACCATCGCCCTGATCGGCACGGACCCCGACAAACATCCCAAGTATGCCTGGAAGATGGTCGAATCCATCGACGGTCAGGGCGGCGGCTCGCTGTTCATCAAGACGCATCCCAAGTCGAACCATCTGTATGTCGACACTGCGCTGAACCCCGACACCAAGATCAGTCAGAGTGTCGCCGTGTTCGATATCGCCAGCCTCGACAAAGGCTTC…
OTU262	0	0	1	0	0	0	0	0	TGGGACAGCACGCACCGTTACTTCCTGACCGCGGCCAACAAGTCCAACAAGGTCGTCGTCATCGACTCCAAGAAGCGCAAGCTGGCCGCGATGGTCGACGTCGACGAGATCCCGCACCCGGGCCGCGGCGCCAACTTCGTGCACGCCAAGTACGGCCCGGTGTGGAGCACCAGCGCGCTCGGCAACAACAAGATCACGCTGATCGGCACCGATCCCGCCGGGCATCCGGACAACGCATGGAAGGTGGTCGAAGTGCTGAAAGGCCAGGGCGGCGGCTCGCTGTTCATCAAGACTCACCCGAAATCGAAACACCTCTACGTCGATACACCGTTGAACCCGGAGTGAGAGATCAGCCAGTCGGTCGCGGTATTCGACATCACCGATCTCGACAAGGGTTAC…
OTU263	0	0	0	0	0	1	0	0	TGGGACAGCACGCACCGTTACTTCCTGACCGCGGCCAACAAGTCCAACAAGGTCGTCGTCATCGACTCCAAGAAGCGCAAGCTGGCGGCGATGATCGACGTCGACGAGATCCCGCACCCGGGCCGCGGCGCCAACTTCGTGCACGCCAAGTACGGCCCGGTGTGGAGCACCAGCGCGCTCGGCAACAACAAGATCACGCTGATCGGCACCGATCCCGCCGGGCATCCGGACAACGCCTGGAAGGTGGTCGAAGTGCTGAAAGGCCAGGGCGGCGGCTCGCTGTTCATCAAGACCCACCCGAAGTCGAAGCACCTGTATGTCGATACCGCGCTCAACCCTGATACGAAAATCAGCCAGAGCGTTGCCGTGTACGACATCAACAACCTGAAAGCCGGTTTC…
OTU264	0	0	0	0	0	0	0	1	TGGGACAGCACGCACCGTTACTTCCTGAGTGCGGCCAACGAATCCAACAAGATTGCCGTGATCGACTCCAGGGAGCGCAAGCTGGCTGGGCTGGTCGAGGTCGGCCGGACACCGCACCCCGGCCGTGGTGCAAACTTCGTGCATCCCAAGTACGGGCCGGTGTGGGCCACCAGCCACCTCGGTGACCAGAGCATCGCCATCATTGGCACCGATCCCGAGAAGCACAAGCAGTACGCCTGGAAGATGGTCGAGTCCATCGACGGTCAGGGCGGCGGCTCGCTGTTCATCAAGACGCATCCCAAGTCGAACCATCTGTATGTCGACACTGCGCTGAACCCCGACACCAAGATCAGTCAGAGTGTCGCCGTGTTCGATATCGCCAGCCTCGACAAAGGCTTC…
OTU265	0	0	1	0	0	0	0	0	TGGGACAGCACGCACCGTTATTTCCTGACGGCGGCAAACAAGTCAAACAAGATTGCGGTTATCGACTCCAGGGAACGTAAGCTCGTGACACTGGTAGATGCCACTGAAATTCCGCATCCGGGTCGTGGTGCCAACTTTATTCATCCAGCCTTTGGACCGGTCTGGGCTACCAGCGCGCTGGGTAGCGATAATGTAACCTTAATCGGTACCGATCCTGTCAAGCACAAGGCAAACGCGTGGAAGGTGGTTGAAATCCTGCACGGTATGGGCGGCGGTTCGCTGTTTATCAAGACCCATCCTAAATCCAGCAACCTGTGGGTAGACGCGCCGTTGAACCCGGATCAGAAATTCAGCCAGTCTATTGCGGTGTTTGATATCAGACACCTAGATAAAGGCTTC…
OTU266	0	0	0	0	0	1	0	0	TGGGACAGCACGCATCGCTACTTCCTGACCGCGGCCAACCAGTCCGACAAGATCGCCGTGGTCGACTCGCGCGAACGCAAGCTGACCGCGCTGATCGACACAGACAAGATCCCGCACCCGGGCCGCGGTGCGAACTTTACGCATCCGAAGTTCGGTCCGGTCTGGGCCACCAGTCATCTCGGTGACCAGACCATCGCGCTGATCGGTACCGACCCGGCAGGTCATCCCGAAAATGCCTGGAAGATGGTCGAGTCCATCGACGGCCAGGGTGGCGGTTCGCTGTTCATCAAGACCCACCCGAAGTCGAAGCACCTGTATGTCGATACCGCGCTCAACCCTGATACGAAAATCAGCCAGAGTGTTGCCGTGTACGACATCAACAACCTGAAAGCCGGTTTC…
OTU267	0	0	1	0	0	0	0	0	TGGGACAGCACTCACCGCTACTTCATGACCGCGGCGAACAAGTCGAACAAGATCGCAGTGATCGATTCCAGGGACCGCAAGCTCGCAGCCCTGGTCGATACCACTGAAATCCCGCACCCCGGTCGCGGCGCGAACTTCGTCGATCCGAAATTCGGACCGGTCTGGGCCACCAGCGACCTGGGCGACGAAGGCCTGGCGGTGATCGGCACCGATCCGGTGAAGAACAAGGCCCACGCGTGGAAGGTGGTCCGGAATCTGAAGAGCCAGGGCGGCGGGTCGCTGTTCATCAAGACCAATCCGAAATCGAAGCACCTGTACGTCGACAACGCGCTCAATCCGGATCCGAAGATCAGCTCGTCCGTGGCGGTTTATGATATCGGCAATCTCGACAAGGGACCG…
OTU268	0	0	0	1	0	0	0	0	TGGGACAGCACTCACCGCTACTTCATGGTCGCCGCCAACGCCCGCAACCGGGTCGCGGTGATCGATACCGAGAATAGCGAGCTTGAGGCGGTGATCGACACCGAGGGGCTGACGCCGCATCCCGGCCGCGGCGCCAACTTCGTCCACCCGGCCTACGGCCCCGTCTGGGCGACCTCGCACCTTGGCGACGAGACGATCTCGATGATCGGCACCGATCCCGAAGGACATCCGGACGAGGCGTGGAAGGTCGTGCAGACCGTCTACGGCCTCGGCGGCGGATCGCTCTTCATCAAGACGCATCCCAACAGCGAGAACCTCTACGTCGACACGCCGCTCAACCCCGACGCCGAGACCTCCGCTTCGGTGGCGGTGTTCAAGATCGCCGACCTCGCGAACGAG…
OTU269	0	0	0	0	0	1	0	0	TGGGACAGCACTCACCGCTACTTCCTGACCGCAGCCAACAAGTCCAACAAGATCGCAGTGGTCGATTCCAAGGAAGGCGATCTGGAAGCCCTGATCGATGTGGGCAAGATCCCCCACCCCGGACGCGGCGCCAACTTCGTGCATCCCAAGTACGGTCCGGTCTGGGCGACCAGCCACCTCGGCGACGACCAGGTCGCGTTGATCGGTACCGACCCGGTCAAGCACAAGGGGAACGCGTGGAAGGTCGTGCGCACGCTGAAGGGCCAGGGCGGCGGTTCGCTGTTCATCAAGACCCATCCGAAGTCGCACAACCTGTATGTCGATACCGCGCTGAACCCGGACGAGAAGATCAGCCAGTCGGTGGCGGTGTACGACATCCGCAAGCTGGGTAAGGGCTAC…
OTU270	0	0	0	0	0	1	0	0	TGGGACAGCACTCACCGCTACTTCCTGACCGCAGCCAACAAGTCCAACAAGGTCGTCGTCATCGACTCCAAGAAGCGCAAGCTGGCCGCGATGGTCGACGTCGACGAGATCCCGCACCCGGGCCGCGGCGCCAACTTCGTGCACGCCAAGTACGGCCCGGTGTGGAGCACCAGCGCGCTCGGCAACAACAAGATCACGCTGATCGGCACCGATCCCGCCGGGCATCCGGACAACGCCTGGAAGGTGGTCGAAGTGCTGAAAGGCCAGGGCGGCGGCTCGCTGTTCATCAAGACGCACCCGAAATCGAAACACCTCTACGTCGATACCCCGTTGAACCCGGGTGAGGAGATCAGCCAGTCGGTCGCGGTGTTCAACACCGATAACCTCGACAAGGGCTAC…
OTU271	0	0	1	0	0	0	0	0	TGGGACAGCACTCACCGCTACTTCCTGACCGCAGCCAACAAGTCCAACAAGGTCGTCGTCATCGACTCCAAGAAGCGCAAGCTGGCCGCGATGGTCGACGTCGACGAGATCCCGCACCCGGGCCGCGGCGCCAACTTCGTGCACGCCAAGTACGGCCCGGTGTGGAGCACCAGCGCGCTCGGCAACAACAAGATCACGCTGATCGGCACCGATCCCGCCGGGCATCCGGACAACGCCTGGAAGGTGGTCGAAGTGCTGAAAGGCCAGGGCGGCGGCTCGCTGTTCATCAAGACTCACCCGAAATCGAAACACCTCTACGTCGATACCCCGTTGAACCCGGGTGAGGAGATCAGCCAGTCGGTCGCGGTATTCGACATCACCGACCTCGACAAGGGACCG…
OTU272	0	0	0	0	0	1	0	0	TGGGACAGCACTCACCGCTACTTCCTGACCGCAGCCAACAAGTCCAACAAGGTCGTCGTCATCGACTCCAAGAATCGCAAGCTGGCCGCGATGGTCGACGTCGACAAGATCCCGCATCCGGGCCGCGGAGCCAACTTCGTGCACGCCAAGTTCGGGCCGGTCTGGGGCACCAGCGCGCTCGGTAACGACAAGATCACGCTGATCGGTACCGACCCGGAGGGCCATCCGGACCATGCCTGGAAAGTCGTCGAAGTGCTCAAGGGCCAGGGCGGCGGGTCGCTGTTCATCAAGACGCACCCGAAATCGAAGCACCTGTACGTCGACACGCCGTTGAACCCCGGCGAAAAGATCAGCCAGTCGGTTGCGGTGTTCGATACCAGCGATCTCGACAAGGGCTAT…
OTU273	0	1	0	0	0	0	0	0	TGGGACAGCACTCACCGCTACTTCCTGACCGCAGCCAACAAGTCCAACAAGGTCGTCGTCATCGACTCCAAGAATCGCAAGCTGGCCGCGATGGTCGACGTCGACGAGATCCCGCACCCGGGCCGCGGCGCCAACTTCGTGCACGCCAAGTACGGCCCGGTGTGGAGCACCAGCGCGCTCGGCAACAACAAGATCACGCTGATCGGCACCGATCCCGCCGGGCATCCGGACAACGCCTGGAAGGTGGTCGAAGTGCTGAAGGGCCAGGGCGGCGGCTCGCTGTTCATCAAGACTCACCCGAAATCGAAACACCTCTACGTCGATACCCCGTTGAACCCGGGTGAGGAGATCAGCCAGTCGGTGGCGGTGTTCGCCATCAACGACCTCGACGCGCCCTAC…
OTU274	0	0	1	0	0	0	0	0	TGGGACAGCACTCACCGCTACTTCCTGACCGCAGCCAACAAGTCCAACAAGGTCGTCGTCATCGACTCCAAGAATCGCAAGCTGGCCGCGATGGTCGACGTCGACGAGATCCCGCACCCGGGCCGCGGCGCCAACTTCGTGCACGCCAAGTACGGCCCGGTGTGGAGCACCAGCGCGCTCGGCAACGAAAATGTAACCATGATCGGCACCGACCCGAAGGGCCACAAGGCGAATGCCTGGAAGGTGGTGCGCACACTGAAAGGCCAGGGCGGCGGATCACTGTTCGTCAAATCGAACCCCAAGTCGAACAACCTGTGGGTGGATTCACCGCTCAACCCGGATGCGAAGATCAGCCAGAGCGTCGCGGTATATAACGTGAAACACCTCGACAAGGGCTTT…
OTU275	1	0	0	0	0	0	0	0	TGGGACAGCACTCACCGCTACTTCCTGACCGCAGCCAACAAGTCCAACAAGGTCGTCGTCATCGACTCCAAGAATCGCAAGCTGGCGGCGATGATCGACGTCGACGAGATCCCGCACCCGGGCCGCGGCGCGAACTTCGTCGATCCGAAATTCGGACCGGTCTGGGCCACCAGCGACCTGGGCGACGAAGGCCTGGCGGTGATCGGCACCGATCCGGTGAAGAACAAGGCCCACGCGTGGAAGGTGGTCCGGAATCTGAAGAGCCAGGGCGGCGGGTCGCTGTTCATCAAGACCAATCCGAAATCGAAGCACCTGTACGTCGACAACGCGCTCAATCCGGATCCGAAGATCAGCTCGTCCATGGCGGTTTATGATATCGGCAATCTCGACAAGGGACCG…
OTU276	0	0	1	0	0	0	0	0	TGGGACAGCACTCACCGCTACTTCCTGACCGCAGCCAACAAGTCCAACAAGGTCGTCGTTATCGACTCCAAGAATCGCAAGCTGGCCGCGATGGTCGACGTCGACGAGATCCCGCACCCGGGCCGCGGCGCCAACTTCGTCGATCCCCAGTTCGGTCCGGTGTGGGCGACCAGCGACCTTGGCGACGACCAGATCTCCCTGATAGGCACGGATCCGGTCAAGCACAAGGCGAATGCCTGGAAGGTCGTGCGCACGCTGAAGGGCCAGGGCGGCGGTTCGCTGTTCATCAAGACCCATCCGAAGTCGCACAACCTGTATGTCGATACCGCGCTGAACCCGGACGAGAAGATCAGCCAGTCGGTGGCGGTGTACGACATCCGCAAGCTGGGTAAGGGCTAC…
OTU277	0	0	0	1	0	0	0	0	TGGGACAGCACTCACCGCTACTTCCTGACCGCAGCCAACAAGTCCAACAAGGTCGTCGTTATCGACTCCAAGAATCGCAAGCTGGCCGCGATGGTCGACGTCGACGAGATCCCGCACCCGGGCCGCGGCGCCAACTTCGTGCACGCCAAATACGGCCCCGTGTGGAGCACCAGCGCGCTCGGCAACGACAAGATCACGCTGATCGGCACCGATCCCGTCGGGCATCCGGACAACGCCTGGAAGGTGGTGCGGAAGCTGAAGGGTCAGGGCGGTGGCTCGCTCTTCATCAAGACCCACCCCAACTCCAAGCACCTCTACGTGGACACGGCCCTGAACCCCGACGCCAAGATCAGTCAGTCCGTGGCCGTGTTTGAGATCGCGGACCTCGATAAGGGTTTC…
OTU278	0	0	0	0	0	1	0	0	TGGGACAGCACTCACCGCTACTTCCTGACCGCAGCCAACCAGTCCGACAAGGTCGCGGTAGTCGATTCCAAGCAGCGCAAGTTGGCGGCGATGGTCGACGTCGACAAGATCCCGCACCCGGGCCGCGGAGCCAACTTCGTGCACGCCAAGTTCGGGCCGGTCTGGGGCACCAGCGCGCTCGGTAACGACAAGATCACGCTGATCGGTACCGACCCGGAGGGCCATCCGGACCATGCCTGGAAAGTCGTCGAAGTGCTCAAGGGGCAGGGCGGCGGGTCGCTGTTCATCAAGACGCACCCGAAATCGAAACACCTGTACGTCGACACGCCGTTGAACCCCGGCGAAAAGATCAGCCAGTCGGTTGCGGTGTTCGATACCAGCGATCTCGACAAGGGCTAC…
OTU279	0	0	0	1	0	0	0	0	TGGGACAGCACTCACCGCTACTTCCTGACCGCAGCCAACCAGTCGGACAAGATCGCGGTGGTCGACTCGAAGGATCGCGAACTGGAAGCCCTGATCGACGTGACCAAGATTCCGCACCCGGGACGCGGGGCCAACTTCGTCGATCCCCAGTTCGGTCCGGTGTGGGCGACCAGCGACCTTGGCGACGACCAGATCTCCCTGATAGGCACGGATCCGGTCAAGCACAAGGCGAATGCCTGGAAGGTCGTGCGCACGCTGAAGGGCCAGGGCGGCGGTTCGCTGTTCATCAAGACCCATCCGAAGTCGCACAACCTGTATGTCGATACCGCGCTGAACCCGGACGAGAAGATCAGCCAGTCGGTGGCGGTGTACGACATCCGCAAGCTGGGTAAGGGCTAC…
OTU280	0	0	0	0	0	1	0	0	TGGGACAGCACTCACCGCTACTTCCTGACCGCCGCGAACAAGTCCAACAAGATTGCCGTGGTCGACTCCAAGGAAGGTGACCTGGAGGCCCTGGTGGACGTCGGCAAGATTCCACACCCGGGACGCGGCGCCAACTTCGTGCATCCCAAGTACGGGCCGGTGTGGGCCACCAGCCACCTCGGTGACCAGAGCATCGCCATCATTGGCACCGATCCCGAGAAGCACAAGCAGTACGCCTGGAAGATGGTCGAGTCCATCGACGGCCAGGGTGGCGGTTCGCTGTTCATCAAGACCCACCCGAAGTCGAAGCACCTGTATGTCGATACCGCGCTCAACCCTGATACGAAAATCAGCCAGAGTGTTGCCGTGTACGACATCAACAACCTGAAAGCCGGTTTC…
OTU281	0	0	0	0	0	1	0	0	TGGGACAGCACTCACCGCTACTTCCTGACCGCGGCCAACAAGTCCAACAAGGTCGTCGTCATCGACTCCAAGAATCGCAAGCTGGCCGCGATGGTCGACGTCGACGAGATCCCGCACCCGGGCCGCGGCGCCAACTTCGTGCACGCCAAGTACGGCCCGGTGTGGAGCACCAGCGCGCTCGGCAACAACAAGATCACGCTGATCGGCACCGATCCCGCCGGGCATCCGGACAACGCCTGGAAGGTGGTCGAGTCCATCGACGGCCAGGGTGGCGGTTCGCTGTTCATCAAGACCCACCCGAAGTCGAAGCACCTGTATGTCGATACCGCGCTCAACCCTGATACGAAAATCAGCCAGAGCGTTGCCGTGTACGACATCAACAACCTGAAAGCCGGTTTC…
OTU282	0	0	0	1	0	0	0	0	TGGGACAGCACTCACCGCTACTTCCTGACCGCGGCCAACAAGTCCAACAAGGTCGTCGTCATCGACTCCAAGGACCGCAAGCTGGAAGCCCTGATCGACGTCACCGAAATCCCGCACCCGGGGCGCGGCGCCAACTTCATCCATCCGAAATACGGTCCCGTGTGGGCCACCAGCCACCTCGGTGACCAGAGCATCGCCATCATTGGCACCGATCCCGAGAAGCACAAGCAGTACGCCTGGAAGATGGTCGAGTCCATCGACGGCCAGGGTGGCGGTTCGCTGTTCATCAAGACCCACCCGAAGTCGAAGCACCTGTATGTCGATACCGCGCTCAACCCTGATACGAAAATCAGCCAGAGCGTTGCCGTGTACGACATCAACAACCTGAAAGCCGGTTTC…
OTU283	1	0	0	0	0	0	0	0	TGGGACAGCACTCACCGCTACTTCCTGACCGCGGCCAACAAGTCCAACAAGGTCGTCGTCATCGACTCCAAGGATCGCAAGCTGGCGGCGATGGTCGACGTCGACAAGATCCCGCACCCCGGGCGTGGCGCCAACTTCGTGCATCCCAAGTACGGGCCGGTGTGGGCCACCAGCCACCTCGGTGACCAGAGCATCGCCATCATTGGCACCGATCCCGAGAAGCACAAGCAGTACGCCTGGAAGATGGTCGAGTCCATCGACGGCCAGGGTGGCGGTTCGCTGTTCATCAAGACCCACCCGAAGTCGAAGCACCTGTATGTCGATACCGCGCTCAACCCTGATACGAAAATCAGCCAGAGTGTTGCCGTGTACGACATCAACAACCTGAAAGCCGGTTTC…
OTU284	0	0	0	0	0	1	0	0	TGGGACAGCACTCACCGCTACTTCCTGACCGCGGCCAACAAGTCCAACAAGGTCGTCGTCATCGACTCCAAGGATCGCAAGCTGGCGGCGATGGTCGACGTCGACAAGATCCCGCACCCGGGCCGCGGCGCCAACTTCGTGCACGCCAAGTACGGCCCCGTGTGGAGCACCAGCGCGCTCGGCAACGACAAGATCACGCTGATCGGCACCGACCCCGCGGGTCATCCCGAGCACGCCTGGAAAGTGGTCGAAACCCTGCACGGCATGGGCGGCGGTTCGCTGTTCATCAAGACGAATCCGAAATCCACCAACCTGTGGGTCGATGCGCCGCTGAACCCGGACGCAACGCTGAGCCAGTCGATTGCGGTGTTCGACATCCGCAAGCTGGGTAAGGGCTAC…
OTU285	0	0	0	0	0	1	0	0	TGGGACAGCACTCACCGCTACTTCCTGACCGCGGCCAACAAGTCCAACAAGGTCGTCGTCATCGACTCCAAGGATCGCAAGCTGGCGGCGATGGTCGACGTCGACAAGATCCCGCACCCGGGCCGCGGCGCCAACTTCGTGCACGCCAAGTACGGCCCCGTGTGGAGCACCAGCGCGCTCGTCAACGACAAGATCACGCTGATCGGCACCGACCCCGCGGGTCATCCCGAGCACGCCTGGAAAGTCGTCGAGGTGCTGAAGGGCCAGGGCGGCGGATCGCTGTTCATCAAGACCCATCCGAAGTCGCACAACCTGTATGTCGATACCGCGCTGAACCCGGACGAGAAGATCAGCCAGTCGGTGGCGGTGTACGACATCCGCAAGCTGGGTAAGGGCTAC…
OTU286	0	0	0	0	0	1	0	0	TGGGACAGCACTCACCGCTACTTCCTGACCGCGGCCAACAAGTCCAACAAGGTCGTCGTCATCGACTCCAAGGATCGCAAGCTGGCGGCGATGGTCGACGTCGACAAGATCCCGCACCCGGGCCGCGGCGCCAACTTCGTGCACGCCAAGTACGGCCCGGTGTGGGTCACCAGCGCGCTCGGCAACGAGAAGGTGACGTTCATCGGAACCGATCCGAAGGGCCGCAAGGACAAGGCCTGGAAGGTGGTGCGCGTGCTCAAGGGGCAGGGCGGCGGCTCGCTCTTCGTGAAGAGCCACCCGAAGTCCAGCAACCTCTGGGTCGACTCGCCGCTCAACCCCGATTCGAAGATCAGCCAGAGCGTCGCGGTCTTCGACGTGAACAACCTCGACAAGGGCTAC…
OTU287	0	0	1	0	0	0	0	0	TGGGACAGCACTCACCGCTACTTCCTGACCGCGGCCAACAAGTCCAACAAGGTCGTCGTCATCGACTCCAAGGATCGCAAGCTGGCGGCGATGGTCGACGTCGACAAGATCCCGCACCCGGGCCGCGGCGCCAACTTCGTGCACGCCAAGTACGGGCCGGTGTGGGTTACCAGTGCGCTTGGCAATGCCGACATCACGTTCATCGGCACCGATCCCGAGAAGCACAAGAGCAACGCATGGAAAGCCGTTCGCAAGCTTCAGGGTCAGGGCGGCGGCTCACTTTTCGTCAAGAGCCACCCGAATTCGAAAAATCTATGGGTGGATTCACCGTTGAACCCGGACCCGAAGATCAGTCAATCGGTCGCGGTATTCGACATCAACAATCTGGATAAAGGATTC…
OTU288	0	0	1	0	0	0	0	0	TGGGACAGCACTCACCGCTACTTCCTGACCGCGGCCAACAAGTCCAACAAGGTCGTCGTCATCGACTCCAAGGATCGCAAGCTGGCGGCGATGGTCGACGTCGACAAGATCCCGCACCCGGGCCGCGGCGCCAACTTCGTGCACGCCAAGTATGGCCCCGTGTGGAGCACCAGCGCGCTCGGCAACGACAAGATCACGCTGATCGGCACCGATCCCGCCGGGCATCCGCAAAATGCCTGGAAGATGGTCCGCCACATCGATGGCCAGGGCGGCGGCTCGCTGTTCATCAAGACCCATCCCAAGTCGACGAATCTGTATGTCGATACTGCCCTGAACCCGGATCCGAAGGTCAGTCAGTCGGTCGCGGTGTTCGATATCAACGACCTCGACAAGGGCTTC…
OTU289	0	0	0	1	0	0	0	0	TGGGACAGCACTCACCGCTACTTCCTGACCGCGGCCAACAAGTCCAACAAGGTCGTCGTCATCGACTCCAAGGATCGCAAGCTGGCGGCGATGGTCGACGTCGACAAGATCCCGCACCCGGGCCGCGGTGCCAACTTCGTGCACGCCAAGTACGGCCCCGTGTGGAGTACCAGCGCGCTCGGCAACGACAAGATCACGCTGATCGGCACCGATCCCGCCGGGCATCCGCAAAACGCCTGGAAGGTGGTCGAGGTGCTGAAAGGCCAGGGCGGCGGCTCGCTGTTCATCAAGACTCACCCGAAATCGAAACACCTCTACGTCGATACCCCGTTGAACCCGGGTGAGGAGATCAGCCAGTCGGTCGCGGTATTCGACATCACCGATCTCGACAAGGGCTTC…
OTU290	0	0	1	0	0	0	0	0	TGGGACAGCACTCACCGCTACTTCCTGACCGCGGCCAACAAGTCCAACAAGGTCGTCGTCATCGACTCCAAGGATCGCAAGCTGGCGGCGATGGTCGACGTCGACAAGATTCCGCATCCGGGGCGCGGCGCGAACTTCGTCGATCCGAAATTCGGACCGGTCTGGGCCACCAGCGACCTGGGCGACGAAGGCCTGGCGGTGATCGGCACCGATCCGGTGAAGAACAAGGCCCACGCGTGGAAGGTGGTCCGGAATCTGAAGAGCCAGGGCGGCGGGTCGCTGTTCATCAAGACCAATCCGAAATCGAAGCACCTGTACGTCGACAACGCGCTCAATCCGGATCCGAAGATCAGCTCGTCCGTGGCCGTTTATGATATCGGCAATCTCGACAAGGGACCG…
OTU291	0	0	1	0	0	0	0	0	TGGGACAGCACTCACCGCTACTTCCTGACCGCGGCCAACAAGTCGAACAAGATCGCGGTGATCGATTCCAGGGATCGCAAACTCACAGCCCTGGTCGATACCACCGAAATCCCGCACCCCGGTCGCGGCGCCAACTTCATCCATCCGAAGTTTGGCCCTGTATGGGCAACCAGCGCGCTGGGTAACGACAACATAACGCTGATCGGAACCGACCCCGTCAAGCACAAGGCCAATGCCTGGAAAGTGGTCGAAACCCTGCACGGCATGGGCGGCGGTTCGCTGTTCATCAAGACGAATCCGAAATCCACCAACCTGTGGGTCGATGCGCCGCTGAACCCGGACGCAACGCTGAGCCAGTCGATTGCGGTGTTCGACATCAACAACCTCGACAAGGGTTTC…
OTU292	0	0	0	0	0	1	0	0	TGGGACAGCACTCACCGCTACTTCCTGACCGCGGCGAACAAGTCCAACCGCATCGCCGTGATCGACTCCCGGGACCAGGAGCTCGAAGCCCTCGTCGAGGCGCACGAGATCCCGCACCCGGGGCGCGGCGCCAACCTCGACGACCCGGAGTTCGGCCCGGTCTGGGTCACCAGCGCGCTGGGCAGCGACGAGATCACCTTCATCGGTACCGATCCCGAAGGTCATCCCGACCAGGCCTGGAAAGTGGTGCGCAAGCTCGCCGGCCAGGGCGGCGGCTCGCTGTTCGTCAAGTCGCATCCCACCTCGAGCAACCTCTGGGTCGACTCGCCGCTGCATCCCGATGAGGCGATCTCGCAGTCCGTCGCGGTCTTCGACGTCAATGATCTCGGCGCCGGCTAC…
OTU293	0	0	0	1	0	0	0	0	TGGGACAGCACTCACCGTTACTTCATGACGGCGGCGAACAAGTCCAACAAGATCGCGGTAATCGACTCCAAGGAAGACAAGCTGGTGAAGCTGGTCGATGTGGGCAAGATCCCGCATCCGGGCCGCGGCGCCAACTTCGTCGATCCCCAGTTCGGTCCGGTGTGGGCGACCAGCGACCTTGGCGACGACCAGATCTCCCTGATAGGCACGGATCCGGTCAAGCACAAGGCGAATGCCTGGAAGGTCGTGCGCACGCGGAAGGGCCAGGGCGGCGGTTCGCTGTTCATCAAGACCCATCCGAAGTCGCACAACCTGTATGTCGATACCGCGCTGAACCCGGACGAGAAGATCAGCCAGTCGGTGGCGGTGTACGACATCCGCAAGCTGGGTAAGGGCTAC…
OTU294	0	0	0	0	0	1	0	0	TGGGACAGCACTCACCGTTACTTCATGACGGCGGCGAACAAGTCCAACAAGATCGCGGTAATCGACTCCAAGGAAGACAAGCTGGTGAAGCTGGTCGATGTGGGCAAGATTCCGCATCCGGGCCGCGGCGCCAACTTCGTGCACGCCAAATACGGCCCCGTGTGGAGCACCAGTGCGCTCGGCAACGACAAGATCACGCTGATCGGCACCGATCCCGAGGGACATCCGGACGAGGCTTGGCAGGTGGTGCAGACCGTCTACGGCCTCGGCGGCGGTTCGCTCTTCATCAAGACCCATCCCGAGAGCGAGAACCTCTATGTCGACACGCCGCTCAATCCCGACGCCGAGACCTCGGCTTCGGTGGCGGTGTTCAAGATCCCCGACCTCGCGAACGAGGAT…
OTU295	0	0	0	1	0	0	0	0	TGGGACAGCACTCACCGTTACTTCCTCACCGCTGCCAACAAGTCCAACAAGATCGCAGTGGTCGATTCCAAGGAAGGCGATCTGGAAGCCCTGATCGATGTGGGCAAGATCCCCCACCCCGGACGCGGCGCCAACTTCGTGCATCCCAAGTACGGGCCGGTGTGGGCCACCAGCCACCTCGGTGACCAGAGCATCGCCCTGATCGGCACGGACCCCGACAAACACCCCAAGTATGCCTGGAAGATGGTCGAATCCATCGACGGCCAGGGTGGCGGTTCGCTGTTCATCAAGACCCACCCGAAGTCGAAGCACCTGTATGTCGATACCGCGCTCAACCCTGATACGAAAATCAGCCAGAGCGTTGCCGTGTACGACATCAACAACCTGAAGGCCGGTTTC…
OTU296	0	0	0	0	0	1	0	0	TGGGACAGCACTCACCGTTACTTCCTGACCGCAGCCAACCAGTCCGACAAGGTCGCGGTAGTCGATTCCAAGCAGCGCAAGCTGGCGGCGATGATCGACGTCGACAAGATCCCGCACCCGGGCCGCGGCGCCAACTTCGTGCACAAGAAATACGGCCCGGTTTGGAGCACCAGCGCGCTCGGCAATGACAAGATCACGCTGATCGGCACCGACCCCGCGGGTCATCCCGAGCACGCCTGGAAAGTCGTCGAGGTGCTGAAGGGCCAGGGCGGCGGTTCGCTGTTCATCAAGACCCATCCGAAGTCGCACAACCTGTATGTCGATACCGCGCTGAACCCGGACGAGAAGATCAGCCAGTCGATCGCGGTGTTCAACACCGATAACCTCGACAAGGGCTAC…
OTU297	0	2	0	0	0	0	0	0	TGGGACAGCACTCACCGTTACTTCCTGACCGCCGCGAACAAGTCCAACAAGATCGCCGTGGTCGACTCCAAGGAAGGTGATCTGGAGGCCCTGGTAGACGTCGGCAAGATTCCGCACCCGGGACGCGGCGCCAACTTCGTGCACCCGAAATACGGCCCGGTATGGGCGACCAGCCACCTCGGCGACCAGACCATCGCCCTGATCGGCACGGACCCCGACAAGCATCCCAAGTATGCCTGGAAGATGGTCGAATCCATCGACGGTCAGGGCGGCGGCTCGCTGTTCATCAAGACGCATCCCAAATCGAAGCACCTGTATGTCGACACTGCGCTGAACCCCGACACCAAGATCAGTCAGAGTGTCGCCGTGTTCGATATCGCCAGCCTGGACAAAGGCTTC…
OTU298	1	0	0	0	0	0	0	0	TGGGACAGCACTCACCGTTACTTCCTGACCGCGGCCAACAAGTCCAACAAGATCGCAGTGGTCGACGTCGACGAGATCCCGCACCCGGGCCGCGGCGCCAACTTCGTGCACGCCAAGTACGGCCCGGTGTGGAGCACCAGCGCGCTCGGCAACGACAAGATCACGCTGATCGGCACCGATCCCGTCGGGCATCCGGACAACGCCTGGAAGGTGGTCGAAGTGCTGAAGGGCCAGGGCGGCGGCTCGCTGTTCATCAAGACTCACCCGAAATCGAAACACCTCTACGTCGATACCCCGTTGAACCCGGGTGAGGAGATCAGCCAGTCGGTCGCGGTATTCGACATCACCGACCTCGACAAGGGTTACAAGGTGCTGCCGATAGCCGACTGGGCAGGTGAA…
OTU299	0	0	0	0	0	1	0	0	TGGGACAGCACTCACCGTTACTTCCTGACCGCGGCCAACAAGTCCAACAAGATCGCCGTGGTCGATTCCAAGGAAGGCGATCTGGAAGGCCTGATCGACGTCGGCAAGATCCCGCACCCGGGTCGCGGCGCCAACTTCGTGCATCCGAAGTACGGGCCGGTCTGGGCCACCAGCCACCTCGGCGATCAGAGCATCGCCATCATCGGCACCGATCCCGAGAAGCACAAGCAGTATGCCTGGAAAATGGTCGAATCCATCGACGGCCAGGGCGGCGGCTCGCTGTTCATCAAGACTCACCCGAAATCGAAGCACCTGTACGTGGACACGGCGCTCAACCCGGATGCCAAGATCAGCCGGAGTGTGGCGGTGTATGACATCGCCAACCTGAAGGCCGGCTTC…
OTU300	0	0	0	0	0	1	0	0	TGGGACAGCACTCACCGTTACTTCCTGACCGCGGCCAACAAGTCCAACAAGATCGCGGTAGTCGATTCCAAGCAGCGCAAGCTGGCGGCGATGATCGACGTCGACAAGATCCCGCACCCGGGCCGCGGCGCCAACTTCGTGCACAAGAAATACGGCCCGGTTTGGAGCACCAGCGCGCTCGGCAATGACAAGATCACGCTGATCGGCACCGACCCCGCGGGTCATCCCGAGCACGCCTGGAAAGTCGTCGAGGTGCTGAAGGGCCAGGGCGGCGGATCGCTGTTCATCAAGACCCATCCCAAATCGAAGCACCTGTACGTGGATACGCCGCTGAACCCGGCGGAGAGCATCAGCCAGACGATCGCGGTGTTCAACACCGATAACCTCGACAAGGGCTAC…
OTU301	0	0	0	1	0	0	0	0	TGGGACAGCACTCACCGTTACTTCCTGACCGCGGCCAACAAGTCCAACAAGGTCGTCGTCATCGACTCCAAAGAGGACAAGCTGGTCAAGCTGGTCGATGTCGGCAAGATCCCACATCCGGGCCGCGGCGCCAACTTCGTCGATCCCAAGTACGGTCCCGTGTGGGCGACCAGCGACCTGGGCGACGACCAGATCGCGCTGATAGGCACCGATCCGGTCAAGCACAAGGCCAATGCCTGGAAGGTCGTACGCACGCTGAAGGGCCAGGGCGGCGGTTCGCTGTTCATCAAGACCCATCCGAAGTCGCACAATCTGTATGTCGATACCGCGCTGAACCCGGACGAGAAGGTCAGCCAGTCGGTGGCGGTGTTCGATATCCGCAAGCTGGACAAGGGCTAT…
OTU302	0	0	0	0	0	1	0	0	TGGGACAGCACTCACCGTTACTTCCTGACCGCGGCCAACAAGTCCAACAAGGTCGTCGTCATCGACTCCAAGAAGCGCAAGCTGGCCGCGATGGTCGACGTCGACGAGATCCCGCACCCGGGCCGCGGAGCCAACTTCGTGCACGCCAAGTTCGGGCCGGTCTGGGGCACCAGCGCGCTCGGTAACGACAAGATCACGCTGATCGGTACCGACCCGGAGGGCCATCCGGACCATGCCTGGAAAGTCGTCGAAGTGCTCAAGGGGCAGGGCGGCGGGTCGCTGTTCATCAAGACGCACCCGAAATCGAAACACCTGTACGTCGACACGCCGTTGAACCCCGGCGAGAAGATCAGCCAGTCGGTGGCGGTGTACGACATCCGCAAGCTGGGTAAGGGCTAC…
OTU303	0	0	0	0	0	0	0	1	TGGGACAGCACTCACCGTTACTTCCTGACCGCGGCCAACAAGTCCAACAAGGTCGTCGTCATCGACTCCAAGAAGCGCAAGCTGGCCGCGATGGTCGACGTCGACGAGATCCCGCACCCGGGCCGCGGCGCCAACTTCGTGCACGCCAAGTATGGCCCCGTGTGGAGCACCAGCGCGCTCGGCAACAACAAGATTACGCTGATCGGCACCGATCCCGCCGGGCATCCGGACAACGCCTGGAAGGTGGTCGAAGTGCTGAAAGGCCAGGGCGGCGGCTCGCTGTTCATCAAGACCCACCCGAAGTCGAAGCACCTGTATGTCGATACCGCGCTCAACCCTGATACGAAAATCAGCCAGAGTGTTGCCGTGTACGACATCAACAACCTGAAAGCCGGTTTC…
OTU304	0	1	0	0	0	0	0	0	TGGGACAGCACTCACCGTTACTTCCTGACCGCGGCCAACAAGTCCAACAAGGTCGTCGTCATCGACTCCAAGAAGCGCAAGCTGGCCGCGATGGTCGACGTCGACGAGATCCCGCACCCGGGCCGCGGCGCCAACTTCGTGCACGCCAAGTATGGCCCCGTGTGGAGCACCAGCGCGCTCGGCAACAACAAGATTACGCTGATCGGCACCGATCCCGCCGGGCATCCGGACAACGCCTGGAAGGTGGTCGAAGTGCTGAAAGGCCAGGGCGGCGGCTCGCTGTTCATCAAGACTCACCCGAAATCGAAACACCTCTACGTCGATACCGCGCTGAACCCGGATACCAACATCAGCCAGAGTGTGGCGGTATTCGACATCAACAGCCTGGAGAAGGGCTTC…
OTU305	0	0	0	0	0	1	0	0	TGGGACAGCACTCACCGTTACTTCCTGACCGCGGCCAACAAGTCCAACAAGGTCGTCGTCATCGACTCCAAGAAGCGCAAGCTGGCGGCGATGATCGACGTCGACAAGATCCCGCACCCGGGCCGCGGCGCCAACTTCGTGCACAAGAAATACGGCCCGGTTTGGAGCACCAGCGCGCTCGGCAATGACAAGATCACGCTGATCGGCACCGATCCCGCCGGGCATCCGGACAACGCCTGGAAGGTGGTCGAAGTGCTGAAAGGCCAGGGCGGCGGCTCGCTGTTCATCAAGACTCACCCGAAATCGAAACACCTCTACGTCGATACCCCGTTGAACCCGGGTGAGGAGATCAGCCAGTCGGTCGCGGTATTCGACATCACCGACCTCGACAAGGGTTAC…
OTU306	0	0	0	1	0	0	0	0	TGGGACAGCACTCACCGTTACTTCCTGACCGCGGCCAACAAGTCCAACAAGGTCGTCGTCATCGACTCCAAGAAGCGCAAGCTGGCGGCGATGATCGACGTCGACAAGATCCCGCACCCGGGCCGCGGCGCCAACTTCGTGCACGCCAAATACGGCCCCGTGTGGAGCACCAGCGCGCTCGGCAGCGACGACATCACCTTCATCGGCACGGACCCGGACGGCCACCCGGACAGTGCCTGGAAGGTGGTGCGAACGCTCAAGGGCCAGGGCGGCGGCTCGCTGTTCGTCAAGAGCCATCCCAACTCCACCAACCTGTGGGTGGACACCCCGCTCAACCCGGCCGAGAACATCAGCCAGAGCGTCGCGGTGTTCGACGTGAACGCGCCGGAGAAGGGTTTC…
OTU307	0	0	0	0	0	1	0	0	TGGGACAGCACTCACCGTTACTTCCTGACCGCGGCCAACAAGTCCAACAAGGTCGTCGTCATCGACTCCAAGAAGCGCAAGCTGGCGGCGATGATCGACGTCGACGAGATCCCGCACCCGGACGCGGCGCCTAACTTCGTGCATCCCAAGTACGGGCCGGTGTGGGCCACCAGCCACCTCGGTGACCAGAGCATCGCCATCATTGGCACCGATCCCGAGAAGCACAAGCAGTACGCCTGGAAGATGGTCGAGTCCATCGACGGCCAGGGTGGCGGTTCGCTGTTCATCAAGACCCACCCGAAGTCGAAGCACCTGTATGTCGATACCGCGCTCAACCCTGATACGAAAATCAGCCAGAGTGTTGCCGTGTACGACATCAACAACCTGAAAGCCGGTTTC…
OTU308	0	0	0	0	0	1	0	0	TGGGACAGCACTCACCGTTACTTCCTGACCGCGGCCAACAAGTCCAACAAGGTCGTCGTCATCGACTCCAAGAAGCGCAAGCTGGCGGCGATGATCGACGTCGACGAGATCCCGCACCCGGGCCGCGGCGCCAACTTCGTGCACGCCAAGTACGGCCCGGTCTGGGGCACCAGCGCGCTCGGTAACGACAAGATCACGCTGATCGGTACCGACCCGGAGGGCCATCCGGACCATGCCTGGAAAGTCGTCGAAGTGCTCAAGGGGCAGGGCGGCGGGTCGCTGTTCATCAAGACGCACCCGAAATCGAAACACCTGTACGTCGACACGCCGTTGAACCCCGGCGAAAAGATCAGCCAGTCGGTTGCGGTGTTCGATACCAGCGATCTCGACAAGGGCTAC…
OTU309	0	0	0	0	0	1	0	0	TGGGACAGCACTCACCGTTACTTCCTGACCGCGGCCAACAAGTCCAACAAGGTCGTCGTCATCGACTCCAAGAAGCGCAAGCTGGCGGCGATGATCGACGTCGACGAGATCCCGCACCCGGGCCGCGGCGCCAACTTCGTGCACGCCAAGTACGGCCCGGTGTGGAGCACCAGCGCGCTCGGCAACAACAAGATCACGCTGATCGGCACCGATCCCGCCGGGCATCCGGACAACGCCTGGAAGGTGGTCGAAGTGCTGAAAGGCCAGGGCGGCGGCTCGCTGTTCATCAAGACGCACCCGAAATCGAAACACCTCTACGTCGATACCCCGTTGAACCCGGAGTGAGGAGATCAGCCAGTCGGGTCGCGGGTATTCGACATCACCGACCTCGACAAGGGT…
OTU310	0	0	0	0	0	1	0	0	TGGGACAGCACTCACCGTTACTTCCTGACCGCGGCCAACAAGTCCAACAAGGTCGTCGTCATCGACTCCAAGAAGCGCAAGCTGGCGGCGATGATCGACGTCGACGAGATCCCGCACCCGGGCCGCGGCGCCAACTTCGTGCACGCCAAGTACGGCCCGGTGTGGAGCACCAGCGCGCTCGGCAACAACAAGATCACGCTGATCGGCACCGATCCCGCCGGGCATCCGGACAACGCCTGGAAGGTGGTCGAAGTGCTGAAAGGCCAGGGCGGCGGCTCGCTGTTCATCAAGACGCACCCGAAATCGAAACACCTCTACGTCGATACCCCGTTGAACCCGGGCGAGAAGATCAGCCAGTCGGTGGCGGTGTACGACATCCGCAAGCTGGGTAAGGGCTAC…
OTU311	0	0	0	0	0	1	0	0	TGGGACAGCACTCACCGTTACTTCCTGACCGCGGCCAACAAGTCCAACAAGGTCGTCGTCATCGACTCCAAGAAGCGCAAGCTGGCGGCGATGATCGACGTCGACGAGATCCCGCACCCGGGCCGCGGCGCCAACTTCGTGCACGCCAAGTACGGCCCGGTGTGGAGCACCAGCGCGCTCGGCAACAACAAGATCACGCTGATCGGCACCGATCCCGCCGGGCATCCGGACAACGCCTGGAAGGTGGTCGAAGTGCTGAAAGGCCAGGGCGGCGGCTCGCTGTTCATCAAGACTCACCCGAAATCGAAACACCTGTATGTCGATACCGCGCTCAACCCTGATACGAAAATCAGCCAGAGTGTTGCCGTGTACGACATCAACAACCTGAAAGCCGGTTTC…
OTU312	0	0	0	0	0	1	0	0	TGGGACAGCACTCACCGTTACTTCCTGACCGCGGCCAACAAGTCCAACAAGGTCGTCGTCATCGACTCCAAGAAGCGCAAGCTGGCGGCGATGATCGACGTCGACGAGATCCCGCACCCGGGCCGCGGCGCCAACTTCGTGCACGCCAAGTACGGCCCGGTGTGGAGCACCAGCGCGCTCGGCAACAACAAGATCACGCTGATCGGCACCGATCCCGCCGGGCATCCGGACAACGCCTGGAAGGTGGTCGAAGTGCTGAAAGGCCAGGGCGGCGGCTCGCTGTTCGTCAAATCGCACCCGACATCGAACCACCTCTATGTCGATGCACCGCTCAATCCGGATGCCGAGACTTCCGGATCCATCGCGGTGTTCAAGGTCGATGAACTGGGGCAGGAGGAG…
OTU313	0	0	1	0	0	0	0	0	TGGGACAGCACTCACCGTTACTTCCTGACCGCGGCCAACAAGTCCAACAAGGTCGTCGTCATCGACTCCAAGAAGCGCAAGCTGGCGGCGATGATCGACGTCGACGAGATCCCGCACCCGGGCCGCGGCGCCAACTTCGTGCACGCCAAGTACGGCCCGGTGTGGAGCACCAGCGCGCTCGGCAACAACAAGATCACGCTGATCGGCACCGATCCCGCCGGGCATCCGGACAACGCCTGGAAGGTGGTCGAAGTGCTGAAAGGCCAGGGCGGCGGCTCGCTGTTCGTCAAGTCCAATCCCAGGTCGAATAACCTGTGGGTGGATTCGCCGCTCAACCCGGATACGAAAATCAGCCAGAGCGTCGCTGTGTATGACGTGAAACACCTCGACAAGGGTTTT…
OTU314	0	0	0	0	0	1	0	0	TGGGACAGCACTCACCGTTACTTCCTGACCGCGGCCAACAAGTCCAACAAGGTCGTCGTCATCGACTCCAAGAAGCGCAAGCTGGCGGCGATGATCGACGTCGACGAGATCCCGCACCCGGGCCGCGGCGCCAACTTCGTGCACGCCAAGTACGGCCCGGTGTGGAGCACCAGCGCGCTCGGCAACAACAAGATCACGCTGATCGGTACCGACCCGGAGGGCCATCCTGACCATGCCTGGAAAGTCGTCGAAGTGCTCAAGGGCCAGGGCGGCGGGTCGCTGTTCATCAAGACGCACCCGAAATCGAAGCACCTGTACGTCGACACGCCGTTGAACCCCGGCGAAAAGATCAGCCAGTCGGTTGCGGTGTTCGATACCAGCGATCTCGACAAGGGCTAT…
OTU315	0	0	0	0	0	1	0	0	TGGGACAGCACTCACCGTTACTTCCTGACCGCGGCCAACAAGTCCAACAAGGTCGTCGTCATCGACTCCAAGAAGCGCAAGCTGGCGGCGATGGTCGACGTCGACAAGATCCCGCACCCGGGCCGCGGCGCCAACTTCGTGCACCCGACCTACGGCCCCGTCTGGGCGACGTCGCATCTTGGCGACGAGACGATCTCAATGATCGGCACCGATCCCGAGGGACATCCGGACGAGGCTTGGCAGGTGGTGCAGACCGTCTACGGCCTCGGCGGCGGTTCGCTCTTCATCAAGACCCATCCCGAGAGCGAGAACCTCTATGTCGACACGCCACTCAACCCCGACGCCGAGACCTCCGCTTCGGTGGCGGTGTTCAAGATCGCCGACCTCGCGAACGAGGAT…
OTU316	1	0	0	0	0	0	0	0	TGGGACAGCACTCACCGTTACTTCCTGACCGCGGCCAACAAGTCCAACAAGGTCGTCGTCATCGACTCCAAGAAGCGCAAGCTGGCGGCGATGGTCGACGTCGACGAGATCCCGCACCCGGGCCGCGGCGCCAACTTCATCCACCCGGCCTACGGCCCCGTCTGGGCGACCTCGCACCTTGGCGACGAGACGATCTCGATGATCGGCACCGATCCCGAAGGACATCCGGACGAGGCGTGGAAGGTCGTGCAGACCGTCTACGGCCTCGGCGGCGGATCGCTCTTCATCAAGACGCATCCCAACAGCGAGAACCTCTACGTCGACACGCCACTCAACCCCGACGCCGAGACCTCCGCTTCGGTGGCGGTGTTCAAGATCGCCGACCTCGCGAACGAGGAT…
OTU317	0	0	1	0	0	0	0	0	TGGGACAGCACTCACCGTTACTTCCTGACCGCGGCCAACAAGTCCAACAAGGTCGTCGTCATCGACTCCAAGAAGCGCAAGCTGGCGGCGATGGTCGACGTCGACGAGATCCCGCACCCGGGCCGCGGCGCCAACTTCGTGCACGCCAAGTACGGCCCCGTTTGGAGCACCAGCGCGCTCGGCAACGACAAGATCACGCTGATCGGCACCGATCCCGCCGGGCATCCGCAAAACGCCTGGAAGGTGGTCGAGGTGCTGAAAGGCCAGGGCGGCGGATCACTGTTCGTCAAATCGAACCCCAAGTCGAACAACCTGTGGGTGGATTCACCGCTCAACCCGGATGCGAAGATCAGCTCGTCCGTGGCGGTTTATGATATCGGCAATCTCGACAAGGGACCG…
OTU318	0	0	0	0	0	1	0	0	TGGGACAGCACTCACCGTTACTTCCTGACCGCGGCCAACAAGTCCAACAAGGTCGTCGTCATCGACTCCAAGAAGCGCAAGCTGGCGGCGATGGTCGACGTCGACGAGATCCCGCACCCGGGCCGCGGCGCCAACTTCGTGCACGCCAAGTACGGCCCGGTGTGGAGCACCAGCGCGCTCGGCAACAACAAGATCACGCTGATCGGCACCGATCCCGCCGGGCATCCGGACAACGCCTGGAAGGTGGTCGAAGTGCTGAAAGGCCAGGGCGGCGGCTCGCTGTTCATCAAGACTCACCCGAAATCGAAACACCTCTACGTCGATACCGCGCTGAACCCGGACGAGAAGATCAGCCAGTCGGTGGCGGTGTACGACATCCGCAAGCTGGGTAAGGGCTAC…
OTU319	0	0	1	0	0	0	0	0	TGGGACAGCACTCACCGTTACTTCCTGACCGCGGCCAACAAGTCCAACAAGGTCGTCGTCATCGATTCCAAGAAGCGCAGCCTCGCTGCGTTGGTGGACGCGGAGAAGATTCCGCATCCAGGGCGCGGCGCCAACATCAACGATCCGAAGTACGGGCCGGTGTGGGTTACCAGTGCGCTTGGCAATGCCGACATCACGTTCATCGGCACCGATCCCGAGAAGCACAAGAGCAACGCATGGAAAGCCGTTCGCAAGCTTCAGGGTCAGGGCGGCGGATCACTGTTCGTCAAATCGAACCCCAAGTCGAACAACCTGTGGGTGGATTCACCGCTCAACCCGGATGCGAAGATCAGCCAGAGCGTCGCGGTATATAACGTGAAACACCTCGACAAGGGCTTT…
OTU320	0	0	0	0	0	1	0	0	TGGGACAGCACTCACCGTTACTTCCTGACCGCGGCGAACAAGTCCAACAAGATCGCGGTAATCGATTCCAAGGAAGACACCCTGACGGCACTGGTCGATGTCACCGAGATCCCGCATCCCGGTCGTGGCGCCAATATCCAAGACCCGAAATACGGCCCGGTCTGGATTACCAGTGCGCTGGGCAACGAAAACGTCACGGCCATTGGTACCGACCCGGCAGAAAATCCTGATCATGCCTGGAAGGTGGTGCGTACCCTGAAGGGCCAGGGTGGCGGTTCGCTGTTCGTGAAGACTCATCCCGAGTCCAGGAATCTGTGGGTGGATTCACCACTGAACCCGGATACCAGGATCAGCCAGAGCGTTGCCGTCTATGATGTCAACAACATCGACAAGGGTTTT…
OTU321	0	1	0	0	0	0	0	0	TGGGACAGCACTCACCGTTACTTCCTGACCGCGGCGAACCAGTCGGACAAGATCGCGGTCGTCGACTCCAAGACGCGCAAGCTGGCCGCGATGGTCGACGTGGACAAGATCCCGCACCCCGGCCGCGGCGCGAACTTCATCGATCCGGAGTTCGGGCCGGTCTGGGCAACCAGCGCGCTCGGCAACGAGAAGATTACCCTGATCGGCACCGATCCCGAAGGCCACCCGGACAACGCCTGGAAGGTGGTGCGGGTCCTGAAGGGCCAGGGAGGAGGCTCGCTGTTCGTCAAGACCCATCCCGAGTCCACCAATCTGTACGTGGACACGGCGCTCAACCCGGTCGACTCTGCCAGCCAGAGCGTGGCCGTCTTCGATGTCAACAATCTGGATGCGGGTTAC…
OTU322	1	0	0	0	0	0	0	0	TGGGACAGCACTCACCGTTACTTTCTGACCGCGGCCAACAAGTCCAACAAGATCGCGGTGGTCGACACCAAGGAAGGCAAGCTCGCCGCGCTCATTGACGTCGGCAAGATTCCGCATCCGGGGCGCGGCGCGAACTTCGTCGATCCGAAATTCGGACCGGTCTGGGCCACCAGCGACCTGGGCGACGAAGGCCTGGCGGTGATCGGCACCGATCCGGTGAAGAACAAGGCCCACGCGTGGAAGGTGGTCCGGAATCTGAAGAGCCAGGGCGGCGGGTCGCTGTTCATCAAGACCAATCCGAAATCGAAGCACCTGTACGTCGACAACGCGCTCAATCCGGATCCGAAGATCAGCTCGTCCGTGGCGGTTTATGATATCGGCAATCTCGACAAGGGACCG…
OTU323	0	0	0	0	1	0	0	0	TGGGACAGCACTCATCGCTACTTCCTGACTGCGGCCAACCAATCCGACAAGGTCGTGGTCATCGATTCGAAATTGCGCAATCGGACCGCGATGATCGACGTCGACAAGATCCCGCACCCGGGCCGCGGTGCCAACTTCATGCATGCCAACTACGGCCCGGTGTGGAGTACCAGTGCACTGGGTAACGACAAGATAACGCTGATTGGCACCGACCCCGTCGGGCATGCGGACAATGCCTGGAAGGTGGTCGAAGTGTTAAAGGGCCAGGGCGGCGGCTCGCTGTTCATCAAGACCCATCCGAACAGCAAGAACCTCTATGTCGACACGCCGTTGAACCCGGAACCCGAGCTCGCCGGCTCGGTCGCGGTCTTCGATATCGACGATCTCGAGGCCGGCTAC…
OTU324	0	0	0	0	0	0	1	0	TGGGACAGCAGCAAGCGCTACTTCCTGACGGCTGCGAATCAGTCAGACAAGGTCGCAGTTGTGGACTCAAAAGATCGCAAGCTCGTTGCGCTGGTTGACGTAACCAAGACACCGCACCCGGGTCGCGGTGCCAATATCATTGATCCGGAATTTGGGCCCGTGTGGGTGACGAGTGCATTGGGCAACGCGAATATTTCCTTCCTCGGAACGGATCCGAAAGGTCATCCGGAGCATGCCTGGAAGAACGTTCGCACGATCGACGGCATGGGCGGTGGCTCGCTGTTTGTGAAGTCGCACCCGAAGTCTTCAAACCTGTGGGTTGATGCACCGCTGAATCCCGACGAGTCGTTCAGTCAGTCGATCGCGGTTTACGACGTCAACAACCTGGATGCGGGATTC…
OTU325	0	1	0	0	0	0	0	0	TGGGACAGCAGCAAGCGCTACTTCCTGACTGCGGCCAACCAGTCGGACAAGATCGCGGTGGTCGATTCGAAGGACCGTGAACTGGAGGCGCTGATCGACGTGACCAAGATTCCGCACCCGGGGCGCGGGGCCAACCTGACCGATCCCGAGTTTGGCCCGGTCTGGGTAACCAGCGCGCTGGGCAATGCCAACGTGACCGTGATCGGTACGGATCCGGAAGGCCACCCCGACCAGGCCTGGAAAGTCGTGCGCACGCTGGAAGGCATGGGCGGCGGTTCGCTGTTCGTAAAATCGCATCCGAATTCCAGCAACCTGTGGGTGGACGCGCCGCTGAATCCCGACACCGCGTTCTCACAGAGCGTCGCGGTTTACGACGTCAACAACCTGGAAGCGGGATTC…
OTU326	0	1	0	0	0	0	0	0	TGGGACAGCAGCAAGCGCTACTTCCTGACTGCGGCCAACCAGTCGGACAAGATCGCGGTGGTCGATTCGAAGGACCGTGAACTGGAGGCGCTGATCGACGTGACCAAGATTCCGCACCCGGGGCGCGGGGCCAACCTGACCGATCCCGAGTTTGGCCCGGTCTGGGTAACCAGCGCGCTGGGCAATGCCAACGTGACCGTGATCGGTACGGATCCGGAAGGCCACCCCGACCAGGCCTGGAAGGTCGTTCGCACGCTGGAAGGCATGGGCGGTGGCTCGCTGTTCGTGAAGTCGCACCCGAATTCGAGCAACCTCTGGGTGGATGCACCGCTGAACCCCGACACCGCTTTTTCACAGAGCGTTGCGGTTTACGACGTGAACGACCTAGGCCGGGGTTTC…
OTU327	0	2	0	0	0	0	0	0	TGGGACAGCAGCAAGCGCTACTTCCTGACTGCGGCCAACCAGTCGGACAAGATCGCGGTGGTCGATTCGAAGGACCGTGAACTGGAGGCGCTGATCGACGTGACCAAGATTCCGCACCCGGGGCGCGGGGCCAACCTGACCGATCCCGAGTTTGGCCCGGTCTGGGTGACCAGCGCGCTGGGCAATGCCAACGTGACGATGATCGGCACGGATCCGGAAGGCCATCCTGACCAGGCCTGGAAAGTCGTGCGCACGCTGGAAGGCATGGGCGGCGGTTCGCTGTTCGTAAAATCGCATCCGAATTCCAGCAACCTGTGGGTGGACGCGCCGCTGAATCCCGACACCGCGTTCTCACAGAGCGTCGCGGTTTACGACGTCAACAACCTGGATGCGGGATTC…
OTU328	0	1	0	0	0	0	0	0	TGGGACAGCAGCAAGCGCTACTTCCTGACTGCGGCCAACCAGTCGGACAAGATCGCGGTGGTCGATTCGAAGGACCGTGAACTGGAGGCGCTGATCGACGTGACCAAGATTCCGCACCCGGGGCGCGGGGCCAACCTGACCGATCCCGAGTTTGGCCCGGTCTGGGTGACCAGTGCGCTGGGCAATGCCAACGTGACCATGATCGGCACGGATCCGGAAGGCCATCCCGACCAGGCCTGGAAAGTCGTGCGCACACTGGAAGGCATGGGCGGCGGCTCGCTGTTCGTGAAATCGCATCCGAATTCCAGCAACCTGTGGGTGGACGCGCCGCTGAATCCCGACACCGCGTTCTCACAGAGCGTCGCGGTTTACGACATCAACAACCTGGAGGGTGGTTCG…
OTU329	0	2	0	0	0	0	0	0	TGGGACAGCAGCAAGCGCTATTTCATGACGGCCGCGAACCAGTCCGACAAGATCGCGGTGGTCGATTCGCAGGATCGCCGGCTGGCAGCGCTGGTCGACGTCGAGAAAATCCCGCATCCGGGTCGCGGCGCCAACATCGACGACCCGACCTACGGCCCGGTCTGGATTACCAGTGCACTCGGCAATGCCAACATCACTTTCCTGGCGACCGACCCGGAAGGTCATCCGGACCATGCATGGCAGACGGTTCGCGTGCTGCAGGGCCAGGGCGGCGGATCGCTGTTCGTCAAGTCGCATCCGAATTCCCGGAACCTCTGGGTCGACTCGCCGCTGAATCCCGACGAGGCGATCAGCCAGAGCGTCGCCGTGTTCAACATCGACGACATCGAGGCCGGCTAC…
OTU330	0	1	0	0	0	0	0	0	TGGGACAGCAGCAAGCGCTATTTCCTGACCGCAGCCAACCAGTCGGACAAGATCGCCGTGGTCGACTCTCGCGACGAGAAGCTCACCGCGCTGATCGACGTCGGCAAGATCCCGCACCCGGGACGCGGTGCCAACTTCGTCGACCCCGAGTTCGGGCCAGTGTGGGCCACCAGCCATCTCGGCGACGAGACCGTGTCGCTGATCGGCACCGACCCGGACGGTCACCCCGACCAGGCCTGGAAGGTGGTGCAGTCGCTGGAAGGGCAGGGCGGCGGCTCGCTGTTCGTCAAGACCCATCCGAAATCCCGCAACCTGTGGGTCGATACGCCGCTGAACCCCGACGAGAAATCCGCGTCGTCGGTCGCCGTGTTTGACATCGACAACCTGGACAAGGAATAC…
OTU331	0	0	0	0	0	0	1	0	TGGGACAGCAGCAAGCGCTATTTCCTGACCGCAGCCAACCAGTCGGACAAGATCGCGGTGGTCGACTCCAAGGAGCGCAAGATGGAAGCGCTGATTGACGTCGACAAGATTCCGCATCCGGGTCGTGGCGCCAACTTCACGCACACCACGTTCGGACCGGTGTGGACCACATCGGCACTGGGCAACGACAAGGTCACGCTGGTCGGAACTGATCCGGCCAAGCATGCCGAGAACGCGTGGAAAGTAGTCGAAGTGCTGAAGGGCCAGGGCGGCGGCTCGCTGTTCGTAAAAACACACCCGACCTCGCACCACCTGTATGTCGACACCCCACTGAATCCGGATCCGGCTATCAGTCAGTCGGTAGCCGTGTTCGACACAAAGGACCTGAGCAAGGGCTAT…
OTU332	0	1	0	0	0	0	0	0	TGGGACAGCAGCAAGCGCTATTTCCTGACCGCAGCCAACCAGTCGGACAAGATCGCGGTGGTCGACTCGAAAGATCGCAATCTGGAAGCCCTGATCGACGTGACCAAGATTCCGCACCCGGGACGTGGGGCCAACCTGATCGATCCCGAGTTCGGGCCGGTCTGGGTGACCAGCGCGCTGGGCAATGCCAACGTGACGATGATCGGCACGGATCCGGAAGGCCATCCCGACCAGGCCTGGAAAGTCGTGCGCACACTGGAAGGCATGGGCGGCGGCTCGCTGTTCGTGAAATCGCATCCGAATTCCAGCAACCTGTGGGTGGACGCGCCGCTGAACCCCGACACCGCGTTTTCACAGAGCGTCGCGGTTTACGACGTCAACAACCTGGAAGCGGGATTC…
OTU333	0	1	0	0	0	0	0	0	TGGGACAGCAGCAAGCGCTATTTCCTGACCGCAGCCAACCAGTCGGACAAGATCGCGGTGGTCGACTCGAAGGATCGCGAACTGGAAGCCCTGATCGACGTGACCAAGATTCCGCACCCGGGACGCGGGGCCAACCTCGTCGATCCCGAGTTCGGGCCGGTCTGGGTGACCAGCGCGCTGGGCAATGCCAACGTGACGATGATCGGCACGGATCCGGAAGGCCATCCTGACCAGGCCTGGAAAGTCGTGCGCACGCTGGAAGGCATGGGCGGCGGTTCGCTGTTCGTAAAATCGCATCCGAATTCCAGCAACCTGTGGTGGGACGCGCCGCTGAATCCCGACACCGCGTTCTCACAGAGCGTCGCGGTTTACGACGTCAACAACCTGGAAGCGGGATTC…
OTU334	0	1	0	0	0	0	0	0	TGGGACAGCAGCAAGCGCTATTTCCTGACCGCAGCCAACCAGTCGGACAAGATCGCGGTGGTCGACTCGAAGGATCGCGAACTGGAAGCCCTGATCGACGTGACCAAGATTCCGCACCCGGGACGTGGGGCCAACCTGATCGACCCCGAGTTCGGGCCGGTCTGGGTGACCAGCGCGCTGGGCAACGCCAACGTGACGATGATCGGCACGGATCCGGAGGGCCATCCTGACCAGGCCTGGAAAGTCGTGCGCACGCTGGAAGGCATGGGCGGCGGTTCGCTGTTCGTAAAATCGCATCCGAATTCCAGCAACCTGTGGGTGGACGCGCCGCTGAATCCCGACACCGCGTTCTCACAGAGCGTCGCGGTTTACGACGTCAACAACCTGGATGCGGGATTC…
OTU335	0	1	0	0	0	0	0	0	TGGGACAGCAGCAAGCGCTATTTCCTGACCGCAGCCAACCAGTCGGACAAGATCGCGGTGGTCGACTCGAAGGATCGCGAACTGGAAGCCCTGATCGACGTGACCAAGATTCCGCACCCGGGACGTGGGGCCAACCTGATCGATCCCGAGTTCGGGCCGGTCTGGGTGACCAGCGCGCTGGGCAATGCCAACGTGACGATGATCGGCACGGATCCGGAAGGCCATCCCGACCAGGCCTGGAAAGTCGTGCGCACGCTGGAAGGCATGGGCGGCGGTTCGCTGTTCGTAAAATCGCATCCGAATTCCAGCAACCTGTGGGTGGACGCGCCGCTGAACCCCGATACCGCGTTCTCACAGAGCGTCGCGGTTTACGACGTCAACAACCTGGATGCGGGATTC…
OTU336	0	1	0	0	0	0	0	0	TGGGACAGCAGCAAGCGCTATTTCCTGACCGCAGCCAACCAGTCGGACAAGATCGCGGTGGTCGACTCGAAGGATCGCGAACTGGAAGCCCTGATCGACGTGACCAAGATTCCGCACCCGGGACGTGGGGCCAACCTGATCGATCCCGAGTTCGGGCCGGTCTGGGTGACCAGCGCGCTGGGCAATGCCAACGTGACGATGATCGGCACGGATCCGGAAGGCCATCCCGACCAGGCCTGGAAAGTCGTGCGCACGCTGGAAGGCATGGGCGGCGGTTCGCTGTTCGTAAAATCGCATCCGAATTCCAGCAACCTGTGGGTGGACGCGCCGCTGAATCCCGACACCGCGTTCTCACAGAGCGTCGCGGTTTACGACGTCAACAACCTGGATGCGGGATTC…
OTU337	0	1	0	0	0	0	0	0	TGGGACAGCAGCAAGCGCTATTTCCTGACCGCCGCCAACAAGTCCGACAAGATCGCGGTCATCGACTCGAAGGATCGGGAACTTGCCGCCCTCGTTGATGTGCCCAAGATCCCGCATCCGGGCCGGGGTGCAAACTTCAAGGATCCGAAGTATGGACCGGTGTGGTCCACCAGCTGCCTGGGCGATGATTGCCTGGCGGTCATCGGCACCGATCCCAATGGCCACAAGGATAATGCCTGGAAGGTGGTGCGCAACCTCAAGACCCAGGGCGGCGGGTCACTGTTCATCAAGACTCATCCGAAGTCCAGGAACCTCTGGGTCGACAATCCGCTGAATCCGGATACGGCCATCAGCCAGTCGGTCGCGGTGTTTGACATCAACGATCTGGACAAGGGCTTC…
OTU338	0	0	0	0	0	0	1	0	TGGGACAGCAGCAAGCGCTATTTCCTGACCGCGGCCAACAACTCCAACAAGATTGCGGTTGTGGATGCTCAGGATCGTAACCTGGAGGCGATTGTTGATGTTGGCAAAATTCCGCACCCCGGTCGTGGCGCCAACTTCGTTGACCCCGAGCATGGTCCTGTCTGGGCGACTTCTCACCTGGGTGATCAGACCATCCAGATGATCGGTACCGACCCGGAAGGCCACCCGGACAAAGCCTGGAAGGTGGTTCGCACCGTGGACGGCCAGGGTGGTGGCTCACTGTTCGTGAAGACCCATCCGAAGTCCAAGAACCTGTGGGTAGACACTGCCCTGAACCCGGCGGAAGCCGTCAGCCAGAGCGTCGCCGTCTTCGACATCAACAATTTTGATGCCGGCTAT…
OTU339	0	0	0	0	0	0	1	0	TGGGACAGCAGCAAGCGCTATTTCCTGACCGCGGCCAACCAGTCCGACAAGATCGCCGTCGTCGACTCGAAGGACCGCGAACTCGAGGCGCTGATCGACGTCACGAAGATTCCGCACCCCGGGCGAGGCGCAAACCTGCTTGATCCCGAGTTTGGACCGGTCTGGGTCACCAGCGCGCTGGGTAATGCAAACGTGACTTTTATCGGTACCGATCCTGAAGGCCATCCGGATAACGCCTGGGAAGTCGTGCGCACGCTCGACGGAATGGGTGGCGGCTCGCTGTTCGTCAAGACACACCCGAAGTCGAAGAACCTGTGGGTCGACGCGCCATTGAATCCTGACCCCGCGATAAGCCAGTCAATTGCCGTCTTTGACATCAACAACCTCGACGGCGGCTTC…
OTU340	0	1	0	0	0	0	0	0	TGGGACAGCAGCAAGCGCTATTTCCTGACCGCGGCCAACCAGTCCGACAAGATCGCGGTGGTCGACTCGAAAGATCGCAATCTGGAAGCCCTGATCGACGTGACCAAGATTCCGCACCCGGGACGTGGGGCCAACCTGATCGATCCCCAGTTCGGGCCGGTCTGGGTGACCAGTGCGCTGGGCAATGCCAACGTGACCATGATCGGCACGGATCCGGAAGGCCATCCCGACCAAGCCTGGAAAGTCGTGCGCACACTGGAAGGCATGGGCGGCGGCTCGCTGTTCGTGAAATCGCATCCGAATTCCAGCAACCTGTGGGTGGACGCGCCGCTGAATCCCGACACCGCGTTCTCACAGAGCGTCGCGGTTTACGACGTCAACAACCTGGATGCGGGATTC…
OTU341	0	1	0	0	0	0	0	0	TGGGACAGCAGCAAGCGCTATTTCCTGACCGCGGCCAACCAGTCGGACAAAATCGCGGTGGTCGACTCGAAGGACCGCGAACTGGAAGCCCTGATCGACGTGACCAAGATTCCGCACCCGGGACGTGGGGCCAACCTGATCGATCCCGAGTTCGGGCCGGTCTGGGTGACCAGCGCGCTGGGCAATGCCAACGTGACGATGATCGGCACGGATCCGGAAGGCCATCCCGACCAGGCCTGGAAAGTCGTGCGCACGCTGGAAGGCATGGGCGGCGGTTCGCTGTTCGTAAAATCGCATCCGAATTCCAGCAACCTGTGGGTGGACGCGCCGCTGAATCCCGACACCGCGTTCTCACAGAGCGTCGCGGTTTACGACATCAACAACCTGGAGGGTGGGTTC…
OTU342	0	1	0	0	0	0	0	0	TGGGACAGCAGCAAGCGCTATTTCCTGACCGCGGCCAACCAGTCGGACAAGATCGCAGTGGTCGATTCCAAGGAAGGCGATCTGGAAGCCCTGATCGACGTGACCAAGATTCCGCACCCGGGACGTGGGGCCAACCTGATCGATCCCGAGTTCGGGCCGGTCTGGGTGACCAGCGCGCTGGGCAATGCCAACGTGACGATGATCGGCACGGATCCGGAAGGCCATCCCGACCAGGCCTGGAAAGTCGTGCGCACGCTGGAAGGCATGGGCGGCGGTTCGCTGTTCGTAAAATCGCATCCGAATTCCAACAACCTGTGGGTGGACGCGCCGCTGAATCCCGACACCGCGTTCTCACAGAGCGTCGCGGTTTACGACGTCAACAATCTGGATAAAGGATTC…
OTU343	0	1	0	0	0	0	0	0	TGGGACAGCAGCAAGCGCTATTTCCTGACCGCGGCCAACCAGTCGGACAAGATCGCCGTGGTCGATTCGAAGGAACGCAAGCTGGTCGCGTTGCCCGACGTCACCAAGACGCCGCACCCGGGACGTGGGGCCAACCTGATCGACCCCGAGTTCGGGCCGGTTTGGGTGACCAGTGCGCTGGGCAACGCCAACGTGACGATGATCGGCACGGATCCGGAAGGCCATCCCGACCAGGCCTGGAAAGTCGTGCGCACGCTGGAAGGCATGGGCGGCGGTTCGCTGTTCGTAAAATCGCATCCGAATTCCAGCAACCTGTGGGTGGACGCGCCGCTGAATCCCGACACCGCGTTCTCACAGAGCGTCGCGGTTTACGACGTCAACAACCTGGAAGCGGGATTC…
OTU344	0	0	0	0	0	0	0	3	TGGGACAGCAGCAAGCGCTATTTCCTGACCGCGGCCAACCAGTCGGACAAGATCGCGGTGATCGACACCAAGGACGACAAGCTGGTCGCACTGATCGAAACCGAGGGAAACACGCCCCACCCGGGCCGTGGCGCCAACTTCGTGCACCCGGTCTTCGGACCGGTCTGGGCCACGTCCCATCTCGGCGACGACACCATCTCGCTGATCGGGACCGACCCGGAAGGGCATGCCGACAACGCCTGGAAGATGGTGCAGAACTTCACCGCGCTTGGCGGCGGATCGCTGTTCATCAAGACCCATCCGAACTCGGATCACCTCTATGTCGATGCGCCGCTCAATCCCGAGCCTGAATATTCGGGCGCGGTCGGGGTGTTTACGATCTCGGCGATGAAGGCGGGC…
OTU345	0	1	0	0	0	0	0	0	TGGGACAGCAGCAAGCGCTATTTCCTGACCGCGGCCAACCAGTCGGACAAGATCGCGGTGATCGATTCCCACGAGGACAAGCTCGCCGCCCTCGTGGATGTCGGCAAGATCCCGCATCCCGGACGCGGCGCCAACTTCGTGGATCCGGAATTCGGCCCGGTGTGGGCCACCAGTCACCTGGGGGATGACTCCGTATCGATCATCGGGACTGACCCCGAGGGCAACCCCGACCATGCCTGGAAGGTGGTGCGCACCCTCAAGGGACAGGGCGGCGGATCGCTGTTCATCAAGACCCACCCCAACTCCACCAACCTGTACGTGGACACGGCGCTCAACCCCGATACCGCGATCAGCCAGTCGGTGGCGGTGTTCGACCTGAAGAACCTCGACGCGCCGTTC…
OTU346	0	0	0	0	0	0	1	0	TGGGACAGCAGCAAGCGCTATTTCCTGACCGCGGCCAACCAGTCGGACAAGATCGCGGTGGTCGACTCGAAAGATCACAATCTGGAAGCCCTGATCGACGTGACCAAGATCCCGCACCCGGGGCGCGGCGCCAACCTGGTCGATCCAGATTTCGGGCCGGTCTGGGTCACCAGCGCGCTGGGCAATGCCAACGTGACGATGATCGGCACGGATCCGGAAGGCCATCCTGACCAGGCCTGGAAAGTCGTGCGCACGCTGGAAGGCATGGGCGGCGGTTCGCTGTTCGTAAAATCGCATCCGAATTCCAGCAACCTGTGGGTGGACGCGCCGCTGAATCCCGACACCGCGTTCTCACAGAGCGTCGCGGTTTACGACATCAACAACCTGGAGGGTGGGTTC…
OTU347	0	1	0	0	0	0	0	0	TGGGACAGCAGCAAGCGCTATTTCCTGACCGCGGCCAACCAGTCGGACAAGATCGCGGTGGTCGACTCGAAAGATCGCAATCTGGAAGCCCTGATCGACGTGACCAAGACGCCGCACCCGGGGCGCGGTGCCAACCTCGACGATCCCGACCACGGGCCGGTGTGGGTGACGAGTGCGCTCGGCAACGCCAACGTCACGTTCCTCGGCACGGATCCCGAAGGCCATCCCGATGCTGCCTGGAAGACGGTCCGCATCCTCGAAGGCATGGGCGGCGGCTCGTTATTCGTCAAGTCGCACCCCGAATCGTCCAATCTCTGGGTCGATGCGCCACTCAATCCCGACAGGGGATCAGCCCAGAGTGTCGCGGTGTTCGACGTAAACGACCTCGAGGCGGGCTAC…
OTU348	0	1	0	0	0	0	0	0	TGGGACAGCAGCAAGCGCTATTTCCTGACCGCGGCCAACCAGTCGGACAAGATCGCGGTGGTCGACTCGAAAGATCGCAATCTGGAAGCCCTGATCGACGTGACCAAGATTCCGCACCCCGGCCGCGGCGCCAACCTGATGCACCCGACTTACGGGCCGGTCTGGGTCACGTCTCACCTTGGCGACGAAACCGTCGCACTGATCGGGACCGACCCCGAAGGTCACCCGGATCAGGCCTGGAAAGTCGTGCGCACGCTGGAAGGCATGGGCGGCGGTTCGCTGTTCGTAAAATCGCATCCGAATTCCAGCAACCTGTGGGTGGACGCGCCGCTGAATCCCGACACCGCGTTCTCACAGAGCGTCGCGGTTTACGACGTCAACAACCTGGATGCGGGATTC…
OTU349	0	0	0	0	0	0	1	0	TGGGACAGCAGCAAGCGCTATTTCCTGACCGCGGCCAACCAGTCGGACAAGATCGCGGTGGTCGACTCGAAAGATCGCAATCTGGAAGCCCTGATCGACGTGACCAAGATTCCGCACCCCGGGCGAGGCGCAAACCTGCTTGATCCCGAGTTTGGACCGGTCTGGGTCACCAGCGCGCTGGGTAATGCCAACGTGACGATGATCGGCACGGATCCGGAAGGCCATCCCGACCAGGCCTGGAAAGTCGTGCGCACGCTGGAAGGCATGGGCGGCGGTTCGCTGTTCGTAAAATCGCATCCGAATTCCAGCAACCTGTGGGTGGACGCGCCGCTGAATCCCGACACCGCGTTCTCACAGAGCGTCGCGGTTTACGACGTCAACAACCTGGAAGCGGGATTC…
OTU350	0	1	0	0	0	0	0	0	TGGGACAGCAGCAAGCGCTATTTCCTGACCGCGGCCAACCAGTCGGACAAGATCGCGGTGGTCGACTCGAAAGATCGCAATCTGGAAGCCCTGATCGACGTGACCAAGATTCCGCACCCGGGACGCGGGGCCAACCTCGTCGATCCCGAGTTCGGGCCGGTCTGGGTGACCAGCGCGCTGGGCAATGCCAACGTGACGATGATCGGCACGGATCCGGAAGGCCATCCCGACCAGGCCTGGAAAGTCGTGCGCACGCTGGAAGGCATGGGCGGCGGCTCGCTGTTCGTGAAATCGCATCCGAATTCCAGCAACCTGTGGGTGGACGCGCCGCTGAACCCCGACACCGCGTTTTCACAGAGCGTCGCGGTTTACGACATCAACAACCTGGAGGGTGGGTTC…
OTU351	0	1	0	0	0	0	0	0	TGGGACAGCAGCAAGCGCTATTTCCTGACCGCGGCCAACCAGTCGGACAAGATCGCGGTGGTCGACTCGAAAGATCGCAATCTGGAAGCCCTGATCGACGTGACCAAGATTCCGCACCCGGGACGCGGGGCCAACCTCGTCGATCCCGAGTTCGGGCCGGTCTGGGTGACCAGTGCGCTGGGCAACGCCAACGTGACGATGATCGGCACGGATCCGGAGGGCCATCCTGACCAGGCCTGGAAAGTCGTGCGCACGCTGGAAGGCATGGGCGGCGGTTCGCTGTTCGTAAAATCGCATCCGAATTCCAGCAACCTGTGGGTGGACGCGCCGCTGAATCCCGACACCGCGTTCTCACAGAGCGTCGCGGTTTACGACATCAACAACCTGGAGGGTGGGTTC…
OTU352	0	1	0	0	0	0	0	0	TGGGACAGCAGCAAGCGCTATTTCCTGACCGCGGCCAACCAGTCGGACAAGATCGCGGTGGTCGACTCGAAAGATCGCAATCTGGAAGCCCTGATCGACGTGACCAAGATTCCGCACCCGGGACGCGGGGCCAACCTCGTCGATCCCGAGTTCGGGCCGGTCTGGGTGACCAGTGCGCTGGGCAATGCCAACGTGACCATGATCGGCACGGATCCGGAAGGCCATCCCGACCAGGCCTGGAAAGTCGTGCGCACACTGGAAGGCATGGGCGGCGGTTCGCTGTTCGTGAAGTCGCATCCGAATTCAAGCAACCTGTGGGTGGACGCGCCGCTGAACCCCGACACCGCGTTTTCACAGAGCGTCGCGGTTTACGACATCAACAACCTGGAGGGTGGGTTC…
OTU353	0	1	0	0	0	0	0	0	TGGGACAGCAGCAAGCGCTATTTCCTGACCGCGGCCAACCAGTCGGACAAGATCGCGGTGGTCGACTCGAAAGATCGCAATCTGGAAGCCCTGATCGACGTGACCAAGATTCCGCACCCGGGACGCGGGGCCAACCTCGTCGATCCCGAGTTCGGGCCGGTCTGGGTGACCAGTGCGCTGGGCAATGCCAACGTGACGATGATCGGCACGGATCCGGAAGGCCATCCTGACCAGGCCTGGAAAGTCGTGCGCACGCTGGAAGGCATGGGCGGCGGCTCGCTGTTCGTGAAATCGCATCCGAATTCCAGCAACCTGTGGGTGGACGCGCCGCTGAACCCCCAGACACCCGCGTTTTCACAGAGCGTCGCGGTTTACGACATCAACAACCTGGATGCGGGA…
OTU354	0	1	0	0	0	0	0	0	TGGGACAGCAGCAAGCGCTATTTCCTGACCGCGGCCAACCAGTCGGACAAGATCGCGGTGGTCGACTCGAAAGATCGCAATCTGGAAGCCCTGATCGACGTGACCAAGATTCCGCACCCGGGACGTGGGGCCAACATCGACGATCCGGAGTTCGGGCCGGTCTGGGTGACCAGCGCGCTGGGCAATGCCAACGTGACGATGATCGGCACGGATCCGGAAGGCCATCCCGACCAGGCCTGGAAAGTCGTGCGCACGCTGGAAGGCATGGGCGGCGGTTCGCTGTTCGTAAAATCGCATCCGAATTCCAGCAACCTGTGGGTGGACGCGCCGCTGAATCCCGACACCGCGTTCTCACAGAGCGTCGCGGTTTACGACGTCAACAACCTGGATGCGGGATTC…
OTU355	0	1	0	0	0	0	0	0	TGGGACAGCAGCAAGCGCTATTTCCTGACCGCGGCCAACCAGTCGGACAAGATCGCGGTGGTCGACTCGAAAGATCGCAATCTGGAAGCCCTGATCGACGTGACCAAGATTCCGCACCCGGGACGTGGGGCCAACCTCGTCGATCCCGAGTTCGGGCCGGTCTGGGTGACCAGTGCGCTGGGCAATGCCAACGTGACCATGATCGGCACGGATCCGGAAGGCCATCCCGACCAGGCCTGGAAAGTCGTGCGCACACTGGAAGGCATGGGCGGCGGCTCGCTGTTCGTCAAGACCCATCCGAAATCCCGCAACCTGTGGGTCGATACGCCACTGAATCCCGACGAGGAATCCGCGTCGTCGGTCGCCGTGTTCGACATCGACAACCTGGACAAGGAATAC…
OTU356	0	1	0	0	0	0	0	0	TGGGACAGCAGCAAGCGCTATTTCCTGACCGCGGCCAACCAGTCGGACAAGATCGCGGTGGTCGACTCGAAAGATCGCAATCTGGAAGCCCTGATCGACGTGACCAAGATTCCGCACCCGGGACGTGGGGCCAACCTCGTCGATCCCGAGTTCGGGCCGGTCTGGGTGACCAGTGCGCTGGGCAATGCCAACGTGACCATGATCGGCACGGATCCGGAAGGCCATCCCGACCAGGCCTGGAAAGTCGTGCGCACACTGGAAGGCATGGGCGGCGGCTCGCTGTTCGTGAAATCGCATCCGAATTCCAGCAACCTGTGGGTGGACGCGCCGCTGAACCCCCAGACACCGCGTTTTCAACAGAGCGTCGCGGTTTACGACATCAACAACCTGGAGGGTGGG…
OTU357	0	1	0	0	0	0	0	0	TGGGACAGCAGCAAGCGCTATTTCCTGACCGCGGCCAACCAGTCGGACAAGATCGCGGTGGTCGACTCGAAAGATCGCAATCTGGAAGCCCTGATCGACGTGACCAAGATTCCGCACCCGGGACGTGGGGCCAACCTGACCGATCCCGAGTTCGGGCCGGTCTGGGTAACCAGCGCGCTGGGCAATGCCAACGTGACCATGATCGGCACGGATCCGGAAGGCCATCCCGAACAGGCCTGGAAAGTCGTGCGCACGCTGGAAGGCATGGGCGGCGGTTCGCTGTTCGTGAAGTCGCATCCGAATTCAAGCAACCTCTGGGTGGACGCGCCGCTGAATCCCGACACCGCGTTCTCACAGAGCGTCGCGGTTTACGACATCAACAACCTGGAGGGTGGGTTC…
OTU358	0	1	0	0	0	0	0	0	TGGGACAGCAGCAAGCGCTATTTCCTGACCGCGGCCAACCAGTCGGACAAGATCGCGGTGGTCGACTCGAAAGATCGCAATCTGGAAGCCCTGATCGACGTGACCAAGATTCCGCACCCGGGACGTGGGGCCAACCTGATCGACCCCGAGTTCGGGCCGGTTTGGGTGACCAGTGCGCTGGGCAACGCCAACGTGACGATGATCGGCACGGATCCGGAGGGCCATCCTGACCAGGCCTGGAAAGTCGTGCGCACGCTGGAAGGCATGGGCGGCGGTCGCGTGTTCGTAAAATCGCATCCGAATTCCAGCAACCTGTGGGTTGACGCGCCGCTGAATCCCGACACCGCGTTCTCACAGAGCGTCGCGGTTTACGACGTCAACAACCTGGAAGCGGGATTC…
OTU359	0	1	0	0	0	0	0	0	TGGGACAGCAGCAAGCGCTATTTCCTGACCGCGGCCAACCAGTCGGACAAGATCGCGGTGGTCGACTCGAAAGATCGCAATCTGGAAGCCCTGATCGACGTGACCAAGATTCCGCACCCGGGACGTGGGGCCAACCTGATCGATCCCGAGTTCGGGCCGGTCTGGGCGACCAGTCACCTCGGTGACCAGACCATCGCGATGATCGGCACCGATCCGGCGGGCCATCCCGACCAGGCCTGGAAAGTCGTGCGCACGCTGGAAGGCATGGGCGGCGGTTCGCTGTTCGTAAAATCGCATCCGAATTCCAGCAACCTGTGGGTGGACGCGCCGCTGAATCCCGACACCGCGTTCTCACAGAGCGTCGCGGTTTACGACGTCAACAACCTGGAAGCGGGATTC…
OTU360	0	1	0	0	0	0	0	0	TGGGACAGCAGCAAGCGCTATTTCCTGACCGCGGCCAACCAGTCGGACAAGATCGCGGTGGTCGACTCGAAAGATCGCAATCTGGAAGCCCTGATCGACGTGACCAAGATTCCGCACCCGGGACGTGGGGCCAACCTGATCGATCCCGAGTTCGGGCCGGTCTGGGTAACCAGCGCGCTGGGCAATGCCAACGTGACCATGATCGGCACGGATCCGGAAGGCCATCCCGAACAGGCCTGGAAAGTCGTGCGCACGCTGGAAGGCATGGGCGGCGGTTCGCTGTTCGTAAAATCGCATCCGAATTCCAGCAACCTGTGGGTGGACGCGCCGCTGAATCCCGACACCGCGTTCTCACAGAGCGTCGCGGTTTACGACGTCAACAACCTGGATGCGGGATTC…
OTU361	0	0	0	0	0	0	1	0	TGGGACAGCAGCAAGCGCTATTTCCTGACCGCGGCCAACCAGTCGGACAAGATCGCGGTGGTCGACTCGAAAGATCGCAATCTGGAAGCCCTGATCGACGTGACCAAGATTCCGCACCCGGGACGTGGGGCCAACCTGATCGATCCCGAGTTCGGGCCGGTCTGGGTGACCAGCGCCCTGGGTAATGCCAACGTTACGTTCGTGGGCACGGATCCGGAAGGTCATCCGGACAACGCCTGGAAAGCGGTTCGCACGCTGGAAGGCATGGGTGGCGGATCCCTGTTCGTAAAATCGCATCCGAATTCCAGCAACCTGTGGGTGGACGCGCCGCTGAATCCCGACACCGCGTTCTCACAGAGCGTCGCGGTTTACGACGTCAACAACCTGGATGCGGGATTC…
OTU362	0	1	0	0	0	0	0	0	TGGGACAGCAGCAAGCGCTATTTCCTGACCGCGGCCAACCAGTCGGACAAGATCGCGGTGGTCGACTCGAAAGATCGCAATCTGGAAGCCCTGATCGACGTGACCAAGATTCCGCACCCGGGACGTGGGGCCAACCTGATCGATCCCGAGTTCGGGCCGGTCTGGGTGACCAGCGCGCTGGGCAATGCCAACGTGACCATGATCGGCACGGATCCGGAAGGCCATCCCGACCAGGCCTGGAAAGTCGTGCGCACACTGGAAGGCATGGGCGGCGGCTCGCTGTTCGTGAAATCGCATCCGAATTCCAGCAACCTGTGGGTGGACGCGCCGCTGAATCCCGACACCGCGTTCTCACAGAGCGTCGCGGTTTACGACGTCAACAACCTCGACAAGGGCTAC…
OTU363	0	1	0	0	0	0	0	0	TGGGACAGCAGCAAGCGCTATTTCCTGACCGCGGCCAACCAGTCGGACAAGATCGCGGTGGTCGACTCGAAAGATCGCAATCTGGAAGCCCTGATCGACGTGACCAAGATTCCGCACCCGGGACGTGGGGCCAACCTGATCGATCCCGAGTTCGGGCCGGTCTGGGTGACCAGCGCGCTGGGCAATGCCAACGTGACCATGATCGGCACGGATCCGGAAGGCCATCCCGACCAGGCCTGGAAAGTCGTGCGCACACTGGAAGGCATGGGCGGCGGCTCGCTGTTCGTGAAATCGCATCCGAATTCCAGCAACCTGTGGGTGGACGCGCCGCTGAATCCCGACACCGCGTTCTCACAGAGCGTCGCGGTTTACGACGTCAACAACCTGGAAGCGGGATTC…
OTU364	0	0	0	0	0	0	1	0	TGGGACAGCAGCAAGCGCTATTTCCTGACCGCGGCCAACCAGTCGGACAAGATCGCGGTGGTCGACTCGAAAGATCGCAATCTGGAAGCCCTGATCGACGTGACCAAGATTCCGCACCCGGGACGTGGGGCCAACCTGATCGATCCCGAGTTCGGGCCGGTCTGGGTGACCAGCGCGCTGGGCAATGCCAACGTGACGATGATCGGCACGGATCCGGAAGGCCATCCCGACCAGGCCTGGAAAGTCGTACAGACCCTCTACGGGCTCGGTGGCGGTTCCCTCTTCGTCAAGTCCCATCCGAAGTCGAACCATCTCTACGTGGATGCGCCCTTGAACCCGGATGCGGAAATTTCGGGAGCCATCGCGGTGTTCAACGTCGACGACCTGACGCAGGAAGAA…
OTU365	0	0	0	0	0	0	1	0	TGGGACAGCAGCAAGCGCTATTTCCTGACCGCGGCCAACCAGTCGGACAAGATCGCGGTGGTCGACTCGAAAGATCGCAATCTGGAAGCCCTGATCGACGTGACCAAGATTCCGCACCCGGGACGTGGGGCCAACCTGATCGATCCCGAGTTCGGGCCGGTCTGGGTGACCAGCGCGCTGGGCAATGCCAACGTGACGATGATCGGCACGGATCCGGAAGGCCATCCCGACCAGGCCTGGAAAGTCGTGCGCACGCTGGAAGGCATGGGCGGCGGTTCGCTGTTCGTAAAATCGCATCCGAATTCCAGCAACCTGTGGGTGGACGCGCCGCTCGAATCCCAGACACCCGCGTTCTCACAGAGCGTCGCGGTTTACGACGTCAACAACCTGGATGCGGGA…
OTU366	0	1	0	0	0	0	0	0	TGGGACAGCAGCAAGCGCTATTTCCTGACCGCGGCCAACCAGTCGGACAAGATCGCGGTGGTCGACTCGAAAGATCGCAATCTGGAAGCCCTGATCGACGTGACCAAGATTCCGCACCCGGGACGTGGGGCCAACCTGATCGATCCCGAGTTCGGGCCGGTCTGGGTGACCAGCGCGCTGGGCAATGCCAACGTGACGATGATCGGCACGGATCCGGAAGGCCATCCCGACCAGGCCTGGAAAGTCGTGCGCACGCTGGAAGGCATGGGCGGCGGTTCGCTGTTCGTAAAATCGCATCCGAATTCCAGCAACCTGTGGGTGGACGCGCCGCTGAATCCCGACACCGCGTTCTCACAGAGCGTCGCGGTTTACGACATCAACAACCTGGACGGCGGCTTC…
OTU367	0	1	0	0	0	0	0	0	TGGGACAGCAGCAAGCGCTATTTCCTGACCGCGGCCAACCAGTCGGACAAGATCGCGGTGGTCGACTCGAAAGATCGCAATCTGGAAGCCCTGATCGACGTGACCAAGATTCCGCACCCGGGACGTGGGGCCAACCTGATCGATCCCGAGTTCGGGCCGGTCTGGGTGACCAGCGCGCTGGGCAATGCCAACGTGACGATGATCGGCACGGATCCGGAAGGCCATCCCGACCAGGCCTGGAAAGTCGTGCGCACGCTGGAAGGCATGGGCGGCGGTTCGCTGTTCGTCAAGAGCCATCCCAAGTCCAAGAATCTGTGGGTGGACTCGCCGCTCAATCCCGATCCCAAGATCAGTCAGTCGGTAGCGGTGTTCGACATCGACAATCTCGACAAGGGCTTC…
OTU368	0	1	0	0	0	0	0	0	TGGGACAGCAGCAAGCGCTATTTCCTGACCGCGGCCAACCAGTCGGACAAGATCGCGGTGGTCGACTCGAAAGATCGCAATCTGGAAGCCCTGATCGACGTGACCAAGATTCCGCACCCGGGACGTGGGGCCAACCTGATCGATCCCGAGTTCGGGCCGGTCTGGGTGACCAGCGCGCTGGGCAATGCCAACGTGACGATGATCGGCACGGATCCGGAAGGCCATCCCGACCAGGCCTGGAAAGTCGTGCGCACGCTGGAAGGCATGGGCGGCGGTTCGCTGTTCGTGAAATCGCATCCGAAATCCCGCAACCTGTGGGTGGACGCGCCGCTGAACCCCGACACCGCGTTTTCACAGAGCGTCGCGGTTTACGACATCAACAACCTGGATGCGGGATTC…
OTU369	0	3	0	0	0	0	0	0	TGGGACAGCAGCAAGCGCTATTTCCTGACCGCGGCCAACCAGTCGGACAAGATCGCGGTGGTCGACTCGAAAGATCGCAATCTGGAAGCCCTGATCGACGTGACCAAGATTCCGCACCCGGGACGTGGGGCCAACCTGATCGATCCCGAGTTCGGGCCGGTCTGGGTGACCAGCGCGCTGGGCAATGCCAACGTGACGATGATCGGCACGGATCCGGAAGGCCATCCCGATGCTGCCTGGAAGACGGTCCGCATCCTCGAAGGCATGGGCGGCGGTTCGCTGTTCGTAAAATCGCATCCGAATTCCAGCAACCTGTGGGTGGACGCGCCGCTGAATCCCGACACCGCGTTCTCACAGAGCGTCGCGGTTTACGACGTCAACAACCTGGAAGCGGGATTC…
OTU370	0	1	0	0	0	0	0	0	TGGGACAGCAGCAAGCGCTATTTCCTGACCGCGGCCAACCAGTCGGACAAGATCGCGGTGGTCGACTCGAAAGATCGCAATCTGGAAGCCCTGATCGACGTGACCAAGATTCCGCACCCGGGACGTGGGGCCAACCTGATCGATCCCGAGTTCGGGCCGGTCTGGGTGACCAGCGCGCTGGGCAATGCCAACGTGACGATGATCGGCACGGATCCGGAAGGCCATCCTGACCAGGCCTGGAAAGTCGTGCGCACGCTGGAAGGCATGGGCGGCGGTTCGCTGTTCGTAAAATCGCATCCGAATTCCAGCAACCTGTGGGTGGACGCGCCGCTGAACCCCGACACCGCGTTTTCACAGAGCGTCGCGGTTTACGACATCAACAACCTGGAGGGTGGGTTC…
OTU371	0	1	0	0	0	0	0	0	TGGGACAGCAGCAAGCGCTATTTCCTGACCGCGGCCAACCAGTCGGACAAGATCGCGGTGGTCGACTCGAAAGATCGCAATCTGGAAGCCCTGATCGACGTGACCAAGATTCCGCACCCGGGACGTGGGGCCAACCTGATCGATCCCGAGTTCGGGCCGGTCTGGGTGACCAGCGCGCTGGGCAATGCCAACGTGACGATGATCGGCACGGATCCGGAAGGCCATCCTGACCAGGCCTGGAAAGTCGTGCGCACGCTGGAAGGCATGGGCGGCGGTTCGCTGTTCGTAAAATCGCATCCGAATTCCAGCAACCTGTGGGTGGACGCGCCGCTGAATCCCGACACCGCGTTTTCACAGAGCGTCGCGGTGTTCGACATCGCCAGCCTGGAGGGTGGGTTC…
OTU372	0	0	0	0	0	0	1	0	TGGGACAGCAGCAAGCGCTATTTCCTGACCGCGGCCAACCAGTCGGACAAGATCGCGGTGGTCGACTCGAAAGATCGCAATCTGGAAGCCCTGATCGACGTGACCAAGATTCCGCACCCGGGACGTGGGGCCAACCTGATCGATCCCGAGTTCGGGCCGGTCTGGGTGACCAGCGCGCTGGGCAATGCCAACGTGACGATGATCGGCACGGATCCGGAAGGCCATCCTGACCAGGCCTGGAAAGTCGTGCGCACGCTGGAAGGCATGGGCGGCGGTTCGCTGTTCGTAAAATCGCATCCGAATTCCAGCAACCTGTGGGTGGACGCGCCGCTGAATCCTGACACCGCGATAAGCCAGTCAATTGCCGTCTTTGACATCAACAACCTCGACGGCGGCTTC…
OTU373	0	1	0	0	0	0	0	0	TGGGACAGCAGCAAGCGCTATTTCCTGACCGCGGCCAACCAGTCGGACAAGATCGCGGTGGTCGACTCGAAAGATCGCAATCTGGAAGCCCTGATCGACGTGACCAAGATTCCGCACCCGGGACGTGGGGCCAACCTGATCGATCCCGAGTTCGGGCCGGTCTGGGTGACCAGCGCGCTGGGCAATGCCAACGTGACGATGATCGGCACGGATCCGGAAGGCCATCCTGACCAGGCCTGGAAAGTCGTGCGCACGCTGGAAGGCATGGGCGGCGGTTCGCTGTTCGTAAATACGCATCCGAATTCCTACGCAACCTACGTGGGTGGGACGGCGCCGCTGAATCCCGACACCGCGTTCTCACAGAGCGTCGTCGGTTACGACGTCAACAACCTGGATGCG…
OTU374	0	1	0	0	0	0	0	0	TGGGACAGCAGCAAGCGCTATTTCCTGACCGCGGCCAACCAGTCGGACAAGATCGCGGTGGTCGACTCGAAAGATCGCAATCTGGAAGCCCTGATCGACGTGACCAAGATTCCGCACCCGGGACGTGGGGCCAACCTGATCGATCCCGAGTTCGGGCCGGTCTGGGTGACCAGCGCGCTGGGCAATGCCAACGTGACGATGATCGGCACGGATCCGGAAGGGCATCCGGACAACGCCTGGAAAGTCGTGCGCACGCTGGAAGGCATGGGCGGCGGTTCGCTGTTCGTAAAATCGCATCCGAATTCCAGCAACCTGTGGGTGGACGCGCCGCTGAATCCCGACACCGCGTTCTCACAGAGCGTCGCGGTTTACGACGTCAACAACCTGGATGCGGGATTC…
OTU375	0	1	0	0	0	0	0	0	TGGGACAGCAGCAAGCGCTATTTCCTGACCGCGGCCAACCAGTCGGACAAGATCGCGGTGGTCGACTCGAAAGATCGCAATCTGGAAGCCCTGATCGACGTGACCAAGATTCCGCACCCGGGACGTGGGGCCAACCTGATCGATCCCGAGTTCGGGCCGGTCTGGGTGACCAGCGCGCTGGGCAATGCCAACGTGACGATGATTGGCACGGATCCGGAGGGCCATCCTGACCAGGCCTGGAAAGTCGTGCGCACACTGGAAGGCATGGGCGGCGGCTCGCTGTTACGTGAATCGCATCCGAATTCCAGCAACCTGTGGGTGGACGCGCCGCTGAACCCCGACACCGCGTTTTCACAGAGCGTCGCGGTTTACGACATCAACAACCTGGAGGGTGGGTTC…
OTU376	0	1	0	0	0	0	0	0	TGGGACAGCAGCAAGCGCTATTTCCTGACCGCGGCCAACCAGTCGGACAAGATCGCGGTGGTCGACTCGAAAGATCGCAATCTGGAAGCCCTGATCGACGTGACCAAGATTCCGCACCCGGGACGTGGGGCCAACCTGATCGATCCCGAGTTCGGGCCGGTCTGGGTGACCAGTGCGCTGGGCAATGCCAACGTGACCATGATCGGCACGGATCCGAAAGGCCATCCCGACCAGGCCTGGAAAGTCGTGCGCACGCTGGAAGGCATGGGCGGTGGTTCGCTGTTCGTAAAATCACATCCGAATTCCAGCAACCTGTGGGTGGACGCGCCACTGAATCCCGACACCGCGTTCTCACAGAGCGTCGCGGTTTACGACGTGAACAACCTGGAAGCGGGATTC…
OTU377	0	1	0	0	0	0	0	0	TGGGACAGCAGCAAGCGCTATTTCCTGACCGCGGCCAACCAGTCGGACAAGATCGCGGTGGTCGACTCGAAAGATCGCAATCTGGAAGCCCTGATCGACGTGACCAAGATTCCGCACCCGGGACGTGGGGCCAACCTGATCGATCCCGAGTTCGGGCCGGTCTGGGTGACCAGTGCGCTGGGCAATGCCAACGTGACCATGATCGGCACGGATCCGGAAGGCCATCCCGACCAGGCCTGGAAAGTCGTGCGCACGCTGGAAGGCATGGGCGGCGGTTCGCTGTTCGTAAAATCGCATCCGAATTCCAACAACCTGTGGGTGGACGCGCCGCTGAATCCCGACACCGCGTTCTCACAGAGCGTCGCGGTTTACGACGTCAACAACCTGGAAGCGGGATTC…
OTU378	0	1	0	0	0	0	0	0	TGGGACAGCAGCAAGCGCTATTTCCTGACCGCGGCCAACCAGTCGGACAAGATCGCGGTGGTCGACTCGAAAGATCGCAATCTGGAAGCCCTGATCGACGTGACCAAGATTCCGCACCCGGGACGTGGGGCCAACCTGATCGATCCCGAGTTCGGGCCGGTCTGGGTGACCAGTGCGCTGGGCAATGCCAACGTGACCATGATCGGCACGGATCCGGAAGGCCATCCCGACCAGGCCTGGAAAGTCGTGCGCACGCTGGAAGGCATGGGCGGCGGTTCGCTGTTCGTGAAGTCGCATCCGAATTCAAGCAACCTCTGGGTGGACGCGCCGCTGAATCCCGACACCGCGTTCTCACAGAGCGTCGCGGTTTACGACGTCAACAACCTGGAAGCGGGATTC…
OTU379	0	1	0	0	0	0	0	0	TGGGACAGCAGCAAGCGCTATTTCCTGACCGCGGCCAACCAGTCGGACAAGATCGCGGTGGTCGACTCGAAAGATCGCAATCTGGAAGCCCTGATCGACGTGACCAAGATTCCGCACCCGGGACGTGGGGCCAACCTGATCGATCCCGAGTTCGGGCCGGTCTGGGTGACCAGTGCGCTGGGCAATGCCAACGTGACCATGATCGGCACGGGATCCCGGAAGGCCATCCCGACCCAGGCCTGGAAAGTCGTGCGCACACTGGAAGGCATGGGCGGCGGCTCGCTGTTCGTGAAATCGCATCCGAATTCCAGCAACCTGTGGGTGGACGCGCCGCTGAACCCCGACACCGCGTTTTCACAGAGCGTCGCGGTTTACGACGTCAACAACCTGGATGCGGGA…
OTU380	0	0	2	0	0	0	0	0	TGGGACAGCAGCAAGCGCTATTTCCTGACCGCGGCCAACCAGTCGGACAAGATCGCGGTGGTCGACTCGAAAGATCGCAATCTGGAAGCCCTGATCGACGTGACCAAGATTCCGCACCCGGGACGTGGGGCCAACCTGATCGATCCCGAGTTCGGGCCTGTCTGGATTACCAGTGCGCTGGGCAACGAAAACGTCACGGCCATCGGCACCGACCCGGCGGAAAACCCCGAGCATGCCTGGAAGGTGGTGCGTACGCTGAAGGGTCAGGGCGGCGGTTCGCTGTTCGTGAAGACCCACCCGGAGTCGAGGAACCTTTGGGTGGATTCACCGCTGAACCCGGATACCAAGGTCAGCCAGAGCGTCGCCGTCTATGACGTCGACAACCTCGACAAGGGCTTT…
OTU381	0	1	0	0	0	0	0	0	TGGGACAGCAGCAAGCGCTATTTCCTGACCGCGGCCAACCAGTCGGACAAGATCGCGGTGGTCGACTCGAAAGATCGCAATCTGGAAGCCCTGATCGACGTGACCAAGATTCCGCACCCGGGACGTGGGGCCAACCTGATCGATCCCGAGTTTGGACCGGTCTGGGTCACCAGCGCGCTGGGTAATGCAAACGTGACTTTTATCGGTACCGATCCTGAAGGCCATCCGGATAACGCCTGGGAAGTCGTGCGCACGCTCGACGGAATGGGTGGCGGCTCGCTGTTCGTCAAGACACACCCGAAGTCGAAGAACCTGTGGGTCGACGCGCCATTGAATCCTGACCCCGCGATAAGCCAGTCAATTGCCGTCTTTGACATCAACAACCTCGACGGCGGCTTC…
OTU382	0	1	0	0	0	0	0	0	TGGGACAGCAGCAAGCGCTATTTCCTGACCGCGGCCAACCAGTCGGACAAGATCGCGGTGGTCGACTCGAAAGATCGCAATCTGGAAGCCCTGATCGACGTGACCAAGATTCCGCACCCGGGACGTGGGGCCAACCTGATGACTCCCGAGTTCGGGCCGGTCTGGGTGACCAGCGCGCTGGGCAATGCCAACGTGACGATGATCGGCACGGATCCGGAAGGCCATCCTGACCAGGCCTGGAAAGTCGTGCGCACGCTGGAAGGCATGGGCGGCGGTTCGCTGTTCGTAAAATCGCATCCGAATTCCAGCAACCTGTGGGTGGACGCGCCGCTGAACCCCGACACCGCGTTTTCACAGAGCGTCGCGGTTTACGACGTCAACAACCTGGAAGCGGGATTC…
OTU383	0	1	0	0	0	0	0	0	TGGGACAGCAGCAAGCGCTATTTCCTGACCGCGGCCAACCAGTCGGACAAGATCGCGGTGGTCGACTCGAAAGATCGCAATCTGGAAGCCCTGATCGACGTGACCAAGATTCCGCACCCGGGACGTGGGGCCAACCTTCGACGACCCGAACATGGGCCGGTGTGGGTGACGAGCGCGCTCGGCAACGCCAACGTGACGATGATCGGCACGGATCCGGAAGGCCATCCCGACCAGGCCTGGAAAGTCGTGCGCACGCTGGAAGGCATGGGCGGCGGTTCGCTGTTCGTAAAATCGCATCCGAATTCCAGCAACCTGTGGGTGGACGCGCCGCTGAATCCCGACACCGCGTTCTCACAGAGCGTCGCGGTTTACGACGTCAACAACCTGGAAGCGGGATTC…
OTU384	0	1	0	0	0	0	0	0	TGGGACAGCAGCAAGCGCTATTTCCTGACCGCGGCCAACCAGTCGGACAAGATCGCGGTGGTCGACTCGAAAGATCGCAATCTGGAAGCCCTGATCGACGTGACCAAGATTCCGCACCCGGGCCGTGGCGCCAACCTCGACGACCCCGAACATGGGCCGGTGTGGGTGACGAGCGCGCTCGGCAACGCCAACGTGACGATGATCGGCACGGATCCGGAAGGCCATCCCGACCAGGCCTGGAAAGTCGTGCGCACGCTGGAAGGCATGGGCGGCGGTTCGCTGTTCGTAAAATCGCATCCGAATTCCAGCAACCTGTGGGTGGACGCGCCGCTGAATCCCGACACCGCGTTCTCACAGAGCGTCGCGGTTTACGACGTCAACAACCTGGATGCGGGATTC…
OTU385	0	2	0	0	0	0	0	0	TGGGACAGCAGCAAGCGCTATTTCCTGACCGCGGCCAACCAGTCGGACAAGATCGCGGTGGTCGACTCGAAAGATCGCAATCTGGAAGCCCTGATCGACGTGACCAAGATTCCGCGCCCGGGACGTGGGGCCAACCTGATCGATCCCGAGTTCGGGCCGGTCTGGGTGACCAGTGCGCTGGGCAATGCCAACGTGACGATGATCGGCACGGATCCGGAAGGCCATCCTGACCAGGCCTGGAAAGTCGTGCGCACGCTGGAAGGCATGGGCGGCGGTTCGCTGTTCGTAAAATCGCATCCGAATTCCAACAACCTGTGGGTGGACGCGCCGCTGAATCCCGACACCGCGTTCTCACAGAGCGTCGCGGTTTACGACGTCAACAACCTGGAAGCGGGATTC…
OTU386	0	1	0	0	0	0	0	0	TGGGACAGCAGCAAGCGCTATTTCCTGACCGCGGCCAACCAGTCGGACAAGATCGCGGTGGTCGACTCGAAAGATCGCAATCTGGAAGCCCTGATCGACGTGGACAAGATTCCCCACCCGGGACGCGGCGCCAACATCGACGATCCGGAGTTCGGCCCGGTGTGGGTAACAAGCGCGCTCGGCAACGACAAGGTGACGTTTCTCGGCACGGATCCCGAGGGACATCCGGATCACGCCTGGAAGGTCGTGCGCGTGCTGCATGGCCAGGGCGGCGGCTCGCTGTTCGTCAAATCGCATCCGGAATCGAAAAACCTGTGGGTGGATTCTCCCCTGAACCCGGAGGAAACCATCAGCCAGAGCGTCGCGGTGTTCGATATTGAAAACCTCGACGGCGGCTAT…
OTU387	0	1	0	0	0	0	0	0	TGGGACAGCAGCAAGCGCTATTTCCTGACCGCGGCCAACCAGTCGGACAAGATCGCGGTGGTCGACTCGAAAGATCGTAATCTGGAAGCCCTGATCGATGTGACCAAGATTCCGCACCCGGGACGTGGGGCCAACCTGATCGATCCCGAGTTCGGGCCGGTCTGGGTGACCAGCGCGCTGGGCAACGCCAACGTGACGATGATCGGCACGGATCCGGAAGGCCATCCCGACCAGGCCTGGAAAGTCGTGCGCACGCTGGAAGGCATGGGCGGCGGTTCGCTGTTCGTAAAATCGCATCCGAATTCCAGCAACCTGTGGGTGGACGCGCCGCTGAATCCCGACACCGCGTTCTCACAGAGCGTCGCGGTTTACGACGTCAACAACCTGGAGGGTGGGTTC…
OTU388	0	1	0	0	0	0	0	0	TGGGACAGCAGCAAGCGCTATTTCCTGACCGCGGCCAACCAGTCGGACAAGATCGCGGTGGTCGACTCGAAGGAAGGCGACCTGGAAGCCCTGATCGACGTGACCAAGATTCCGCACCCGGGACGTGGGGCCAACCTGATCGATCCCGAGTTCGGGCCGGTCTGGGTGACCAGCGCGCTGGGCAATGCCAACGTGACGATGATCGGCACGGATCCGGAAGGCCATCCTGACCAGGCCTGGAAAGTCGTGCGCACGCTGGAAGGCATGGGCGGCGGTTCGCTGTTCGTAAAATCGCATCCGAATTCCAGCAACCTGTGGGTGGACGCGCCGCTGAATCCCGACACCGCGTTCTCACAGAGCGTCGCGGTTTACGACGTCAACAACCTGGATGCGGGATTC…
OTU389	0	1	0	0	0	0	0	0	TGGGACAGCAGCAAGCGCTATTTCCTGACCGCGGCCAACCAGTCGGACAAGATCGCGGTGGTCGACTCGAAGGACCGCGAACTGGAAGCGCTGATCGACGTCACCAAGATTCCGCACCCGGGACGTGGGGCCAACCTGATCGATCCCGAGTTCGGGCCGGTCTGGGTGACCAGCGCGCTGGGCAATGCCAACGTGACGATGATCGGCACGGATCCGGAAGGCCATCCTGACCAGGCCTGGAAAGTCGTGCGCACGCTGGAAGGCATGGGCGGCGGTTCGCTGTTCGTAAAATCGCATCCGAATTCCAGCAACCTGTGGGTGGACGCGCCGCTGAATCCCGACACCGCGTTCTCACAGAGCGTTGCGGTGTATGACGTGAACAACCTCGACAAGGGCTTC…
OTU390	0	1	0	0	0	0	0	0	TGGGACAGCAGCAAGCGCTATTTCCTGACCGCGGCCAACCAGTCGGACAAGATCGCGGTGGTCGACTCGAAGGATCGCGAACTGGAAGCCCTGATCGACGTGACCAAGATTCCGCACCCGGGACGCGGGGCCAACCTCGTCGATCCCGAGTTCGGGCCGGTCTGGGTGACCAGCGCGCTGGGCAATGCCAACGTGACGATGATCGGCACGGATCCGGAAGGCCATCCCGACCAGGCCTGGAAAGTCGTGCGCACACTGGAAGGCATGGGCGGCGGCTCGCTGTTCGTGAAATCGCATCCGAATTCCAGCAACCTGTGGGTGGACGCGCCGCTGAATCCCGACACCGCGTTTTCACAGAGCGTCGCGGTTTACGACATCAACAACCTGGAGGGTGGGTTC…
OTU391	0	1	0	0	0	0	0	0	TGGGACAGCAGCAAGCGCTATTTCCTGACCGCGGCCAACCAGTCGGACAAGATCGCGGTGGTCGACTCGAAGGATCGCGAACTGGAAGCCCTGATCGACGTGACCAAGATTCCGCACCCGGGACGTGGGGCCAACCTGATCGATCCCGAGTTCGGGCCGGTCTGGGTGACCAGCGCGCTGGGCAATGCCAACGTGACCATGATCGGCACGGATCCGGAAGGCCATCCCGACCAGGCCTGGAAAGTCGTGCGCACACTGGAAGGCATGGGCGGCGGCTCGCTGTTCGTGAAATCGCATCCGAATTCCAGCAACCTGTGGGTGGACGCGCCGCTGAACCCCGACACCGCGTTTTCACAGAGCGTCGCGGTTTACGATATCAACAACCTGGAGGGTGGGTTC…
OTU392	0	1	0	0	0	0	0	0	TGGGACAGCAGCAAGCGCTATTTCCTGACCGCGGCCAACCAGTCGGACAAGATCGCGGTGGTCGATTCGAAAGAAGGTGATCTCGAAGCGCTGATCGATGTCGGCAAGATCCCCCACCCGGGACGCGGGGCCAACTTCGTGCACCCGAAGTACGGGCCGGTGTGGGCCACCAGCCACCTGGGTGATCAGACAATTGCCCTGATCGGCACCGACCCCGACAAGCACCCCAAATATGCCTGGAAGATGGTTGAATCCATCGATGGCCAGGGCGGCGGTTCGTTGTTCATCAAGACCCACCCCAGGTCCAAGCACCTGTATGTCGACACGGCGCTGAACCCGGACACCGCGATCAGCCAGAGTGTTGCCGTGTTCGACATCGCCAGCCTGGAGAAAGGCTTC…
OTU393	0	1	0	0	0	0	0	0	TGGGACAGCAGCAAGCGCTATTTCCTGACCGCGGCCAACCAGTCGGACAAGATCGCGGTGGTCGATTCGAAAGAAGGTGATCTCGAAGCGCTGATCGATGTCGGCAAGATCCCCCACCCGGGACGCGGGGCCAACTTCGTGCACCCGAAGTACGGGCCGGTGTGGGCCACCAGCCACCTTGGTGACCAGAGCGTCGCCATCATCGGTACCGACCCCGTGAAGCACAAGCAGTATGCCTGGAAGATGGTCGAATCCCTCGATGGCCAGGGCGGCGGCTCGCTGTTCATCAAGACCCATCCCAAATCGACACACCTGTATGTCGACACCGCGCTCAATCCAGATGCCAAGATCAGCCAGAGTGTTGCGGTGTACGACATCAAAAACCTGAAGGCCGGGTTC…
OTU394	0	1	0	0	0	0	0	0	TGGGACAGCAGCAAGCGCTATTTCCTGACCGCGGCCAACCAGTCGGACAAGATCGCGGTGGTCGATTCGAAAGAAGGTGATCTCGAAGCGCTGATCGATGTCGGCAAGATCCCCCACCCGGGACGCGGGGCCAACTTCGTGCACCCGAAGTACGGGCCGGTGTGGGTGACCAGTGCGCTGGGCAATGCCAACGTGACCATGATCGGCACGGATCCGGAAGGCCATCCCGACCAGGCCTGGAAAGTCGTGCGCACACTGGAAGGCATGGGCGGCGGCTCGCTGTTCGTGAAATCGCATCCGAATTCCAGCAACCTGTGGGTGGACGCGCCGCTGAACCCCGACACCGCGTTTTCACAGAGCGTCGCGGTTTACGACATCAACAACCTGGAGGGTGGTTCG…
OTU395	0	1	0	0	0	0	0	0	TGGGACAGCAGCAAGCGCTATTTCCTGACCGCGGCCAACCAGTCGGACAAGATCGCGGTGGTGGATTCGAAAGAGCGCAGGCTCGAAGCCCTGATCGACGTGACCAAGATTCCGCACCCGGGACGTGGGGCCAACCTGATCGATCCCGAGTTCGGGCCGGTCTGGGTGACCAGTGCGCTGGGCAATGCCAACGTGACCATGATCGGCACGGATCCGGAAGGCCATCCCGACCAGGCCTGGAAGGTCGTGGCGAAGGCGGAAGGCCAGGGCGGCGGTTCGCTGTTCGTAAAATCGCATCCGAATTCCAGCAACCTGTGGGTGGACGCGCCGCTGAATCCCGACACCGCGTTCTCACAGAGCGTCGCGGTTTACGACGTCAACAACCTGGAAGCGGGATTC…
OTU396	0	0	0	0	0	0	1	0	TGGGACAGCAGCAAGCGCTATTTCCTGACCGCGGCCAACCAGTCGGACAAGATCGCGGTGGTTGACTCGAAGGATCGCGAGCTCGAGGCGCTGATCGATGTCACCAAGATCCCGCACCCGGGGCGCGGCGCCAACCTGGTCGATCCCGATTTCGGGCCGGTCTGGGTCACCAGCGCGCTGGGTAACCCCAACGTGACATTTATCGGCACGGATCCGGAAGGCCATCCGGGTAATGCGTGGAAAGTCGTACGTACACTCGATGGCATGGGTGGCGGCTCGCTGTTCGTCAAGACGCACCCGAAGTCGAAGAACCTGTGGGTCGACGCACCGCTGAACCCCGATCCACAAATCAGCCAGTCGGTCGCAGTCTACAACATCGACGATCTTGACGCCGGCTTC…
OTU397	0	1	0	0	0	0	0	0	TGGGACAGCAGCAAGCGCTATTTCCTGACCGCGGCCAACCAGTCGGACAAGATTGCCGTCGTCGATTCGAAGGAACGCAAGCTGGTCGCGCTGCCCGACGTGACCAAGACGCCGCACCCGGGACGTGGGGCCAACCTGATCGATCCCGAGTTCGGGCCGGTCTGGGTGACCAGCGCGCTGGGCAACGCCAACGTGACGATGATCGGCACGGATCCGGAAGGCCATCCCGACCAGGCCTGGAAAGTCGTGCGCACGCTGGAAGGCATGGGCGGTGGTTCGCTGTTCGTAAAATCGCATCCGAATTCCAGCAACCTGTGGGTGGACGCGCCGCTGAATCCCGACACCGCGTTCTCACAGAGCGTCGCGGTTTACGACATCAACAACCTGGAGGGTGGGTTC…
OTU398	0	1	0	0	0	0	0	0	TGGGACAGCAGCAAGCGCTATTTCCTGACCGCGGCCAACCAGTCGGACAAGATTGCGGTGGTCGATTCGAAAGATCGTAATCTGGAAGCCCTGATCGACGTGACCAAGATTCCGCACCCGGGACGTGGGGCCAACCTGATCGACCCCGAGTTCGGGCCGGTCTGGGTGACCAGCGCGCTGGGCAACGCCAACGTGACCATGATCGGCACAGATCCGGAGGGCCATCCCGACCAGGCCTGGAAAGTCGTGCGTACGCTGGAAGGCATGGGCGGCGGTTCGCTGTTCGTAAAATCGCATCCGAATTCCAGCAACCTGTGGGTGGACGCGCCGCTGAATCCCGACACCGCGTTCTCACAGAGCGTCGCGGTTTACGACGTGAACAACCTGGCAGCGGGATTC…
OTU399	0	1	0	0	0	0	0	0	TGGGACAGCAGCAAGCGCTATTTCCTGACCGCGGCCAACCAGTCTGACAAAATCGCGGTGGTCGACTCGAAGGACCGCGAACTGGAAGCGCTGATCGACGTCACCAAGATTCCGCACCCGGGCCGCGGGGCCAACCTGACCGATCCCGAGTACGGGCCGGTGTGGGTTACCAGTGCGCTGGGCAATGCCAACGTGACGATGATCGGCACGGATCCGGAAGGCCATCCCGACCAGGCCTGGAAAGTCGTGCGCACGCTGGAAGGCATGGGCGGCGGTTCGCTGTTCGTAAAATCGCATCCGAATTCCAGCAACCTGTGGGTGGACGCGCCGCTGAACCCCGACACCGCGTTTTCACAGAGCGTCGCGGTTTACGACATCAACAACCTGGAGGGTGGGTTC…
OTU400	0	1	0	0	0	0	0	0	TGGGACAGCAGCAAGCGCTATTTCCTGACCGCGGCCAACCAGTCTGACAAAATCGCGGTGGTCGACTCGAAGGACCGCGAACTGGAAGCGCTGATCGACGTCACCAAGATTCCGCACCCGGGCCGCGGGGCCAACCTGACCGATCCCGAGTTCGGGCCGGTCTGGGTGACCAGCGCGCTGGGCAATGCCAACGTGACGATGATCGGCACGGATCCGGAAGGCCATCCTGACCAGGCCTGGAAAGTCGTGCGCACGCTGGAAGGCATGGGCGGCGGTTCGCTGTTCGTAAAATCGCATCCGAATTCCAGCAACCTGTGGGTGGATTCGCCGCTCAACCCGGATACCAAGATCAGCCAGAGCGTCGCGGTGTATGACGTGAACAATCTCGACAAGGGCTTC…
OTU401	0	1	0	0	0	0	0	0	TGGGACAGCAGCAAGCGCTATTTCCTGACCGCGGCCAACCAGTCTGACAAAATCGCGGTGGTCGACTCGAAGGATCGCGAACTGGAAGCCCTGATCGACGTGACCAAGATTCCGCACCCGGGACGCGGGGCCAACTTCGTCGATCCCGAGTTCGGGCCGGTCTGGGTGACAAGTGCGCTGGGCAATGCCAACGTGACGATGATCGGCACGGATCCGGAAGGCCATCCCGACCAGGCCTGGAAAGTCGTGCGCACGCTGGAAGGCATGGGCGGCGGTTCGCTGTTCGTAAAATCGCATCCGAATTCCAGCAACCTGTGGGTGGACGCGCCGCTGAACCCCGACACCGCGTTTTCACAGAGCGTCGCGGTTTACGACATCAACAACCTGGAGGGTGGGTTC…
OTU402	0	0	0	0	0	0	1	0	TGGGACAGCAGCAAGCGCTATTTCCTGACCGCGGCTAACAACTCCAACAAGATTGCGGTTGTGGATGCTCAGGATCGCAACCTGGAGGCGATTGTTGATGTTGGCAAAATTCCGCACCCCGGTCGTGGCGCCAACTTCGTTGACCCCGAGCATGGTCCTGTCTGGGCGACTTCTCACCTGGGTGATCAGACCATCCAGATGATCGGTACCGACCCGGAAGGCCACCCGGACAAAGCCTGGAAGGTGGTTCGCACCGTGGACGGCCAGGGTGGTGGCTCACTGTTCGCGAAGACCCATCCGGAGTCTACCAACCTTTACGTTGACACGGCCCTGAACCCAGCGGAAGCCGTCAGCCAGAGCGTCGCCGTCTTCGACATCAACAATTTTGATGCCGGCTAT…
OTU403	0	0	0	0	0	0	0	1	TGGGACAGCAGCAAGCGTTATTTCCTGACCGCGGCCAACCAGTCGGACAAGATCGCGGTGGTCGACTCGAAGGATCGCGAACTGGAAGCACTGATCGACGTGACCAAGATTCCGCACCCGGGACGCGGGGCCAACCTCGTCGATCCCCAGTTCGGGCCGGTCTGGGTGACCAGTGCGCTGGGCAATGCCAACGTGACCATGATCGGCACGGATCCGGAAGGCCATCCCGACCAGGCCTGGAAAGTCGTGCGCACGCTGGAAGGCATGGGCGGCGGTTCGCTGTTCGTAAAATCGCATCCGAATTCCAGCAACCTGTGGGTGGACGCGCCGCTGAATCCCGACACCGCGTTCTCACAGAGCGTCGCGGTTTACGACGTCAACAACCTGGATGCGGGATTC…
OTU404	0	0	0	1	0	0	0	0	TGGGACAGCAGCAAGCGTTATTTCCTGACCGCGGCCAACCAGTCGGACAAGATCGCGGTGGTCGACTCGAAGGATCGCGAACTGGAAGCACTGATCGACGTGACCAAGATTCCGCATCCCGGTCGTGGCGCCAACTTCGTTCATCCGAAGTACGGCCCGGTCTGGTCAACCAGTGCGCTGGGTAGCGACCAGATCACGCTGATTGGTACTGACCCGGTCAAGCACAAGAAGAATGCGTGGAAAGTGGTCGAGACCCTGCACGGCATGGGTGGTGGTTCGCTGTTCATCAAGACCCATCCGAAGTCCAGCAACCTGTGGGTAGATGCACCGTTGAATCCGGATGCCAGTATCAGCCAGTCTGTCGCCGTGTTTGACATCAATCACCTGGACAAGGGTTTT…
OTU405	0	0	0	0	1	0	0	0	TGGGACAGCAGCATGCGTTACTTCATGACGGCTGCAAACCAGTCCGACAAGATCGCTGTTGTTGACTCCAAAGACCGAGAACTGGAAGCCCTGGTAGACGTAGGCAAAACATCCCCCCACCCCGGTCGTGGTGCCAACTTTGTCGATCCGGAGCATGGCCCGGTCTGGGCAACAAGCCACCTGGGTGATCCGACCATTCAGATGATCGGCACCGACCCTGAAGGCCATCCGGATAAAGCCTGGAAAGTGGTTCGCACTCTCAATGGTCAGGGCGGCGGCTCACTGTTCATCAAGACCCATCCGAAGTCTAAAAACCTGTACGTCGATACTGCCCTGAACCCGGCGGAATCCGTCAGCCAGAGCGTCGCCGTGTATGACATCGACAACCTGTCGGAAGGA…
OTU406	0	0	0	0	1	0	0	0	TGGGACAGCAGCATGCGTTACTTCATGACGGCTGCAAACCAGTCCGACAAGATCGCTGTTGTTGACTCCAAAGACCGAGAACTGGAAGCCCTGGTAGACGTAGGCAAAACCCCCCACCCCGGTCGTGGTGCCAACTTTGTCGATCCGGAGCATGGCCCGGTCTGGGCAACAAGCCACCTGGGTGATCCGACCATTCAGATGATCGGCACCGACCCTGAAGGCCATCCGGATAAAGCCTGGAAAGTGGTTCGCACTCTCAATGGTCAGGGCGGCGGCTCACTGTTCATCAAGACCCATCCGAAGTCTAAAAACCTGTACGTCGATACTGCCCTGAACCCGGCGGAATCCGTCAGCCAGAGCGTCGCCGTTGATGACATCGACACACTGGAAGGAGGCTAT…
OTU407	0	0	0	0	0	0	1	0	TGGGACAGCAGCATGCGTTACTTCATGACGGCTGCGAATCAGTCCAACAAAATCGCCGTTGTTGACTCCAAAGACCGTGAACTCGAAGCCTTGGTAGACGTGGGCAAAATCCCCCATCCCGGCCGTGGTGCCAATTTTGTTGATCCTGAGCATGGCCCGGTCTGGGCAACCAGTCACCTGGGTGATCCAACCATACAGATGATCGGCACAGACCCTGAAGAGCATCCGGATAAAGCCTGGAAGGTGGTTCGCACTCTCAATGGTCAGGGCGGCGGTTCACTGTTCATCAAAACTCATCCGAAGTCCAAAAATCTGTACGTGGATACGGCTCTGAACCCTGCGGAATCCGTCAGCCAGAGTGTCGCAGTGTATGACATCGACAACCTCGAAAGCGGCTAT…
OTU408	0	0	0	0	0	0	4	0	TGGGACAGCAGCATGCGTTACTTCATGACGGCTGCGAATCAGTCCAACAAAATCGCCGTTGTTGACTCCAAAGACCGTGAACTGGAAGCCTTGGTAGACGTGGGCAAAATCCCCCATCCCGGCCGTGGTGCCAATTTTGTTGATCCTGAGCATGGCCCGGTCTGGGCAACCAGTCACCTGGGTGATCCAACCATACAGATGATCGGCACAGACCCTGAAGACCATCCGGATAAAGCCTGGAAGGTGGTTCGCACTCTCAATGGTCAGGGCGGCGGTTCACTGTTCATCAAAACTCATCCGAAGTCCAAAAATCTGTACGTGGATACGGCTCTGAACCCTGCGGAATCCGTCAGCCAGAGTGTCGCCGTGTATGACATCGACAACCTCGAAAGCGGCTAT…
OTU409	0	0	0	0	0	0	1	0	TGGGACAGCAGCATGCGTTACTTCATGACGGCTGCGAATCAGTCCAACAAAATCGCCGTTGTTGACTCCAAAGACCGTGAACTGGAAGCCTTGGTAGACGTGGGCAAAATCCCCCATCCCGGCCGTGGTGCCAATTTTGTTGATCCTGAGCATGGCCCGGTCTGGGCAACCAGTCACCTGGGTGATCCAACCATACAGATGATCGGCACAGACCCTGAAGACCATCCGGATAAAGCCTGGAAGGTGGTTCGCACTCTCAATGGTCAGGGCGGCGGTTCACTGTTCATCAAAACTCATCCGAAGTCCAAAAATCTGTACGTGGATACGGCTCTGAACCCTGCGGAATCCGTCAGCCAGAGTGTCGCCGTGTATGACATCGACAACCTCGAAAGCGGCTAT…
OTU410	0	0	0	0	0	0	0	1	TGGGACAGCAGCGGGCGCTACTTCATGAGTGCAGCCAACGAGTCCAACAAGATCGCCGTGATCGACTCCAAGGAGCGCAAGCTGGCCGGGCTGGTCGAGGTGGGCCGGACCCCGCACCCCGGCCGTGGCGCAAACTTCGTGCATCCCAAGTACGGTTCGGTCTGGGCCACCGGCCACCTCGGCGACAATAGCATCGCGCTGATCGGCACCGACCCGGGAAACCACCCCGAGTATGCCTGGAAGGTGGTCGAGAGCCTGCAGGGACAGGGCGGCGGGTCACTGTTCCTCAAGACCCATCCCAAGTCTAACCACCTGTACGTCGACACCACGCTGAACCCCGATGCAAAGATCAGCCATTCGGTAGCGGTGTTTGATGTCCGCGATCTCAGCAAGGGCTAC…
OTU411	0	0	0	0	0	0	1	0	TGGGACAGCAGCGGGCGGTACTTCCTGAGTGCGGCCAACGAATCCAACAAGATTGCCGTGATCGACTCCCGGGAGCGCAAGCTGGCTGGGCTGGTAGAGGTTGGCCGGACACCGCACCCCGGCCGTGGTGCAAACTTTGAGCATCCCACGTATGGTCCCGTGTGGGCCACCGGCCATCTCGGCGACAACAGCGTGGCGCTGATCGGCACCGACCCGGACAAGCATCCCGAGTACGCCTGGAAGGTGGTCGAGAGCCTGCAGGGCCAGGGCGGCGGCTCGCTGTTCCTCAAGACACACCCGAAATCACACCACCTGTACGTCGATACCACGCTGAACCCGGATGAAAAGGTCAGCCAGTCGGTCGCGGTGTTTGACATCCGCGACCTGAGCAAGGGTTAC…
OTU412	0	0	0	1	0	0	0	0	TGGGACAGCAGTCACCGCTACTTCCTGACCGCGGCTAACCAGTCTGACAAGGTCGTCGTCATCGATTCGAAGTTGCGTAAACGCACGGCGATGATCGACGTCGACAAGATCCCGCACCCGGGCCGCGGTGCCAACTTCGTGCATGCCAAATACGGTCCGGTGTGGAGCACCAGCGCGCTCGGCAACGACAAGATCACGCTGATCGGTACTGACCCGGAAGGGCACCCGGATCAGGCCTGGAAAGTTGTTGAAGTGCTGAAGGGTCAGGGCGGCGGTTCGCTGTTCATCAAGACGCACCCCGGGTCTAAACACCTGTACGTCGACACGCCGCTCAACCCGAGCGAAAAAATCAGCCAGTCTGTTGCGTGTATTCGACATCACACGATCTCGACAAAGGGT…
OTU413	0	0	0	0	0	0	0	1	TGGGACAGCAGTCACCGCTACTTCCTGACCGCGGCTAACCAGTCTGACAAGGTCGTCGTCATCGATTCGAAGTTGCGTAAACGCACGGCGATGATCGACGTCGACAAGATCCCGCACCCGGGCCGCGGTGCCAACTTCGTGCATGCCAAATACGGTCCGGTGTGGAGCACCAGCGCGCTCGGCAACGACAAGATCACGCTGATCGGTACTGACCCGGAAGGGCACCCGGATCAGGCCTGGAAAGTTGTTGAAGTGCTGAAGGGTCAGGGCGGCGGTTCGCTGTTCATCAAGACTCATCCGAGCTCGCATAACCTGTATGTCGATACCGCGCTGAACCCGGATGAGAAGGTCAGCCAGTCGGTGGCGGTGTACGACATCCGTAACCTGGACAAGGGCTAC…
OTU414	0	0	0	0	1	0	0	0	TGGGACAGCAGTCACCGCTACTTCCTGACCGCGGCTAACCAGTCTGACAAGGTCGTCGTCATCGATTCGAAGTTGCGTAAACGCACGGCGATGATCGACGTCGACAAGATCCCGCACCCGGGCCGCGGTGCCAACTTCGTGCATGCCAAATACGGTCCGGTGTGGAGCACCAGCGCGCTCGGCAACGAGAAGATTACCCTGATCGGCACCGATCCCGAAGGCCACCCGGACAACGCCTGGAAGGTGGTCGAGAGCCTGCAGGGCCAGGGCGGTGGTTCACTGTTCCTCAAGACACACCCGAAATCACACCACCTGTACGTCGACACCACGCTGAACCCGGATGAAAAGGTCAGCCAGTCGATCGCGGTGTTTGACATCCGCGACCTGAGCAAGGGTTAC…
OTU415	1	0	0	0	0	0	0	0	TGGGACAGGACCAAGCGCTACTTCCTGACAGCCGCCAATCAATCGGACAAGGTCGCGATCATCGATTCGCGTGACCGCAACCTCGAAGCGCTGGTCGATGTTGACAAGACTCCGCACCCGGGACGCGGCGCCAATCTCGTCGATCCCGAGTACGGTCCTGTCTGGGTCACGAGCGCATTGGGCAACAGCAAGATCACGTTCCTCGGCACCGATCCGGAGAAGCATCCGGAAAATGCCTGGAAAGTCGTGCGCGTTCTGCAGGGTCAGGGTGGCGGCTCCCTGTTTGTGAAATCTCACCCGAATTCGCAGAACCTGTGGGTTGACTCGCCACTGAATCCGGACGAAGCGATCAGCCAGAGTGTGGCCGTTTTCGACATCGGCAATCTCGGTGCCGGGTAC…
OTU416	0	0	1	0	0	0	0	0	TGGGACAGTACACATCGTTACTTTTTAACAGCGGCCAACAAATCAAACAAAATTGCCGTCATCGATTCTAAAGATCGTACACTGACCGCATTGATTGATGTCACCGAGATTCCACATCCTGGTCGTGGTGCAAACTTCATCCATCCTAAATATGGTCCAGTGTGGGCAACCAGTGCTCTGGGTAGCGATAACATCACGTTGATCGGTACCGACCCTGTCAAGCATAAGCAAAATGCCTGGAAAGTGGTCGAAATATTGCACGGCATGGGCGGCGGATCGCTGTTTATCAAAACGCATCCTAAATCCAGCAACCTGTGGGTAGATGCGCCATTGAACCCTGACACGAAGATCAGCCAGTCGATCGCCGTGTTTGACATCAAAAATCTCGACAAAGGTTTC…
OTU417	0	2	0	0	0	0	0	0	TGGGACAGTACCCAACGCTATTTCCTGACCGCGGCCAACCAGTCGGACAAGATCGCGGTGGTCGACTCGAAAGATCGCAATCTGGAAGCCCTGATCGACGTGACCAAGATTCCGCACCCGGGACGTGGGGCCAACCTGATCGATCCCGAGTTCGGGCCGGTCTGGGTGACCAGCGCGCTGGGCAATGCCAACGTGACGATGATCGGCACGGATCCGGAAGGCCATCCCGACCAGGCCTGGAAAGTCGTGCGCACGCTGGAAGGCATGGGCGGCGGTTCGCTGTTCGTGAAATCGCATCCGAATTCCAGCAACCTGTGGGTGGACGCGCCGCTGAACCCCGACACCGCGTTCTCACAGAGCGTCGCGGTTTACGACGTCAACAACCTGGATGCGGGATTC…
OTU418	0	2	0	0	0	0	0	0	TGGGACAGTACCCAACGCTATTTCCTGACCGCGGCCAACCAGTCGGACAAGATCGCGGTGGTCGACTCGAAAGATCGCAATCTGGAAGCCCTGATCGACGTGACCAAGATTCCGCACCCGGGACGTGGGGCCAACCTGATCGATCCCGAGTTCGGGCCGGTCTGGGTGACCAGTGCGCTGGGCAATGCCAACGTGACCATGATCGGCACGGATCCGGAAGGCCATCCCGACCAGGCCTGGAAAGTCGTGCGCACACTGGAAGGCATGGGCGGCGGCTCGCTGTTCGTGAAATCGCATCCGAATTCCAGCAACCTGTGGGTGGACGCGCCGCTGAACCCCGACACCGCGTTTTCACAGAGCGTCGCGGTTTACGACATCAACAACCTGGAGGGTGGGTTC…
OTU419	1	0	0	0	0	0	0	0	TGGGACAGTACCCAACGCTATTTCCTGACGGCGGCCAACCAGTCGAACAAAATCGCGGTGATCGACTCCAAGGACGACGATCTGGTAGCGCTGGTCGATGTCCACGAGATACCGCACCCGGGGCGCGGCGCGAACATCAAGGATCCGAAATACGGACCGGTCTGGGTCACCAGCGCGCTCGGCAACGAAAATGTAACCATGATCGGCACCGACCCGAAGGGCCACAAGGCGAATGCCTGGAAGGTGGTGCGCACACTGAAAGGCCAGGGCGGCGGATCACTGTTCGTCAAATCGAACCCCAAGTCGAACAACCTGTGGGTGGATTCACCGCTCAACCCGGATGCGAAGATCAGCCAGAGCGTCGCGGTATATAACGTGAAACACCTCGACAAGGGCTTT…
OTU420	0	1	0	0	0	0	0	0	TGGGACAGTACCCAACGCTATTTCCTGACGGCGGCCAACCAGTCGAACAAGATCGCAGTGGTGGATTCGAAAGAGCGCAGGCTCGAAGCCCTGGTTGACGCGGAGAAGATCCCGCACCCCGGGCGCGGCGCCAACATCACCGATCCCAAGTACGGTCCGGTGTGGGTGACGAGCGCGCTCGGTAACGCCGATGTGACCTTCATCGGCACCGATCCGGTCAAGAACAAGAGCAATGCATGGAAGGCCGTGCGTGTGCTCCAGGGTCAGGGTGGCGGATCACTGTTCGTCAAGAGCCATCCCAAGTCCAAGAATCTGTGGGTGGACTCGCCGCTCAATCCCGATCCCAAGATCAGCCAATCGGTAGCGGTGTTCGACATCGACAATCTGGACAAGGGATTC…
OTU421	0	1	0	0	0	0	0	0	TGGGACAGTACCCAACGCTATTTCCTGACGGCGGCCAACCAGTCGAACAAGATCGCGGTCATCGATTCCAAGGAAGACAAGCTGACGGCGCTGATCGATGTCACCAAGATCCCGCATCCGGGTCGCGGCGCCAACCTGACGGATCCCAAATACGGACCGGTCTGGGTGACCAGCGCACTGGGTAACGAGAACGTCACCGTGATCGGTACGGACCCGGTGAAGCACAAGGACCATGCCTGGAAGGTCGTGCGTACCCTCAAGGGTCAGGGCGGCGGTTCGCTGTTCGTCAAGTCGCACCCCAAGTCCAGCAACCTGTGGGTGGATACGACACTGAATCCCGACACCAAGATCAGCCAGAGCGTTGCGGTGTATGACGTGAACAACCTCGACAAGGGCTTT…
OTU422	1	0	0	0	0	0	0	0	TGGGACAGTACCCAACGCTATTTCCTGACGGCGGCCAACCAGTCGAACAAGATCGCGGTGATCGATTCCAAGGAAGACAAGCTAACAGCGTTGATCGACGTCACCAAAATCCCGCATCCGGGCCGTGGAGCCAACCTCAAAGATCCCAAGTACGGACCGGTCTGGGTGACCAGTGCGCTCGGCAACGCGAACGTCACGGAGATTGGTACCGATCCGGTGAAGCACAAGGCCAACGCCTGGAAAGTCGTACGTATACTCGAGGGCCAGGGTGGTGGCTCCCTGTTCGTCAAGTCGAATCCCAAGTCCACCAATCTGTGGGTGGATACGCCACTCAACCCGGATACCAAGATCAGCCAGAGCGTTGCGGTATTTGACGTGAAACACCTCGACAAGGGCTAT…
OTU423	1	0	0	0	0	0	0	0	TGGGACAGTACCCAACGCTATTTCCTGACGGCGGCCAACCAGTCGAACAAGATCGCGGTGATCGATTCCAAGGAAGACAAGCTAACGGCGTTGATCGACGTCACCAAAATCCCGCATCCGGGCCGTGGAGCCAACCTCAAAGATCCCAAGTACGGACCGGTCTGGGTGACCAGTGCGCTCGGCAACGCGAACGTCACGGAGATTGGTACCGATCCGGTGAAGCATAAGGCCAACGCATGGAAAGTCGTACGTATACTCGAGGGTCAGGGTGGTGGCTCCCTGTTCGTCAAGTCGAATCCCAAGTCCAGCAATCTGTGGGTGGATACGCCGCTCAACCCGGATACCAAGATCAGCCAGAGCGTTGCAGTATTTGACGTGAAACACCTCGACAAGGGCTAT…
OTU424	0	0	0	0	1	0	0	0	TGGGACAGTACCCACCGCTACTTCCTGACCGCGGCCAACCAGTCTGACAAGGTCGTCGTCATCGACTCCAAGACGCGCAAGCTGACCGCGATGATCGATGTCGACAAGATCCCGCACCCGGGCCGCGGCGCCAACTTCGTGCACGCCAAGTACGGTCCGGTCTGGAGCACCTCTGCGCTGGGCAACGAAAAGGTCACGCTGATCGGCACCGATCCGGAAGTGCACCCGCAGCACGCGTGGAAGGTCGTGCAGGTGTTGCAGGGGCAGGGCGGCGGCTCACTTTTCGTCAAGAGCCACCCGAATTCGAAAAATCTATGGGTGGATTCACCGTTGAACCCGGACCCGAAGATCAGTCAATCGGTCGCGGTATTCGACATCAACAATCTGGATAAAGGATTC…
OTU425	0	0	0	0	1	0	0	0	TGGGACAGTACGAAGCGCTATTTCCTGACCGCGGCCAACCAGTCAGACAAGATCGCCGTCGTCGACTCGAAGGACCGGGAGCTCGAGGCGCTGATCGACGTCACGAAGATTCCGCACCCCGGGCGCGGCGCGAACCTGGCCGATCCCGAGTTCGGCCCGGTCTGGGTCACCAGCGCACTGGGGAATGCCAACGTGACGTTCATCGGCACCGATCCCGATGGCCATCCCGACAGTGCCTGGCAGGTCGTGCGCACGCTCGACGGCATGGGCGGCGGCTCGCTGTTCGTCAAGACACACCCGAAGTCGAAGAACCTGTGGGTCGACGCGCCATTGAATCCTGACCCCGCGATAAGCCAGTCAATTGCCGTCTTTGACATCAACAACCTCGACGGCGGCTTC…
OTU426	0	0	0	0	0	0	2	0	TGGGACAGTACGAAGCGCTATTTCCTGACCGCGGCGAACCAGTCCGACAAGATCGCCGTCGTCGACTCGAAAGACCGGGAGCTCGAGGCGCTGATCGACGTCACGAAGATTCCGCACCCCGGGCGCGGCGCGAACCTGGCCGATCCCGAGTTCGGCCCGGTCTGGGTCACCAGCGCACTGGGGAATGCCAACGTGACGTTCATCGGCACCGATCCCGATGGCCATCCCGACAGTGCCTGGCAGGTCGTGCGCACGCTCGACGGCATGGGCGGCGGCTCCCTGTTCGTCAAGACCCATCCGAACTCGAAATACCTGTGGGTCGATGCGCCGCTGAACCCCGATCCACAAATCAGCCAGTCGGTCGCAGTCTACAACATCGACGATCTTGACGCCGGCTTC…
OTU427	0	0	0	0	0	0	2	0	TGGGACAGTACGAAGCGCTATTTCCTGACCGCGGCGAACCAGTCGGACAAGATCGCGGTGGTCGACTCGAAAGATCGCAATCTGGAAGCCCTGATCGACGTGACCAAGATTCCGCACCCGGGACGTGGGGCCAACCTGATCGATCCCGAGTTCGGGCCGGTCTGGGTGACCAGCGCCCTGGGTAATGCCAACGTTACGTTCGTGGGCACGGATCCGGAAGGCCATCCTGACCAGGCCTGGAAAGTCGTGCGCACGCTGGAAGGCATGGGCGGCGGTTCGCTGTTCGTAAAATCGCATCCGAATTCCAGCAACCTGTGGGTGGACGCGCCGCTGAATCCCGACACCGCGTTCTCACAGAGCGTCGCGGTTTACGACGTCAACAACCTGGAAGCGGGATTC…
OTU428	0	0	0	0	1	0	0	0	TGGGACAGTACGAAGCGGTATTTCCTGACCGCGGCCAACCAGTCCGACAAGATCGCCGTCGTCGACTCGAAGGACCGCGAACTCGAGGCGCTGATCGAAAGCGAGGGCCTGACGCCGCATCCGGGCCGCGGCGCCAACTTCGTCCATCCCGAGTTCGGTCCCGTGTGGGCCACCAGCCACCTCGGCGACGAGACGATCAGCATGATCGGCACCGATCCGGAAGGGCATCCCGACAATGCCTGGAAGGTGGTGGCGACCCTGGAGGGCCAGGGCGGCGGCTCGCTGTTCATCAAGACCCACCCGAAGTCGCACTGGCTTTATGTCGACACGCCGCTCAACCCGGAGGCGGCCATTGCCTCTTCGGTCGCGGTGTTCGATATCCGCAATCTGAAGAAGGAA…
OTU429	0	0	0	0	0	0	1	0	TGGGACAGTACGAAGCGGTATTTCCTGACCGCGGCCAACCAGTCCGACAAGATCGCCGTCGTCGACTCGAAGGACCGCGAACTCGAGGCGCTGATCGACGTCACGAAGATCCCGCACCCGGGGCGCGGCGCCAACCTGGTCGATCCCGATTTCGGGCCGGTCTGGGTCACCAGCGCGCTGGGTAACCCCAACGTGACATTTATCGGCACGGATCCGGAAGGCCATCCGGGTAATGCGTGGAAAGTCGTACGTACACTCGATGGCATGGGTGGCGGCTCGCTGTTCGTCAAGACGCACCCGAAGTCGAAGAACCTGTGGGTCGACGCACCGCTGAACCCCGATCCACAAATCAGCCAGTCGGTCGCAGTCTACAACATCGACGATCTTGACGCCGGCTTC…
OTU430	0	0	0	0	0	0	1	0	TGGGACAGTACGAAGCGGTATTTCCTGACCGCGGCCAACCAGTCCGACAAGATCGCCGTCGTCGACTCGAAGGACCGCGAACTCGAGGCGCTGATCGACGTCACGAAGATTCCGCACCCCGGGCGCGGCGCAAACCTGGTCGATCCCGAGTTCGGCCCGGCCTGGGTCACCAGCGCACTGGGGAATGCCAACGTGACGTTCATCGGCACCGATCCCGAGGGTTATCCGGATAACGCCTGGGAAGTCGTGCGTACGCTCGAGGGAATGGGTGGCGGCTCGCTGTTCGTCAAGACACACCCGAAATCGAAGAACCTGTGGGTCGACGCGCCTTTGAATCCTGATCCCGCGATCAGCCAGTCAGTCGCCGTTTATGACATCGACAACCTGGACGCAGGCTTC…
OTU431	0	0	0	0	1	0	0	0	TGGGACAGTACGAAGCGGTATTTCCTGACCGCGGCCAACCAGTCCGACAAGATCGCCGTCGTCGACTCGAAGGACCGCGAACTCGAGGCGCTGATCGACGTCACGAAGATTCCGCACCCCGGGCGCGGCGCAAACCTGGTCGATCCCGAGTTCGGCCCGGTCTGGGTCACCAGCGCACTGGGGAATGCCAACGTGACGTTCATCGGCACCGATCCCGATGGGAATCCCGACAGTGCCTGGCAGGTCGTGCGCACGCTCGACGGAATGGGTGGCGGCTCGCTGTTCGTCAAGACACACCCGAAGTCGAAGAACCTGTGGGTCGACGCGCCATTGAATCCTGACCCCGCGATAAGCCAGTCAATTGCCGTCTTTGACATCAACAACCTCGACGGCGGCTTC…
OTU432	0	0	0	0	0	0	1	0	TGGGACAGTACGAAGCGGTATTTCCTGACCGCGGCCAACCAGTCGGACAAGATTGCCGTCGTTGACTCGAAGGATCGCGAGCTCGAGGCGCTGATCGATGTCACCAAGATCCCGCACCCCGGCCGCGGCGCGAACTTCATCGATCCGGAGTTCGGGCCGGTCTGGGCAACCAGCGCGCTCGGCAACGAGAAGATTACCCTGATCGGCACCGATCCCGAGGGCCACCCGGACAACGCCTGGAAGGTGGTGCGGGTCCTGAAGGGCCAGGGAGGAGGCTCGCTGTTCGTCAAGACCCATCCCGAGTCCACCAATCTGTACGTGGACACGGCGCTCAACCCGGTCGACTCTGCCAGCCAGAGCGTGGCCGTCTTCGATGTCAACAATCTGGATGCGGGTTAC…
OTU433	0	0	0	0	0	0	1	0	TGGGACAGTACGAAGCGGTATTTCCTGACCGCGGCTAACCAGTCCGACAAGATCGCCGTGATCGACTCGCGCGACCGTGAGCTGGAGGCTTTGATCGACGTCACAAAGATTCCGCACCCCGGGCGAGGCGCAAACCTGCTTGATCCCGAGTTTGGACCGGTCTGGGTCACCAGCGCACTGGGTAACGAGAAGATCACCATGATCGCGACTGACCCGGAGGAGCATCCACAGTATGCCTGGACAGTTGTCAAAGTAGTCAGCGGGCAGGGCGGGGGCTCAGTATTCGTCAAGACTCATCCAGTGTCGAAAAATCTCTGGGTAGACACGCCTTTGAATCCGGATACGGCTATCAGCCAGACGGTGGCGGTATTTGATATCGAGAATCTCGATGCGGGCTAC…
OTU434	1	0	0	0	0	0	0	0	TGGGACAGTACTCACCGCTACTTCATGACTGCCGCGAACAAGTCCAACAAGATCGCCGTGGTCGACTCCAAGGAAGGCGACTTGGAAGCCCTGATCGACGTCGGCCAGATCCCGCACCCCGGGCGTGGCACCAACTTCGTGCATCCGAAGTACGGGCCAGTGTGGGCGACCAGCCACCTGGGTGATCAGACCATCGCCTTAATCGGCACCGACCCCGACAAGCACCCCAAATATGCCTGGAAAATGGTCGAATCGATTGACGGCCAGGGCGGCGGCTCGCTGTTCATCAAGACCCACCCCAAGTCGAAGCACCTGTATGTCGACACCGCGCTGAACCCGGATACCAACATCAGCCAGAGTGTGGCGGTATTCGACATCAACAGCCTGGAGAAGGGCTTC…
OTU435	0	0	0	0	0	0	0	1	TGGGACAGTACTCACCGCTACTTCCTGACCGCAGCCAACAAGTCGAACAAGATCGCCGTGGTCGACTCCAAGGAAGGCAAACTCACCGCCCTGGTCGACGTTGGCCAGATCCCGCACCCGGGCCGCGGTGCGAACTTTACGCATCCGAAATTCGGCCCGGTCTGGGCTACCAGTCATCTTGGCGACCAGACCATTGCGCTGATCGGCACCGATCCCGAGGGGCATCCGGATCAGGCCTGGAAGGTCGTGCAGACCCTCGAGGGCCAGGGCGGCGGCTCGCTGTTCATCAAGACCCATCCGAAGTCGCGCCACCTCTACGTCGACACGCCGCTCAATCCGGAAGCCGAGATTGCAGCGTCGGTCGCGGTGTTCGACCTCGACAACCTCGATGCCGGCTAC…
OTU436	1	0	0	0	0	0	0	0	TGGGACAGTACTCACCGCTACTTCCTGACCGCCGCCAACAAGTCCAACAAGGTGGCCGTGGTGGATTCGAAGGATCAGAAGCTCGCAGCCCTGGTCGACGTCGGCGCCATCCCCCATCCCGGCCGCGGTGCGAACTTTGTCGACCCGGAGCACGGCCCTGTGTGGGCGACCAGCCACTTGGGCGATTCCTCTGTGGTTCTGATCGGCACCGATCCGGAGGGTCACCCCGACGAGGCGTGGAAGGTGGTACGCAAGCTTGAGGGTCAGGGCGGAGGCTCGCTCTTCATCAAGACCCACCCAGACTCCAAGCACCTCTATGTGGATACTGCACTCAACTCGGTGGAGAGCCTGAGCCAGACGGTTGCCGTGTTCGACATCGACAACCTGGACGCGAAGTAC…
OTU437	0	0	0	0	0	1	0	0	TGGGACAGTACTCACCGCTACTTCCTGACCGCGGCCAACAAGTCCAACAAGATCGCAGTGGTCGATTCCAAGGAAGGCGATCTGGAAGCCCTGATCGATGTGGGCAAGATCCCCCACCCCGGACGCGGCGCCAACTTCGTGCATCCCAAGTACGGGCCGGTGTGGGCCACCAGCCACCTCGGTGACCAGAGCATCGCCATCATTGGCACCGATCCCGAGAAGCACAAGCAGTACGCCTGGAAGATGGTCGAGTCCATCGACGGCCAGGGTGGCGGTTCGCTGTTCATCAAGACCCATCCGAAGTCGCACAACCTGTATGTCGATACCGCGCTGAACCCGGACGAGAAGATCAGCCAGTCGGTGGCGGTGTACGACATCCGCAAGCTGGGTAAGGGCTAC…
OTU438	0	0	0	1	0	0	0	0	TGGGACAGTACTCACCGCTACTTCCTGACCGCGGCCAACAAGTCCAACAAGATCGCAGTGGTCGATTCCAAGGAAGGCGATCTGGAAGCCCTGATCGATGTGGGCAAGATCCCCCACCCCGGCCGCGGCGCCAACTTCGTCGATCCCCAGTTCGGTCCGGTGTGGGCCACCAGCCACCTCGGTGACCAGAGCATCGCCATCATTGGCACCGATCCCGAGAAGCACAAGCAGTACGCCTGGAAGATGGTCGAGTCCATCGACGGCCAGGGTGGCGGTTCGCTGTTCATCAAGACCCACCCGAAGTCGAAGCACCTGTATGTCGATACCGCGCTCAACCCTGATACGAAAATCAGCCAGAGCGTTGCCGTGTACGACATCAACAACCTGAAAGCCGGTTTC…
OTU439	1	0	0	0	0	0	0	0	TGGGACAGTACTCACCGCTACTTCCTGACCGCGGCCAACAAGTCCAACAAGATCGCAGTGGTCGATTCCAAGGAAGGCGATCTGGAAGCCCTGATCGATGTGGGCAAGATCCCGCACCCCGGGCGTGGCGCCAACTTCGTGCATCCGAAGTACGGGCCGGTGTGGGCCACCAGCCACCTCGGTGACCAGAGCATCGCCATCATTGGCACCGATCCCGAGAAGCACAAGCAGTACGCCTGGAAGATGGTCGAGTCCATCGACGGCCAGGGTGGCGGTTCGCTGTTCATCAAGACCCACCCGAAGTCGAAGCACCTGTATGTCGATACCGCGCTCAACCCTGATACGAAAATCAGCCAGAGTGTTGCCGTGTACGACATCAACAACCTGAAAGCCGGTTTC…
OTU440	0	0	0	0	0	0	0	1	TGGGACAGTACTCACCGCTACTTCCTGACCGCGGCCAACAAGTCCAACAAGATCGCCGTGATCGACTCCAAGGACGACAAGCTGGTGAAGCTGGTGGACGTGGGCAAGATCCCCCACCCCGGTCGCGGCGCCAACTTCAACGATCCCAAGTATGGCCCGGTGTGGGCCACCAGCGATCTCGGCGACGACCAGATCGCGCTGATCGGCACCGACCCCGTCAAGCACAAGCAGAACGCCTGGCGGGTGGTGCGCATGCTCAAGGGCCAGAGCGGCGGCTCGCTGTTCATCAAGACCCATCCCAAGTCCCACCACCTCTACGTCGACACTGCGCTGAGCCCGGCACCGAAGATCAGCCAATCGGTGGCCGTGTTCGACATCAACCACCTGGACAAGCCCTAC…
OTU441	1	0	0	0	0	0	0	0	TGGGACAGTACTCACCGCTACTTCCTGACCGCGGCCAACAAGTCCAACAAGATCGCCGTGGTCGACTCCAAGGAAGGCGACCTGGAAGCCCTGATCGACGTCGGCCAGATCCCGCACCCCGGGCGTGGCGCCAACTTCGTGCATCCGAAGTACGGGCCAGTGTGGGCGACCAGCCACCTGGGTGATCAGACCATCGCCTTAATCGGCACCGACCCCGACAAGCACCCCAAATATGCCTGGAAAGTGGTCGAATCGATTGACGGCCAGGGCGGCGGCTCGCTGTTCATCAAGACCCACCCCAAGTCGAAGCACCTGTATGTCGACACCGCGCTGAACCCGGATACCAACATCAGCCAGAGTGTGGCGGTATTCGACATCAACAGCCTAGAGAAGGGCTTC…
OTU442	1	0	0	0	0	0	0	0	TGGGACAGTACTCACCGCTACTTCCTGACCGCGGCCAACAAGTCCAACAAGATCGCCGTGGTCGACTCCAAGGACCAGAAGCTGGTCGCCATGGTGGACGTGGGCGACATCCCCCACCCCGGACGCGGCGCCAACTTCGTCGACCCGGACAACGGCCCCGTGTGGGCGACCAGCCACCTGGGGGACAAGTCCGTGGTGCTGATCGGCACCGACCCCGACGGTCACCCGGACCAGGCGTGGAAGGTGGTGCGCAAGCTCGACGGACAGGGCGGCGGATCGCTGTTCATCAAGACCCACCCCAATTCCAGGCACCTCTACGTGGACACCGCGTTGAACTCGGATGCCAAGTACAGCCAGAGCGTCGCCGTATTCGACATCGACGATCTCGGCGCCGGCTAC…
OTU443	0	0	0	1	0	0	0	0	TGGGACAGTACTCACCGCTACTTCCTGACCGCGGCCAACAAGTCCAACAAGATCGCGGTGATCGACTCCAAAGAGGACAAGCTGGTCAAGCTGGTCGATGTCGGCAAGATCCCACATCCGGGCCGCGGCGCCAACTTCGTCGATCCCAAGTACGGTCCCGTGTGGGCGACCAGCGCGCTGGGAAATGACAACGTCACGCTGATCGGCACCGACCCGGTCAAGCACAAGGCCAGCGCGTGGAAGGTTGTCGAAATCCTGCACGGCCTGGGCGGCGGTTCGTTGTTCATCAAGACCAATCCGAAATCCAGCAACCTGTGGGTCGATGCACCGCTGAATCCGGACGCCAGCATCAGCCTGTCGGTCGCGGTGTTCGATATCAACAACCTGGACAAGGGTTAC…
OTU444	0	0	0	0	0	0	0	1	TGGGACAGTACTCACCGCTACTTCCTGACCGCGGCCAACAAGTCCAACAAGATTGCAGTGGTCGATTCCAAGGACCGTGACCTGGAAGCACTGATCGATGCCCATGAAATTCCGCATCCCGGTCGTGGCGCCAACTTCGTTCATCCGAAGTACGGCCCGGTCTGGTCAACCAGTGCGCTGGGTAGCGACCAGATCACGCTGATTGGTACTGACCCGGTCAAGCACAAGAAGAATGCGTGGAAAGTGGTCGAGACCCTGCACGGCATGGGTGGTGGTTCGCTGTTTATCAAGACCCATCCGAAGTCCAGCAACCTGTGGGTAGATGCACCGTTGAATCCGGATGCCGGTATCAGCCAGTCGGTTGCCGTGTTTGACATCAATCACCTGGACAAGGGTTTT…
OTU445	1	0	0	0	0	0	0	0	TGGGACAGTACTCACCGCTACTTCCTGACCGCGGCCAACAAGTCCAACAAGGTCGTCGTCATCGACACCAAGGAAGGCAAGCTCGCCGCGCTCATTGACGTCGGTAAGATTCCGCATCCGGGGCGCGGCGCGAACTTCGTCGATCCGAAATTCGGACCGGTCTGGGCCACCAGCGACCTGGGCGACGAAGGCCTGGCGGTGATCGGCACCGATCCGGTGAAGAACAAGGCCCACGCGTGGAAGGTGGTCCGGAATCTGAAGAGCCAGGGCGGCGGGTCGCTGTTCATCAAGACCAATCCGAAATCGAAGCACCTGTACGTCGACAACGCGCTCAATCCGGATCCGAAGATCAGCTCGTCCGTGGCCGTTTATGATATCGGCAATCTCGACAAGGGACCG…
OTU446	1	0	0	0	0	0	0	0	TGGGACAGTACTCACCGCTACTTCCTGACCGCGGCCAACAAGTCCAACAAGGTCGTCGTCATCGACTCCAAGAACCGGTCGCTTGCCGCGCTGGTGGACGTGGACAAGATCCCGCACCCGGGACGCGGCGCCAACATCGTGGACCCGGAACACGGCCCGGTGTGGGTGACCAGCGCGCTCGGCAACGACAAGATCACGCTGATCGGCACCGATCCCGTCGGGCATCCGGACAACGCCTGGAAGGTGGTCGAAGTGCTGAAGGGCCAGGGCGGCGGCTCGCTGTTCATCAAGACCAATCCCAACTCCCGCCACATATTCGTGGACACCGCGCTGAACTCGGTGGAGAAGCTGAGCCAGAGCGCTGCCGTGTACGACATCAACAACCTGAAAGCCGGTTTC…
OTU447	1	0	0	0	0	0	0	0	TGGGACAGTACTCACCGCTACTTCCTGACCGCGGCCAACAAGTCCAACAAGGTCGTCGTCATCGACTCCAAGAAGCGCAAGCTGGCGGCGATGGTCGACGTCGACGAGATCCCGCACCCGGGCCGCGGCGCCAACTTCGTGCACGCCAAATACGGCCCCGTGTGGAGCACCAGCGCGCTCGGCAACGACAAGATCACGCTGATCGGCACCGACCCGAAGGGCCACAAGGCGAATGCCTGGAAGGTGGTGCGCACACTGAAAGGCCAGGGCGGCGGATCACTGTTCGTCAAATCGAACCCCAAGTCGAACAACCTGTGGGTGGATTCACCGCTCAACCCGGATGCGAAGATCAGCCAGAGCGTCGCGGTATATAACGTGAAACACCTCGACAAGGGCTTT…
OTU448	1	0	0	0	0	0	0	0	TGGGACAGTACTCACCGCTACTTCCTGACCGCGGCCAACAAGTCCAACAAGGTCGTCGTCATCGACTCCAAGAAGCGCAAGCTGGCGGCGATGGTCGACGTCGACGAGATCCCGCACCCGGGCCGCGGCGCCAACTTCGTGCACGCCAAGTACGGCCCGGTGTGGAGCACCAGCGCGCTCGGCAACGACAAGATCACGCTGATCGGCTTACCGATCCCGTCGGTGCATCCGGACAACGCCTGGAAGGTGGTCGAAGTGCTGAAGGGCCAGGGCGGCGGCTCGCTGTTCATCAAGACTCACCCGAAATCGAAACACCTCTACGTCGATACCCCGTTGAACCCGGGTGAGGAGATCAGCCAGTCGGTCGCGGTATTCGACATCACCGACCTCGACAAGGGT…
OTU449	0	0	0	1	0	0	0	0	TGGGACAGTACTCACCGCTACTTCCTGACCGCGGCCAACAAGTCCAACAAGGTCGTCGTCATCGACTCCAAGAAGCGCAAGCTGGCGGCGATGGTCGACGTCGGACAGATCCCGCACCCGGGCCGCGGCGCCAACTTCGTCGATCCCCAGTTCGGTCCGGTGTGGGCGACCAGCGACCTTGGCGACGACCAGATCTCCCTGATAGGCACGGATCCGGTCAAGCACAAGGCGAATGCCTGGAAGGTCGTGCGCACGCTGAAGGGCCAGGGCGGCGGTTCGCTGTTCATCAAGACTCATCCGAGCTCGCATAACCTGTATGTCGATACCGCGCTGAACCCGGATGAGAAGGTCAGCCAGTCGGTGGCGGTGTACGACATCCGCAAGCTGGGTAAGGGCTAC…
OTU450	1	0	0	0	0	0	0	0	TGGGACAGTACTCACCGCTACTTCCTGACCGCGGCCAACAAGTCCAACAAGGTCGTCGTCATCGACTCCAAGAATCGCAAGCTGGCCGCGATGGTCGACGTCGACGAGATCCCGCACCCGGGCCGCGGCGCCAACCTCGTGCACGCCAAGTACGGCCCGGTGTGGAGCACCAGCGATCTCGGTGACGACCAGATCGCGGTGATCGGCACCGACCCGGTCAACCACAAGGAGAGCGCCTGGAAGGCGGTGCGCATGCTCAAGGGGCAGGGGGGCGGCTCGCTGTTCATCAAGACCCATCCCAAGTCCCACCACCTCTATGTCGATACCGCGCTGAATCCCGAGGTGACGGTGAGTCAGTCGGTGGCGGTGTTCGACACCACCAACCTCGACGCCCCCTAT…
OTU451	0	0	0	0	0	1	0	0	TGGGACAGTACTCACCGCTACTTCCTGACCGCGGCCAACAAGTCCAACAAGGTCGTCGTCATCGACTCCAAGAATCGCAAGCTGGCCGCGATGGTCGACGTCGACGAGATCCCGCACCCGGGCCGCGGCGCCAACTTCGTGCACGCCAAGTACGGCCCGGTGTGGAGCACCAGCGCGCTCGGCAACAACAAGATCACGCTGATCGGCACCGATCCCGCCGGGCATCCGGACAACGCCTGGAAGGTGGTCGAAGTGCTGAAAGGCCAGGGCGGCGGCTCGCTGTTCATCAAGACCCATCCGAAGTCGCACAACCTGTATGTCGATACCGCGCTGAACCCGGACGAGAAGATCAGCCAGTCGGTGGCGGTGTACGACATCCGCAAGCTGGGTAAGGGCTAC…
OTU452	1	0	0	0	0	0	0	0	TGGGACAGTACTCACCGCTACTTCCTGACCGCGGCCAACAAGTCCAACAAGGTCGTCGTCATCGACTCCAAGACGCGCAAGCTGGCCGCGATGGTCGATGTCGACAAAATCCCGCACCCGGGCCGCGGCGCCAACTTCGTGCACGCCAAGTACGGCCCTGTGTGGAGCACCAGTGCGCTCGGCAACGACAAGATCACGCTGATCGGCACCGATCCCGTCGGGCATCCGGACAACGCCTGGAAGGTGGTCCGGAATCTGAAGAGCCAGGGCGGCGGGTCGCTGTTCATCAAGACCAATCCGAAATCGAAGCACCTGTACGTCGACAACGCGCTCAATCCGGATCCGAAGATCAGCTCGTCCGTGGCGGTTTATGATATCGGCAATCTCGACAAGGGACCG…
OTU453	1	0	0	0	0	0	0	0	TGGGACAGTACTCACCGCTACTTCCTGACCGCGGCCAACAAGTCCAACAAGGTCGTCGTCATCGACTCCAAGGAAGGCGACTTGGAAGCCCTGATCGACGTCGGCCAGATCCCGCACCCCGGGCGTGGCGCCAACTTCGTGCATCCGAAGTACGGGCCAGTGTGGGCGACCAGCCACCTGGGTGATCAGACCATCGCCTTAATCGGCACCGACCCCGACAAGCACCCCAAATATGCCTGGAAAATGGTCGAATCGATTGACGGCCAGGGCGGCGGCTCGCTGTTCATCAAGACCCACCCCAAGTCGAAGCACCTGTATGTCGACACCGCGCTGAACCCGGATACCAACATCAGCCAGAGTGTGGCGGTATTCGACATCAACAGCCTAGAGAAGGGCTTC…
OTU454	1	0	0	0	0	0	0	0	TGGGACAGTACTCACCGCTACTTCCTGACCGCGGCCAACAAGTCCAACAAGGTCGTCGTCATCGACTCCAAGGAGCGACAACGCGTGGCCGCGATGGTCGACGTCGACAAGATCCCGCACCCGGGCCGCGGCGCCAACTTCGTGCACGCCAAATACGGCCCCGTGTGGAGCACCAGCGCGCTCGGCAACGACAAGATCACGCTGATCGGCACCGATCCCGCCGGGCATCCGGACAACGCCTGGAAGGTGGTCGAAGTGCTGAAGGGCCAGGGCGGCGGCTCGCTGTTCATCAAGACTCACCCGAAATCGAAACACCTCTACGTCGATACCCCGTTGAACCCGGGTGAGGAGATCAGCCAGTCGGTCGCGGTATTCGACATCACCGACCTCGACAAGGGT…
OTU455	1	0	0	0	0	0	0	0	TGGGACAGTACTCACCGCTACTTCCTGACCGCGGCCAACAAGTCCAACAAGGTCGTCGTCATCGACTCCAAGGAGCGCAAGCTGGCCGCGATGGTCGACGTCGACAAGATCCCGCACCCGGGACGCGGCGCCAACTTCGTGCACCCGAAATACGGCCCGGTATGGGCGACCAGCCACCTGGGCGACCAGACCATCGCCCTGATCGGCACGGACCCCGACAAACATCCCAAGTATGCCTGGAAGATGGTCGAATCCATCGACGGTCAGGGCGGCGGCTCGCTGTTCATCAAGACGCATCCCAAGTCGAACCATCTGTATGTCGACACTGCGCTGAACCCCGACACCAAGATCAGTCAGAGTGTCGCCGTGTTCGATATCGCCAGCCTCGACAAAGGCTTC…
OTU456	1	0	0	0	0	0	0	0	TGGGACAGTACTCACCGCTACTTCCTGACCGCGGCCAACAAGTCCAACAAGGTCGTCGTCATCGACTCCAAGGAGCGCAAGCTGGCCGCGATGGTCGACGTCGACAAGATCCCGCACCCGGGCCGCGGCGCCAACTTCGTGCACGCCAAATACGGCCCCGTGTGGAGCACCAGCGCGCTCGGCAACGACAAGATCACGCTGATCGGCACCGATCCCGCCGGAAATGCTGACAACGCCTGGAAGGTGGTCGAAGTGCTGAAGGGCCAGGGCGGCGGCTCGCTGTTCATCAAGACTCACCCGAAATCGAAACACCTCTACGTCGATACCCCGTTGAACCCGGGTGAGGAGATCAGCCAGTCGGTCGCGGTATTCGACATCACCGACCTCGACAAGGGACCG…
OTU457	0	0	0	0	0	1	0	0	TGGGACAGTACTCACCGCTACTTCCTGACCGCGGCCAACAAGTCCAACAAGGTCGTCGTCATCGACTCCAAGGAGCGCAAGCTGGCCGCGATGGTCGACGTCGACAAGATCCCGCACCCGGGCCGCGGCGCCAACTTCGTGCACGCCAAATACGGCCCCGTGTGGAGCACCAGCGCGCTCGGCAACGACAAGATCACGCTGATCGGCACCGATCCCGTCGGGCATCCGGACAACGCCTGGAAGGTGGTCGAAGTGCTCGAGGGCCAGGGCGGCGGTTCGCTGTTCATCAAGACGCACCCGAAATCCCACCATTTGTACGTGGATACGCCCCTGAATCCCGACGCTGCGGTGAGCCAGTCGGTGGCGGTTTTCGACATCGATCATCTGGACGAACCGTAC…
OTU458	1	0	0	0	0	0	0	0	TGGGACAGTACTCACCGCTACTTCCTGACCGCGGCCAACAAGTCCAACAAGGTCGTCGTCATCGACTCCAAGGAGCGCAAGCTGGCCGCGATGGTCGACGTCGACAAGATCCCGCACCCGGGCCGCGGCGCCAACTTCGTGCACGCCAAATACGGCCCCGTGTGGAGCACCAGCGCGCTCGGCAACGACAAGATCACGCTGATCGGCACCGATCCCGTCGGGCATCCGGACAACGCCTGGAAGGTGGTCGAAGTGCTGAAGGGCCAGGGCGGCGGCTCGCTGTTCATCAAGACCCATCCGAACTCGGATCACCTCTATGTCGATGCGCCGCTTAACCCCGAACCCGAGTTCTCGGGCGCGGTCGGCGTGTTCACGATATCGGCGATGAACGGCACGGAT…
OTU459	1	0	0	0	0	0	0	0	TGGGACAGTACTCACCGCTACTTCCTGACCGCGGCCAACAAGTCCAACAAGGTCGTCGTCATCGACTCCAAGGAGCGCAAGCTGGCCGCGATGGTCGACGTCGACAAGATCCCGCACCCGGGCCGCGGCGCCAACTTCGTGCACGCCAAATACGGCCCCGTGTGGAGCACCAGCGCGCTCGGCAACGACAAGATCACGCTGATCGGCACCGATCCCGTCGGGCATCCGGACAACGCCTGGAAGGTGGTCGAAGTGCTGAAGGGCCAGGGCGGCGGCTCGCTGTTCATCAAGACTCACCCGAAATCGAAACACCTCTACGTCGATACCCCGTTGAACCCGGAGTGAGGAGATCGAGCCAGTTCGGTCGCGGTATTCGACATCACCGACCTCGACAAGGGT…
OTU460	1	0	0	0	0	0	0	0	TGGGACAGTACTCACCGCTACTTCCTGACCGCGGCCAACAAGTCCAACAAGGTCGTCGTCATCGACTCCAAGGAGCGCAAGCTGGCCGCGATGGTCGACGTCGACAAGATCCCGCACCCGGGCCGCGGCGCCAACTTCGTGCACGCCAAATACGGCCCCGTGTGGAGCACCAGCGCGCTCGGCAACGACAAGATCACGCTGATCGGCACCGATCCCGTCGGGCATCCGGACAACGCCTGGAAGGTGGTCGAAGTGCTGAAGGGCCAGGGCGGCGGCTCGCTGTTCATCAAGACTCACCCGAAATCGAAACACCTCTACGTCGATACCCCGTTGAACCCGGGTGAGGAGATCAGCCAGTCGGTCGCGGTATTCGACATCAACAGCCTGGAGAAGGGCTTC…
OTU461	0	0	0	0	0	1	0	0	TGGGACAGTACTCACCGCTACTTCCTGACCGCGGCCAACAAGTCCAACAAGGTCGTCGTCATCGACTCCAAGGAGCGCAAGCTGGCCGCGATGGTCGACGTCGACAAGATCCCGCACCCGGGCCGCGGCGCCAACTTCGTGCACGCCAAATACGGCCCCGTGTGGAGCACCAGCGCGCTCGGCAACGACAAGATCACGCTGATCGGCACCGATCCCGTCGGGCATCCGGACAACGCCTGGAAGGTGGTCGAAGTGCTGAAGGGCCAGGGCGGCGGCTCGCTGTTCATCAAGACTCACCCGAAATCGAATCACCTCTACGTCGATACCCCGTTGAACCCGGGTGAGGAGATCAGCCAGTCGGTCGCGGTATTCGACATCACCGATCTCGGACAAGGGTTA…
OTU462	1	0	0	0	0	0	0	0	TGGGACAGTACTCACCGCTACTTCCTGACCGCGGCCAACAAGTCCAACAAGGTCGTCGTCATCGACTCCAAGGAGCGCAAGCTGGCCGCGATGGTCGACGTCGACAAGATCCCGCACCCGGGCCGCGGCGCCAACTTCGTGCACGCCAAATACGGCCCCGTGTGGAGCACCAGTGCGCTCGGCAACGACAAGATCACGCTGATCGGCACCGATCCCGTCGGGCATCCGGACAACGCCTGGAAGGTGGTCGAAGTGCTGAAGGGCCAGGGCGGCGGCTCGCTGTTCATCAAGACTCACCCGAAATCGAAACACCTCTACGTCGATACCCCCGTTGAACCCGGGTGAGGAGATCAGCCAGTCGGTCGCGGGTATTCGACATCACCGACCTCGGACAAGGGT…
OTU463	1	0	0	0	0	0	0	0	TGGGACAGTACTCACCGCTACTTCCTGACCGCGGCCAACAAGTCCAACAAGGTCGTCGTCATCGACTCCAAGGAGCGCAAGCTGGCCGCGATGGTCGACGTCGACAAGATCCCGCACCCGGGCCGCGGCGCCAACTTCGTGCACGCCAAGTACGGCCCTCCAGTGTGGAGCACCAGTGCGCTCGGCAACGACAAGATCACGCTGATCGGAACCGACCCCGTCGGGCACCCGGACAACGCCTGGAAGGTGGTCGAAGTGCTGAAAGGCCAGGGCGGCGGCTCGCTGTTCATCAAGACGCACCCGAAATCGAATCACCTCTACGTCGATACCCCGTTGAACCCGGGTGAGGAGATCAGCCAGTCGGTCGCGGTATTCGACATCACCGACCTCGACAAGGGT…
OTU464	0	0	0	1	0	0	0	0	TGGGACAGTACTCACCGCTACTTCCTGACCGCGGCCAACAAGTCCAACAAGGTCGTCGTCATCGACTCCAAGGAGCGCAAGCTGGCCGCGATGGTCGACGTTTCGACAAAGATCCCGCACCCGGGCCGCGGCGCCAACTTCGTGCACGCCAAATACGGCCCCGTGTGGAGCACCAGCGCGCTCGGCAACGACAAGATCACGCTGATCGGCACCGATCCCGTCGGGCATCCGGACAATGCCTGGAAGGTGGTCGAAGTGCTGAAGGGCCAGGGCGGCGGCTCGCTGTTCATCAAGACTCACCCGAAATCGAAACACCTCTACGTCGATACCCCGTTGAACCCGGGTGAGGAGATCAGCCAGTCGGTCGCGGTATTCGACATCACCGACCTCGACAAGGGT…
OTU465	0	0	0	1	0	0	0	0	TGGGACAGTACTCACCGCTACTTCCTGACCGCGGCCAACAAGTCCAACAAGGTCGTCGTCATCGACTCCAAGGAGCGCAAGCTGGCCGCGATGGTCGATGTCGGCAAGATCCCGCACCCGGGCCGCGGCGCCAACTTCGTCGATCCCAAGTATGGCCCGGTGTGGGCGACCAGCGACCTTGGCGACGACCAGATCTCCCTGATAGGCACGGATCCGGTCAAGCACAAGGCGAATGCCTGGAAGGTCGTACGCACGCTGAAGGGCCAGGGCGGCGGTTCGCTGTTCATCAAGACTCATCCGAGCTCGCATAACCTGTATGTCGATACCGCGCTGAACCCGGATGAGAAGTCAGCCCAGTCGGTGGCGGTGTACGACATCCGTAACCTGGACAAGGGCTAC…
OTU466	0	0	0	1	0	0	0	0	TGGGACAGTACTCACCGCTACTTCCTGACCGCGGCCAACAAGTCCAACAAGGTCGTCGTCATCGACTCCAAGGAGCGCAAGCTGGCGGCGATGGTCGACGTCGACGAGATCCCGCACCCGGGCCGCGGCGCCAACTTCGTGCACGCCAAGTACGGCCCGGTGTGGAGCACCAGCGCGCTCGGCAACAACAAGATCACGCTGATCGGCACCGATCCCGCCGGGCATCCGGACAACGCCTGGAAGGTGGTCGAAGTGCTGAAAGGCCAGGGCGGCGGCTCGCTGTTCATCAAGACCCATCCCAAGTCGCACCACCTCTACGTCGACACCGCGCTGAGCCCGGCGCCGAAGATCAGCCAGTCGGTGGCTGTGTTCGACATCAACAACCTCGACGCCCCGTAC…
OTU467	1	0	0	0	0	0	0	0	TGGGACAGTACTCACCGCTACTTCCTGACCGCGGCCAACAAGTCCAACAAGGTCGTCGTCATCGACTCCAAGGAGCGCAAGCTGGCGGCGATGGTCGACGTCGACGAGATCCCGCACCCGGGCCGCGGCGCCAACTTCGTGCACGCCAAGTACGGCCCGGTGTGGAGCACCAGCGCGCTCGGCAACAACAAGATTACGCTGATCGGCACCGATCCTGTCGGGCATCCGGACAACGCCTGGAAGGTGGTCGAAGTGCTGAAAGGCCAGGGCGGCGGCTCGCTGTTCATCAAGACTCACCCGAATTCGAAACACCTCTACGTCGATACCCCCGTTGAACCCCAGGGTGAGGAGATCAGCCAGTCGGTCGCGGTATTCGACATCACCGACCTCGACAAGGGT…
OTU468	0	1	0	0	0	0	0	0	TGGGACAGTACTCACCGCTACTTCCTGACCGCGGCCAACAAGTCCAACAAGGTCGTCGTCATCGACTCCAAGGAGCGTAAGCTGGCCGCGATGGTCGACGTCGACAAGATCCCGCACCCGGGACGCGGCGCCAACATCGACGATCCGGAGTTCGGCCCGGTGTGGGTAACAAGCGCGCTCGGCAACGACAAGGTGACGTTTCTCGGCACGGATCCCGAGGGACATCCGGATCACGCCTGGAAGGTCGTGCGCGTGCTGCATGGCCAGGGCGGCGGCTCGCTGTTCGTCAAATCGCATCCGGAATCGAAAAACCTGTGGGTGGATTCTCCCCTGAACCCGGAGGAAACCATCAGCCAGAGCGTCGCGGTGTTCGATATTGAAAACCTCGACGGCGGCTAT…
OTU469	0	0	0	0	0	1	0	0	TGGGACAGTACTCACCGCTACTTCCTGACCGCGGCCAACAAGTCCAACAAGGTCGTCGTCATCGACTCCAAGGAGCGTAAGCTGGCCGCGATGGTCGACGTCGACAAGATCCCGCACCCGGGCCGCGGAGCCAACTTCGTGCACGCCAAGTTCGGGCCGGTCTGGGGCACCAGCGCGCTCGGTAACGACAAGATCACGCTGATCGGTACCGACCCGGAGGGCCATCCGGACCATGCCTGGAAAGTCGTCGAAGTGCTCAAGGGGCAGGGCGGCGGGTCGCTGTTCATCAAGACGCACCCGAAATCGAAACACCTGTACGTCGACACGCCGTTGAACCCCGGCGAAAAGATCAGCCAGTCGGTTGCGGTGTTCGATACCAGCGATCTCGACAAGGGCTAC…
OTU470	0	0	0	1	0	0	0	0	TGGGACAGTACTCACCGCTACTTCCTGACCGCGGCCAACAAGTCCAACAAGGTCGTCGTCATCGACTCCAAGGAGCGTAAGCTGGCCGCGATGGTCGACGTCGACAAGATCCCGCACCCGGGCCGCGGCGCCAACTTCATCCATCCGAAGTTTGGCCCTGTATGGGCAACCAGCGCGCTGGGTAACGACAACATAACGCTGATCGGAACCGACCCCGTCAAGCACAAGGCCAATGCCTGGAAAGTGGTCGAAACCCTGCACGGCATGGGCGGCGGTTCGCTGTTCATCAAGACGAATCCGAAATCCACCAACCTGTGGGTAGATGCGCCATTGAACCCTGACACGAAGATCAGCCAGTCGATCGCCGTGTTTGACATCAAAAATCTCAACAAAGGTTTC…
OTU471	0	0	0	1	0	0	0	0	TGGGACAGTACTCACCGCTACTTCCTGACCGCGGCCAACAAGTCCAACAAGGTCGTCGTCATCGACTCCAAGGAGCGTAAGCTGGCCGCGATGGTCGACGTCGACAAGATCCCGCACCCGGGCCGCGGCGCCAACTTCGTCCATCCCAAGTTCGGTCCGGTCTGGGCCACCAGTCACCTGGGTGATCAGAGCATCGCATTGATCGGTACCGATCCCAAGGGCCATCCGAAGCAGGCCTGGAAGATGGTGGCGTCACTCAAGGGCCAGGGCGGTGGTTCCCTGTTCATCAAGACCCATCCCAAGTCGAAGAACCTGTATGTCGACACCGCGCTGAATCCCGACCCCAACATCAGTCAGTCGGTCGCCGTGTTCAACATCAACAACCTGAAAGCCGGTTTC…
OTU472	1	0	0	0	0	0	0	0	TGGGACAGTACTCACCGCTACTTCCTGACCGCGGCCAACAAGTCCAACAAGGTCGTCGTCATCGACTCCAAGGAGCGTAAGCTGGCCGCGATGGTCGACGTCGACAAGATCCCGCACCCGGGCCGCGGCGCCAACTTCGTCGACCCGGACAACGGCCCCGTGTGGGCGACCAGCCACCTGGGGGACAAGTCCGTGGTGCTGATCGGCACCGACCCCGACGGTCACCCGGACCAGGCGTGGAAGGTGGTGCGCAAGCTCGACGGACAGGGCGGCGGATCGCTGTTCATCAAGACCCACCCCAACTCCAAGCACCTCTATGTGGATACTGCACTCAACTCGGTGGAGAGCCTGAGCCAGACGGTTGCCGTGTTCGACATCGACAACCTGGACGCGAAGTAC…
OTU473	1	0	0	0	0	0	0	0	TGGGACAGTACTCACCGCTACTTCCTGACCGCGGCCAACAAGTCCAACAAGGTCGTCGTCATCGACTCCAAGGAGCGTAAGCTGGCCGCGATGGTCGACGTCGACAAGATCCCGCACCCGGGCCGCGGCGCCAACTTCGTGCACCCGAAATACGGCCCGGTGTGGGCGACCAGCCACCTCGGAGACCAGACCATCGCCCTGATCGGCACGGACCCGGACAAGCATCCCAAGTATGCCTGGAAGATGGTCGAATCCATCGACGGTCAGGGCGGCGGCTCGCTGTTCATCAAGACCCATCCCAAGTCGAAGCACCTCTATGTGGACACCGCGCTGAACCCCGACACCAAGGTCAGTCAGAGTGTCGCCGTCTTCGACATCGACGACCTGGACGCCGGATTC…
OTU474	1	0	0	0	0	0	0	0	TGGGACAGTACTCACCGCTACTTCCTGACCGCGGCCAACAAGTCCAACAAGGTCGTCGTCATCGACTCCAAGGAGCGTAAGCTGGCCGCGATGGTCGACGTCGACAAGATCCCGCACCCGGGCCGCGGCGCCAACTTCGTGCACGCCAAATACGGCCCCGTGTGGAGCACCAGCGCGCTCGGCAACGACAAGATCACGCTGATCGGCACCGATCCCGCCGGGCATCCGGACAACGCCTGGAAGGTGGTCGAAGTGCTGAAAGGCCAGGGCGGCGGCTCGCTGTTCATCAAGACTCACCCGAAATCGAAACACCTCTACGTCGATACCCCGTTGAACCCGGGTGAGGAGATCAGCCAGTCGGTCGCGGTATTCGACATCACCGACCTCGACAAGGGTTAC…
OTU475	0	0	0	0	0	1	0	0	TGGGACAGTACTCACCGCTACTTCCTGACCGCGGCCAACAAGTCCAACAAGGTCGTCGTCATCGACTCCAAGGAGCGTAAGCTGGCCGCGATGGTCGACGTCGACAAGATCCCGCACCCGGGCCGCGGCGCCAACTTCGTGCACGCCAAATACGGCCCCGTGTGGAGCACCAGCGCGCTCGGCAACGACAAGATCACGCTGATCGGCACCGATCCCGTCGGCCACAAGGCGAATGCCTGGAAGGTGGTGCGAACGCTGAAAGGCCAGGGTGGCGGATCGCTGTTCGTCAAGTCGAACCCCAAGTCGAACAACCTGTGGGTGGATTCGCCACTCAATCCGGATGCGAAACTCAGCCAGAGCGTCGCGGTATACGATGTGAAACACCTCGACAAGGGCTTT…
OTU476	1	0	0	0	0	0	0	0	TGGGACAGTACTCACCGCTACTTCCTGACCGCGGCCAACAAGTCCAACAAGGTCGTCGTCATCGACTCCAAGGAGCGTAAGCTGGCCGCGATGGTCGACGTCGACAAGATCCCGCACCCGGGCCGCGGCGCCAACTTCGTGCACGCCAAATACGGCCCCGTGTGGAGCACCAGCGCGCTCGGCAACGACAAGATCACGCTGATCGGCACCGATCCCGTCGGGCATCCGGACAACGCCTGGAAGATGGTCGAATCCATCGACGGTCAGGGCGGCGGCTCGCTGTTCATCAAGACGCATCCCAAGTCGAACCATCTGTATGTCGACACTGCGCTGAACCCCGACACCAAGATCAGTCAGAGTGTCGCCGTGTTCGATATCGCCAGCCTCGACAAAGGCTTC…
OTU477	1	0	0	0	0	0	0	0	TGGGACAGTACTCACCGCTACTTCCTGACCGCGGCCAACAAGTCCAACAAGGTCGTCGTCATCGACTCCAAGGAGCGTAAGCTGGCCGCGATGGTCGACGTCGACAAGATCCCGCACCCGGGCCGCGGCGCCAACTTCGTGCACGCCAAATACGGCCCCGTGTGGAGCACCAGCGCGCTCGGCAACGACAAGATCACGCTGATCGGCACCGATCCCGTCGGGCATCCGGACAACGCCTGGAAGGTGGTCGAAGTGCTGAAAGGCCAGGGCGGCGGCTCGCTGTTCATCAAGACTCACCCGAATTCGAAACACCTCTACGTCGATACCCCCGTTGAAACCCAGGGTGAGGAGATCAGCCAGTCGGTCGCGGTATTCGACATCACCGACCTCGACAAGGGT…
OTU478	0	0	0	1	0	0	0	0	TGGGACAGTACTCACCGCTACTTCCTGACCGCGGCCAACAAGTCCAACAAGGTCGTCGTCATCGACTCCAAGGAGCGTAAGCTGGCCGCGATGGTCGACGTCGACAAGATCCCGCACCCGGGCCGCGGCGCCAACTTCGTGCACGCCAAATACGGCCCCGTGTGGAGCACCAGCGCGCTCGGCAACGACAAGATCACGCTGATCGGCACCGATCCCGTCGGGCATCCGGACAACGCCTGGAAGGTGGTCGAAGTGCTGAAGGGCCAGGGCGGCGGCTCGCTGTTCATCAAGACTCACCCGAAATCGAAACACCTCTACGTCGATACCCCGTTGAACCCGGGTGAGGAGATCAGCCAGTCGGTCGCGGTATATAACGTGAAACACCTCGACAAGGGCTTT…
OTU479	0	0	0	0	0	3	0	0	TGGGACAGTACTCACCGCTACTTCCTGACCGCGGCCAACAAGTCCAACAAGGTCGTCGTCATCGACTCCAAGGAGCGTAAGCTGGCCGCGATGGTCGACGTCGACAAGATCCCGCACCCGGGCCGCGGCGCCAACTTCGTGCACGCCAAATACGGCCCCGTGTGGAGCACCAGCGCGCTCGGCAACGACAAGATCACGCTGATCGGCACCGATCCCGTCGGGCATCCGGACAACGCCTGGAAGGTGGTCGAAGTGCTGAAGGGCCAGGGCGGCGGCTCGCTGTTCATCAAGACTCACCCGAAATCGAAACACCTCTACGTCGATACCCCGTTGAACCCGGGTGAGGAGATCAGCCAGTCGGTCGCGGTATTCGATACCGAACATCTCGATGCGGGCTTC…
OTU480	0	0	0	1	0	0	0	0	TGGGACAGTACTCACCGCTACTTCCTGACCGCGGCCAACAAGTCCAACAAGGTCGTCGTCATCGACTCCAAGGAGCGTAAGCTGGCCGCGATGGTCGACGTCGACAAGATCCCGCACCCGGGCCGCGGCGCCAACTTCGTGCACGCCAAATACGGCCCCGTGTGGAGCACCAGCGCGCTCGGCAACGACAAGATCACGCTGATCGGCACCGATCCCGTCGGGCATCCGGACAACGCCTGGAAGGTGGTCGAAGTGCTGAAGGGCCAGGGCGGCGGCTCGCTGTTCATCAAGACTCACCCGAAATCGAAACACCTCTACGTCGATACCCCGTTGAACCCGGGTGAGGAGATCAGCCAGTCGGTCGCGGTGTTCGACCTCGACGATCTCGATGCGGGCTAC…
OTU481	0	0	0	1	0	0	0	0	TGGGACAGTACTCACCGCTACTTCCTGACCGCGGCCAACAAGTCCAACAAGGTCGTCGTCATCGACTCCAAGGAGCGTAAGCTGGCCGCGATGGTCGACGTCGACAAGATCCCGCACCCGGGCCGCGGCGCCAACTTCGTGCACGCCAAATACGGCCCCGTGTGGAGCACCAGCGCGCTCGGCAACGACAAGATCACGCTGATCGGCACCGATCCCGTCGGGCATCCGGACAACGCCTGGAAGGTGGTCGAAGTGCTGAAGGGCCAGGGCGGCGGCTCGCTGTTCATCAAGACTCATCCGAGCTCGCACAACCTGTATGTCGATACCGCGCTGAACCCGGATGAGAAGGTCAGCCAGTCGGTGGCGGTGTACGACATCCGTAACCTGGACAAGGGCTAC…
OTU482	0	0	0	1	0	0	0	0	TGGGACAGTACTCACCGCTACTTCCTGACCGCGGCCAACAAGTCCAACAAGGTCGTCGTCATCGACTCCAAGGAGCGTAAGCTGGCCGCGATGGTCGACGTCGACAAGATCCCGCACCCGGGCCGCGGCGCCAACTTCGTGCACGCCAAATACGGCCCCGTGTGGAGCACCAGCGCGCTCGGCAACGACAAGATCACGCTGATCGGCACCGATCCCGTCGGGCATCCGGACAACGCCTGGAAGGTGGTCGAAGTGCTGAAGGGCCAGGGCGGCGGTTCGCTGTTCATCAAGACTCACCCGAAATCGAAACACCTCTACGTCGATACCCCGTTGAACCCGGGTGAGGAGATTAGCCAGTCGGTCGCGGTATTCGACATCACCGACCTCCGACAAGGGTTA…
OTU483	1	0	0	0	0	0	0	0	TGGGACAGTACTCACCGCTACTTCCTGACCGCGGCCAACAAGTCCAACAAGGTCGTCGTCATCGACTCCAAGGAGCGTAAGCTGGCCGCGATGGTCGACGTCGACAAGATCCCGCACCCGGGCCGCGGCGCCAACTTCGTGCACGCCAAATACGGCCCCGTGTGGAGCACCAGCGCGCTCGGCAACGACAAGATCACGCTGATCGGCACCGATCCCGTCGGGCATCCGGACAACGCCTGGAAGGTGGTCGAGGTGCTGAAGGGCCAGGGCGGCGGCTCGCTGTTCATCAAGACGCACCCGAAATCGAATCACCTCTACGTCGATACCCCGTTGAACCCGGGTGAGGAGATCAGCCAGTCGGTCGCGGTATTCGACATCACCGACCTCGACAAGGGTTAC…
OTU484	1	0	0	0	0	0	0	0	TGGGACAGTACTCACCGCTACTTCCTGACCGCGGCCAACAAGTCCAACAAGGTCGTCGTCATCGACTCCAAGGAGCGTAAGCTGGCCGCGATGGTCGACGTCGACAAGATCCCGCACCCGGGCCGCGGCGCCAACTTCGTGCACGCCAAATACGGCCCCGTGTGGAGCACCAGCGCGCTCGGCAACGACAAGATCACGCTGATCGGCACCGATCCCGTCGGGCATCCGGACAACGCCTGGAAGGTGGTGCAGAAACTCGAGGGTCAGGGCGGCGGTTCGCTGTTCATCAAGACCCATCCGAAGTCGAAGCACCTCTACGTCGACACGCCGTTGAACCCGGAAGCGGAGCTTTCCTCCTCCGTCGCCGTGTTCGACATCGCCGGCCTCGCCAACAAGGAG…
OTU485	0	0	0	0	0	0	0	1	TGGGACAGTACTCACCGCTACTTCCTGACCGCGGCCAACAAGTCCAACAAGGTCGTCGTCATCGACTCCAAGGAGCGTAAGCTGGCCGCGATGGTCGACGTCGACAAGATCCCGCACCCGGGCCGCGGCGCCAACTTCGTGCACGCCAAATACGGCCCGGTGTGGGCGACCAGCCACCTCGGAGACCAGACCATCGCCCTGATCGGCACGGACCCGGACAAGCATCCCAAGTATGCCTGGAAGATGGTCGAATCCATCGACGGTCAGGGCGGCGGCTCGCTGTTCATCAAGACCCATCCCAAGTCGAAGCACCTCTATGTGGACACCGCGCTGAACCCCGACACCAAGGTCAGTCAGAGTGTCGCCGTGTTCGACATCGCCAGCCTCGAAAAAGGCTTC…
OTU486	0	0	0	1	0	0	0	0	TGGGACAGTACTCACCGCTACTTCCTGACCGCGGCCAACAAGTCCAACAAGGTCGTCGTCATCGACTCCAAGGAGCGTAAGCTGGCCGCGATGGTCGACGTCGACAAGATCCCGCACCCGGGCCGCGGCGCCAACTTCGTGCACGCCAAGTACGGCCCCGTGTGGAGCACCAGCGCGCTCGGCAACAACAAGATCACGCTGATCGGCACCGATCCCGCCGGGCATCCGGACAACGCCTGGAAGATGGTCGAATCCATCGACGGTCAGGGCGGCGGCTCGCTGTTCATCAAGACGCATCCCAAGTCGAACCATCTGTATGTCGACACTGCGCTCAACCCCGACACCAAGATCAGTCAGAGTGTCGCCGTGTTCGATATCGCCAGCCTCGACAAAGGCTTC…
OTU487	0	0	0	0	0	0	0	1	TGGGACAGTACTCACCGCTACTTCCTGACCGCGGCCAACAAGTCCAACAAGGTCGTCGTCATCGACTCCAAGGAGCGTAAGCTGGCCGCGATGGTCGACGTCGACAAGATCCCGCACCCGGGCCGCGGCGCCAACTTCGTGCACGCCAAGTACGGCCCGGTGTGGGCCACCGGCCATCTCGGCGACAACAGCGTGGCGCTGATCGGCACCGACCCAGACAAACACCCCAAGTATGCCTGGAAGGTGGTCGAGAGCCTGCAGGGCCAGGGCGGTGGTTCACTGTTCCTCAAGACACATCCGAGCTCGCATAACCTGTATGTCGATACCGCGCTGAACCCGGATGAGAAAGTCAGCCAGTCGGTGGCGGTGTACGACATCCGTAACCTGGACAAGGGCTAC…
OTU488	0	0	0	0	0	1	0	0	TGGGACAGTACTCACCGCTACTTCCTGACCGCGGCCAACAAGTCCAACAAGGTCGTCGTCATCGACTCCAAGGAGCGTAAGCTGGCCGCGATGGTCGACGTCGACAAGATCCCGCACCCGGGCCGCGGCGCCAATTTCGATCACCCGAAATACGGTCCGGTGTGGAGCACCAGCGCGCTCGGTAACGACAAGATCACGCTGATCGGCACCGATCCGCAGGGGCATCCCGACCACGCCTGGACAGCGGTCCAGGTGCTCAAGGGCCAGGGCGGCGGATCGCTGTTCATCAAGACCCACCCGAAGTCGAATCACCTCTACGTCGACACGCCGCTGAACCCGGCCGAGAAAATCAGCCAGACGGTCGCGGTGTTCAACATCGACAAACTCGACAAGGGTTAT…
OTU489	0	1	0	0	0	0	0	0	TGGGACAGTACTCACCGCTACTTCCTGACCGCGGCCAACAAGTCCAACAAGGTCGTCGTCATCGACTCCAAGGAGCGTAAGCTGGCCGCGATGGTCGACGTCGACAAGATCCCGCATCCCGGACGTGGCGCCAACATAGCAGACCCGAAATACGGTCCGGTGTGGATTACCAGTGCACTTGGTAATGAAAATGTCACGGCCATTGCGACCGATCCGGCCAGCAATCCTGAGCATGCCTGGAAGGTGGTACGTACGCTGAAAGGTATGGGTGGCGGCTCACTGTTCGTCAAGACCCATCCGCATTCAAAGAATCTGTGGGTAGATGCACCGTTGAACCCGGATACCAAGATCAGTCAGAGCGTTGCCGTATTCGACGTGGGCAATCTCGACAAGGGTTTT…
OTU490	1	0	0	0	0	0	0	0	TGGGACAGTACTCACCGCTACTTCCTGACCGCGGCCAACAAGTCCAACAAGGTCGTCGTCATCGACTCCAAGGAGCGTAAGCTGGCCGCGATGGTCGACGTCGACGAGATCCCGCACCCGGGCCGCGGCGCCAACTTCGTGCACGCCAAGTACGGCCCGGTGTGGAGCACCAGCGCGCTCGGCAACAACAAGATCACGCTGATCGGCACCGATCCCGCCGGGCATCCGGACAACGCCTGGAAGGTGGTCGAAGTGCTGAAGGGCCAGGGCGGCGGCTCGCTGTTCATCAAGACTCACCCGAAATCGAAACACCTCTACGTCGATACCCCGTTGAACCCGGGTGAGGAGATCAGCCAGTCGGTCGCGGTATTCGACATCACCGACCTCGACAAAGGCTTC…
OTU491	0	1	0	0	0	0	0	0	TGGGACAGTACTCACCGCTACTTCCTGACCGCGGCCAACAAGTCCAACAAGGTCGTCGTCATCGACTCCAAGGAGCGTAAGCTGGCCGCGATGGTCGACGTCGGCAAGATCCCGCACCCGGGACGCGGTGCCAACTTCGTCGACCCCGAGTTCGGGCCAGTGTGGGCCACCAGCCATCTCGGCGACGAGACCGTGTCGCTGATCGGCACCGACCCGGACGGTCACCCCGATCATGCCTGGAAGGTGGTGCGCACGCTGAAGGGGCAGGGCGGCGGTTCGCTGTTCATCAAGACTCATCCCGAGTCCACCCACCTGTACGTCGACACTGCGCTCAATCCGGATTCGAAGATCAGCCAGTCGGTGGCGGTGTTCGCCATCAACGACCTCGACGCGCCCTAC…
OTU492	1	0	0	0	0	0	0	0	TGGGACAGTACTCACCGCTACTTCCTGACCGCGGCCAACAAGTCCAACAAGGTCGTCGTCATCGACTCCAAGGAGCGTAAGCTGGCCGCGATGGTCGATGTGGGCAAGATCCCCCACCCCGGACGCGGCGCCAACTTCGTGCATCCCAAGTACGGGCCGGTGTGGGCCACCAGCCACCTCGGTGACCAGAGCATCGCCATCATTGGCACCGATCCCGAGAAGCACAAGCAGTACGCCTGGAAGATGGTCGAGTCCATCGACGGCCAGGGTGGCGGTTCGCTGTTCATCAAGACCCACCCGAAGTCGAAGCACCTGTATGTCGATACCGCGCTCAACCCTGATACGAAAATCAGCCAGAGCGTTGCCGTGTACGACATCAACAACCTGAAAGCCGGTTTC…
OTU493	1	0	0	0	0	0	0	0	TGGGACAGTACTCACCGCTACTTCCTGACCGCGGCCAACAAGTCCAACAAGGTCGTCGTTATCGACTCCAAGAAGCGCAAGCTGGCGGCGATGGTCGACGTCGACGAGATCCCGCACCCGGGCCGCGGCGCCAACTTCGTGCACGCCAAGTACGGCCCGGTGTGGAGCACCAGCGCGCTCGGCAACAACAAGATCACGCTGATCGGCACCGATCCCGTCGGGCATCCGGACAACGCCTGGAAGGTGGTCGAAGTGCTGAAGGGCCAGGGCGGCGGCTCGCTGTTCATCAAGACTCACCCGAAATCGAAACACCTCTACGTCGATACCCCGTTGAACCCGGGTGAGGAGATCAGCCAGTCGGTCGCGGTATTCGACATCACCGACCTCGACAAGGGTTAC…
OTU494	0	1	0	0	0	0	0	0	TGGGACAGTACTCACCGCTACTTCCTGACCGCGGCCAACCAGTCGGACAAGATCGCCGTGGTCGATTCGAAGGAACGCAAGCTGGTCGCGTTGCCCGACGTCACCAAGACGCCGCACCCGGGGCGCGGTGCCAACCTCGACGATCCCGACCACGGGCCGGTGTGGGTGACGAGTGCGCTCGGCAACGCCAACGTCACGTTCCTCGGCACGGATCCCGAAGGCCATCCCGATGCTGCCTGGAAGACGGTCCGCATCCTCGAAGGCATGGGCGGCGGCTCGTTATTCGTCAAGTCGCACCCCGAATCGTCCAATCTCTGGGTCGATGCGCCACTCAATCCCGACGAGGGGATCAGCCAGAGTGTCGCGGTGTTCGACGTAAACGACCTCGAGGCGGGCTAC…
OTU495	0	1	0	0	0	0	0	0	TGGGACAGTACTCACCGCTACTTCCTGACCGCTGCCAACAAGTCCGACAAGATCGCGGTGATCGACTCCAAGGACCGCAAGCTTGCGGCACTGGTCGACGTACCCAAGATCCCGCATCCGGGCCGGGGTGCGAATTTCAAGGATCCGAAGTATGGACCGGTGTGGTCCACCAGCTGCCTGGGCGATGATTGCCTGGCGGTCATCGGCACCGATCCCAAGGGTAACAAGGATAATGCCTGGAAGGTGGTGCGCAACCTGAAGACCCAGGGCGGCGGGTCACTGTTCATCAAGACTCATCCGAAGTCCAGGAACCTCTGGGTCGACAATCCGCTGAATCCGGATACAGCGATCAGCCAGTCGGTCGCGGTCTATGACATCAACAATCTGGATAAGGGATTC…
OTU496	0	0	0	1	0	0	0	0	TGGGACAGTAGCAAGCGCTACTTCCTGACCGCAGCCAACCAGTCGGACAAGATCGCGGTGGTCGACTCGAAGGATCGCGAACTGGAAGCCCTGATCGACGTGACCAAGATTCCGCACCCGGGACACGGGGCCAACCTCGTCGATCCCGAGTTCGGGCCGGTCTGGGTGACCAGTGCGCTGGGCAATGCCAACGTGACCATGATCGGCACGGATCCGGAAGGCCATCCCGACCAGGCCTGGAAAGTCGTGCGCACACTGGAAGGCATGGGCGGCGGCTCGCTGTTCGTGAAATCGCATCCGAATTCCAGCAACCTGTGGGTGGACGCGCCGCTGAACCCCGACACCGCGTTTTCACAGAGCGTCGCGGTTTACGACATCAACAACCTGGATGCGGGATTC…
OTU497	0	0	0	0	0	0	0	1	TGGGACAGTAGCAAGCGCTATTTCCTGACCGCAGCCAACAAGTCGAACAAGATCGCCGTGGTCGACTCCAAGGAAGGCAAACTCACCGCCCTGGTCGACGTTGGCCAGATCCCGCACCCGGGCCGCGGTGCGAACTTTACGCATCCGAAGTTCGGTCCGGTGTGGACGACCAGCGACCTTGGCGACGACCAGATCTCCCTGATAGGCACGGATCCGGTCAAGCACAAGGCGAATGCCTGGAAGGTCGTACGCACGCTGAAGGGCCAGGGCGGCGGTTCGCTGTTCATCAAGACTCATCCGAGCTCGCATAACCTGTATGTCGATACCGCGCTGAACCCGGATGAGAAAGTCAGCCAGTCGGTGGCGGTGTACGACATCCGTAACCTGGACAAGGGCTAC…
OTU498	0	1	0	0	0	0	0	0	TGGGACAGTAGCAAGCGCTATTTCCTGACCGCAGCCAACCAGTCGGACAAAATCGCGGTGGTCGACTCGAAGGACCGCGAACTGGAAGCGCTGATCGACGTCACCAAGATTCCGCACCCGGGCCGCGGGGCCAACCTGACCGATCCCGAGTTCGGGCCGGTCTGGGTAACCAGCGCGCTGGGCAATGCCAACGTGACCATGATCGGCACGGATCCGGAAGGCCATCCCGAACAGGCCTGGAAAGTCGTGCGCACGCTCGAGGGCATGGGTGGCGGCTCCCTGTTCGTGAAATCGCATCCGAATTCCAGCAACCTGTGGGTGGACGCGCCGCTGAACCCCGACACCGCGTTTTCACAGAGCGTCGCGGTTTACGACATCAACAACCTGGAGGGTGGGTTC…
OTU499	0	0	0	1	0	0	0	0	TGGGACAGTAGCAAGCGCTATTTCCTGACCGCAGCCAACCAGTCGGACAAGATCGCAGTGGTCGATTCCAAGGAAGGCGATCTGGAAGCCCTGATCGATGTGGGCAAGATCCCCCACCCCGGACGCGGCGCCAACTTCGTGCATCCCAAGTACGGGCCGGTGTGGGCCACCAGCCACCTCGGTGACCAGAGCATCGCCATCATTGGCACCGATCCCGAGAAGCACAAGCAGTACGCCTGGAAGATGGTCGAGTCCATCGACGGCCAGGGTGGCGGTTCGCTGTTCATCAAGACCCATCCGAAGTCGCACAACCTGTATGTCGATACCGCGCTGAACCCGGACGAGAAGATCAGCCAGTCGGTGGCGGTGTACGACATCCGCAAGCTGGGTAAGGGCTAC…
OTU500	0	1	0	0	0	0	0	0	TGGGACAGTAGCAAGCGCTATTTCCTGACCGCAGCCAACCAGTCGGACAAGATCGCGGTGGTCGACTCGAAAGATCGCAATCTGGAAGCCCTGATCGACGTGACCAAGATTCCGCACCCGGGACGCGGGGCCAACTTCGTCGATCCCGAGTTCGGGCCGGTCTGGGTGACCAGTGCGCTGGGCAATGCCAACGTGACCATGATCGGCACGGATCCGGAAGGCCATCCCGACCAGGCCTGGAAAGTCGTGCGCACGCTGGAAGGCATGGGCGGCGGTTCGCTGTTCGTAAAATCGCATCCGAATTCCAGCAACCTGTGGGTGGACGCGCCGCTGAATCCCGACACCGCGTTCTCACAGAGCGTCGCGGTTTACGACGTCAACAACCTGGAAGCGGGATTC…
OTU501	0	1	0	0	0	0	0	0	TGGGACAGTAGCAAGCGCTATTTCCTGACCGCAGCCAACCAGTCGGACAAGATCGCGGTGGTCGACTCGAAAGATCGCAATCTGGAAGCCCTGATCGACGTGACCAAGATTCCGCACCCGGGACGTGGGGCCAACCTGATCGATCCCGAGTTCGGGCCGGTCTGGGTGACCAGCGCGCTGGGCAATGCCAACGTGACGATGATCGGCACGGATCCGGAAGGCCATCCCGACCAGGCCTGGAAAGTCGTGCGCACGCTGGAAGGCATGGGCGGTGGCTCGCTGTTCGTGAAGTCGCACCCGAATTCGAGCAACCTCTGGGTGGATGCACCGCTGAACCCCGACACCGCTTTTTCACAGAGCGTTGCGGTTTACGACGTGAACGACCTGGCCGGGGGTTTC…
OTU502	0	1	0	0	0	0	0	0	TGGGACAGTAGCAAGCGCTATTTCCTGACCGCAGCCAACCAGTCGGACAAGATCGCGGTGGTCGACTCGAAAGATCGCAATCTGGAAGCCCTGATCGACGTGACCAAGATTCCGCACCCGGGACGTGGGGCCAACCTGATCGATCCCGAGTTCGGGCCGGTCTGGGTGACCAGCGCGCTGGGCAATGCCAACGTGACGATGATCGGCACGGATCCGGAAGGCCATCCTGACCAGGCCTGGAAAGTCGTGCGCACGCTGGAAGGCATGGGCGGCGGGTCGCTGTTCATCAAGACCAATCCGAAATCGAAGCACCTGTACGTCGACAACGCGCTCAATCCGGATCCGAAGATCAGCTCGTCCGTGGCGGTTTATGATATCGGCAATCTCGACAAGGGACCG…
OTU503	0	1	0	0	0	0	0	0	TGGGACAGTAGCAAGCGCTATTTCCTGACCGCAGCCAACCAGTCGGACAAGATCGCGGTGGTCGACTCGAAAGATCGCAATCTGGAAGCCCTGATCGACGTGACCAAGATTCCGCACCCGGGACGTGGGGCCAACCTGATCGATCCCGAGTTCGGGCCGGTCTGGGTGACCAGTGCGCTGGGCAATGCCAACGTGACCATGATCGGCACGGATCCGGAAGGCCATCCCGACCAGGCCTGGAAAGTCGTGCGCACGCTGGAAGGCATGGGCGGCGGTTCGCTGTTCGTGAAGTCGCATCCGAATTCCAGCAACCTGTGGGTGGACGCGCCGCTGAATCCCGACACCGCGTTCTCACAGAGCGTCGCGGTTTACGACGTCAACAACCTGGATGCGGGATTC…
OTU504	0	2	0	0	0	0	0	0	TGGGACAGTAGCAAGCGCTATTTCCTGACCGCAGCCAACCAGTCGGACAAGATCGCGGTGGTCGACTCGAAGGACCGCGAACTGGAAGCGCTGATCGACGTCACCAAGATTCCGCACCCGGGCCGCGGGGCCAACCTGATCGATCCCGAGTTCGGGCCGGTCTGGGTGACCAGCGCGCTGGGCAATGCCAACGTGACGATGATCGGCACGGATCCGGAAGGCCATCCCGACCAGGCCTGGAAAGTCGTGCGCACGCTGGAAGGCATGGGCGGCGGTTCGCTGTTCGTAAAATCGCATCCGAATTCCAGCAACCTGTGGGTGGACGCGCCGCTGAATCCCGACACCGCGTTCTCACAGAGCGTCGCGGTTTACGACGTCAACAACCTGGATGCGGGATTC…
OTU505	0	1	0	0	0	0	0	0	TGGGACAGTAGCAAGCGCTATTTCCTGACCGCAGCCAACCAGTCGGACAAGATCGCGGTGGTCGACTCGAAGGATCGCAATCTGGAAGCCCTGATCGACGTGACCAAGATTCCGCACCCGGGACGTGGGGCCAACCTGATCGACCCCGAGTTCGGGCCGGTCTGGGTGACCAGCGCGCTGGGCAACGCCAACGTGACCATGATCGACACAGATCCGGAGGGCCATCCCGACCAGGCCTGGAAAGTCGTGCGCACACTGGAAGGCATGGGCGGCGGCTCGCTGTTCGTGAAATCGCATCCGAATTCCAGCAACCTGTGGGTGGACGCGCCGCTGAACCCCGACACCGCGTTTTCACAGAGCGTCGCGGTTTACGACATCAACAACCTGGAGGGTGGGTTC…
OTU506	0	0	1	0	0	0	0	0	TGGGACAGTAGCAAGCGCTATTTCCTGACCGCAGCCAACCAGTCGGACAAGATCGCGGTGGTCGACTCGAAGGATCGCGAACTGGAAGCCCTGATCGACGCGACCAAGATTCCGCACCCGGGACGCGGGGCCAACCTCGTCGATCCCGAGTTCGGGCCGGTCTGGGTGACCAGTGCGCTGGGCAATGCCAACGTGACCATGATCGGCACGGATCCGGAAGGCCATCCCGACCAGGCCTGGAAAGTCGTGCGCACACTGGAAGGCATGGGCGGCGGCTCGCTGTTCGTGAAATCGCATCCGAATTCCAGCAACCTGTGGGTGGACGCGCCGCTGAACCCCGACACCGCGTTTTCACAGAGCGTCGCGGTTTACGACATCAACAACCTCGACAAGGGTTTC…
OTU507	0	0	0	0	0	0	0	1	TGGGACAGTAGCAAGCGCTATTTCCTGACCGCAGCCAACCAGTCGGACAAGATCGCGGTGGTCGACTCGAAGGATCGCGAACTGGAAGCCCTGATCGACGTGACCAAGATTCCACACCCGGGACGCGGCGCCAACTTCGTGCACCCGAAATACGGCCCGGTATGGGCGACCAGCCACCTCGGCGACCAGACCATCGCCCTGATCGGCACGGACCCCGACAAACACCCCAAGTATGCCTGGAAGATGGTCGAATCCATCGACGGTCAGGGCGGCGGCTCGCTGTTCATCAAGACCCATCCCAAGTCGAAGCACCTCTATGTGGACACCGCGCTGAACCCCGACACCAAGGTCAGTCAGAGTGTCGCCGTGTTCGACATCGCCAGCCTCGAAAAAGGCTTC…
OTU508	0	1	0	0	0	0	0	0	TGGGACAGTAGCAAGCGCTATTTCCTGACCGCAGCCAACCAGTCGGACAAGATCGCGGTGGTCGACTCGAAGGATCGCGAACTGGAAGCCCTGATCGACGTGACCAAGATTCCGCACCCAGGTCGCGGCGCCAACCTGACGGATCCCAAATACGGACCGGTCTGGGTGACCAGTGCGCTGGGTAACGAGAATGTCACGGTGATCGGTACCGACCCGGTAAAACACAAGGATCATGCCTGGAAGGTGGTGCGTACGCTCAAGGGCCAGGGTGGTGGCTCGCTGTTCGTAAAATCGCATCCGAATTCCAGCAACCTGTGGGTGGACGCGCCGCTGAACCCCGACACCGCGTTTTCACAGAGCGTCGCGGTTTACGACGTCAACAACCTGGAAGCGGGATTC…
OTU509	0	0	0	0	0	0	0	1	TGGGACAGTAGCAAGCGCTATTTCCTGACCGCAGCCAACCAGTCGGACAAGATCGCGGTGGTCGACTCGAAGGATCGCGAACTGGAAGCCCTGATCGACGTGACCAAGATTCCGCACCCCGGACGCGGCGCCAACTTCGTGCATCCCAAGTACGGGCCGGTCTGGGTGACCAGTGCGCTGGGCAATGCCAACGTGACCATGATCGGCACGGATCCGGAAGGCCATCCCGACCAGGCCTGGAAAGTCGTGCGCACACTGGAAGGCATGGGCGGCGGCTCGCTGTTCGTGAAATCGCATCCGAATTCCAGCAACCTGTGGGTGGACGCGCCGCTGAACCCCGACACCGCGTTTTCACAGAGCGTCGCGGTTTACGACATCAACAACCTGGAGGGTGGTTCG…
OTU510	0	0	0	0	0	0	0	1	TGGGACAGTAGCAAGCGCTATTTCCTGACCGCAGCCAACCAGTCGGACAAGATCGCGGTGGTCGACTCGAAGGATCGCGAACTGGAAGCCCTGATCGACGTGACCAAGATTCCGCACCCGGGACGCGGAGCCAACCTCGTCGATCCCGAGTTCGGGCCGGTCTGGGTGACCAGTGCGCTGGGCAATGCCAACGTGACCATGATCGGCACGGATCCGGAAGGCCATCCCGACCAGGCCTGGAAAGTCGTGCGCACACTGGAAGGCATGGGCGGCGGCTCGCTGTTCGTGAAATCGCATCCGAATTCCAGCAACCTGTGGGTGGACGCGCCGCTGAAACCCCGCACCGCGTTTTCACAGAGCGTCGCGGTTTACGACATTCAACGAACCTGGACGGGTGGG…
OTU511	0	0	0	1	0	0	0	0	TGGGACAGTAGCAAGCGCTATTTCCTGACCGCAGCCAACCAGTCGGACAAGATCGCGGTGGTCGACTCGAAGGATCGCGAACTGGAAGCCCTGATCGACGTGACCAAGATTCCGCACCCGGGACGCGGAGCCAACCTCGTCGATCCCGAGTTCGGGCCGGTCTGGGTGACCAGTGCGCTGGGCAATGCCAACGTGACCATGATCGGCACGGATCCGGAAGGCCATCCCGACCAGGCCTGGAAAGTCGTGCGCACACTGGAAGGCATGGGCGGCGGCTCGCTGTTCGTGAAATCGCATCCGAATTCCAGCAACCTGTGGGTGGACGCGCCGCTGAACCCCGACACCGCGTTTTCACAGAGCGTCGCGGTTTACGACATCAACAACCTGGAGGGTGGGTTC…
OTU512	0	1	0	0	0	0	0	0	TGGGACAGTAGCAAGCGCTATTTCCTGACCGCAGCCAACCAGTCGGACAAGATCGCGGTGGTCGACTCGAAGGATCGCGAACTGGAAGCCCTGATCGACGTGACCAAGATTCCGCACCCGGGACGCGGCGCCAACCTGGTACACCCCGAGTTCGGGCCGGTCTGGGTGACCAGCGCGCTGGGCAATGCCAACGTGACGATGATCGGCACGGATCCGGAAGGCCATCCTGACCAGGCCTGGAAAGTCGTGCGCACGCTGGAAGGCATGGGCGGCGGTTCGCTGTTCGTAAAATCGCATCCGAATTCCAGCAACCTGTGGGTGGACGCGCCGCTGAATCCCGACACCGCGTTCTCACAGAGCGTCGCGGTTTACGACGTCAACAACCTGGATGCGGGATTC…
OTU513	0	1	0	0	0	0	0	0	TGGGACAGTAGCAAGCGCTATTTCCTGACCGCAGCCAACCAGTCGGACAAGATCGCGGTGGTCGACTCGAAGGATCGCGAACTGGAAGCCCTGATCGACGTGACCAAGATTCCGCACCCGGGACGCGGGGCCAACCTCGTCGATCCCGAGTTCGGGCCGGTCTGGGTGACCAGCGCGCTGGGCAATGCCAACGTGACGATGATCGGCACGGATCCGGAAGGCCATCCTGACCAGGCCTGGAAAGTCGTGCGCACGCTGGAAGGCATGGGCGGCGGCTCGCTGTTCGTGAAATCGCATCCGAATTCCAACAACCTGTGGGTGGACGCGCCGCTGAATCCCGACACCGCGTTCTCACAGAGCGTCGCGGTTTACGACGTCAACAACCTGGAAGCGGGATTC…
OTU514	0	0	0	1	0	0	0	0	TGGGACAGTAGCAAGCGCTATTTCCTGACCGCAGCCAACCAGTCGGACAAGATCGCGGTGGTCGACTCGAAGGATCGCGAACTGGAAGCCCTGATCGACGTGACCAAGATTCCGCACCCGGGACGCGGGGCCAACCTCGTCGATCCCGAGTTCGGGCCGGTCTGGGTGACCAGTGCGCTGGGCAATGCCAACGTGACCATGATCGGCACGGACCCCGACAAACACCCCAAGTATGCCTGGAAGATGGTCGAATCCATCGACGGTCAGGGCGGCGGCTCGCTGTTCATCAAGACGCATCCCAAGTCGAACCATCTGTATGTCGACACTGCGCTCAACCCCGACACCAAGATCAGTCAGAGTGTCGCCGTGTTCGATATCGCCAGCCTCGACAAAGGCTTC…
OTU515	0	0	0	0	0	0	0	1	TGGGACAGTAGCAAGCGCTATTTCCTGACCGCAGCCAACCAGTCGGACAAGATCGCGGTGGTCGACTCGAAGGATCGCGAACTGGAAGCCCTGATCGACGTGACCAAGATTCCGCACCCGGGACGCGGGGCCAACCTCGTCGATCCCGAGTTCGGGCCGGTCTGGGTGACCAGTGCGCTGGGCAATGCCAACGTGACCATGATCGGCACGGATCCGGAAGGCCATCCCGACCAGGCCTGGAAAGTCGTGCGCACACTGGAAGGCATGGGCGGCGGCTCGCTGTTCATCAAGACCCACCCGAACTCGCGCAACCTCTACGTCGACACGCCGCTCAACCCGGAGCCCGAGATCGCCTCGTCGGTCGCCGTGTTCAATCTCGACGATCTGGAGGCCGGCTAC…
OTU516	0	0	0	0	0	0	0	1	TGGGACAGTAGCAAGCGCTATTTCCTGACCGCAGCCAACCAGTCGGACAAGATCGCGGTGGTCGACTCGAAGGATCGCGAACTGGAAGCCCTGATCGACGTGACCAAGATTCCGCACCCGGGACGCGGGGCCAACCTCGTCGATCCCGAGTTCGGGCCGGTCTGGGTGACCAGTGCGCTGGGCAATGCCAACGTGACCATGATCGGCACGGATCCGGAAGGCCATCCCGACCAGGCCTGGAAAGTCGTGCGCACACTGGAAGGCATGGGCGGCGGCTCGCTGTTCGTCAAATCGAACCCCAAGTCGAACAACCTGTGGGTGGATTCACCGCTCAACCCGGATGCGAAGATCAGCCAGAGCGTCGCGGTATATAACGTGAAACACCTCGACAAGGGCTTT…
OTU517	0	0	0	1	0	0	0	0	TGGGACAGTAGCAAGCGCTATTTCCTGACCGCAGCCAACCAGTCGGACAAGATCGCGGTGGTCGACTCGAAGGATCGCGAACTGGAAGCCCTGATCGACGTGACCAAGATTCCGCACCCGGGACGCGGGGCCAACCTCGTCGATCCCGAGTTCGGGCCGGTCTGGGTGACCAGTGCGCTGGGCAATGCCAACGTGACCATGATCGGCACGGATCCGGAAGGCCATCCCGACCAGGCCTGGAAAGTCGTGCGCACACTGGAAGGCATGGGCGGCGGCTCGCTGTTCGTGAAATCGCATCCGAATTCCAGCAACCTGTGGGTGGACGCGCCACTGAACCCCGACACCGCGTTTTCACAGAGCGTCGCGGTTTACGACATAAACAACCTGGAGGGTGGGTTC…
OTU518	0	0	0	0	0	0	0	1	TGGGACAGTAGCAAGCGCTATTTCCTGACCGCAGCCAACCAGTCGGACAAGATCGCGGTGGTCGACTCGAAGGATCGCGAACTGGAAGCCCTGATCGACGTGACCAAGATTCCGCACCCGGGACGCGGGGCCAACCTCGTCGATCCCGAGTTCGGGCCGGTCTGGGTGACCAGTGCGCTGGGCAATGCCAACGTGACCATGATCGGCACGGATCCGGAAGGCCATCCCGACCAGGCCTGGAAAGTCGTGCGCACACTGGAAGGCATGGGCGGCGGCTCGCTGTTCGTGAAATCGCATCCGAATTCCAGCAACCTGTGGGTGGACGCGCCGCTGAACCCCGACACCGCGTTTTCACAGAGCGTCGCCGTATTCGACATCGACGATCTCGGCGCCGGCTAC…
OTU519	0	1	0	0	0	0	0	0	TGGGACAGTAGCAAGCGCTATTTCCTGACCGCAGCCAACCAGTCGGACAAGATCGCGGTGGTCGACTCGAAGGATCGCGAACTGGAAGCCCTGATCGACGTGACCAAGATTCCGCACCCGGGACGCGGGGCCAACCTCGTCGATCCCGAGTTCGGGCCGGTCTGGGTGACCAGTGCGCTGGGCAATGCCAACGTGACCATGATCGGCACGGATCCGGAAGGCCATCCCGACCAGGCCTGGAAAGTCGTGCGCACACTGGAAGTGCATGGGCGCGGCTCGCTGTTCGTGAAATCGCATCCGAATTCCAGCAACCTGTGGGTGGACGCGCCGCTGAACCCCGACACCGCGTTTTCACAGAGCGTCGCGGTTTACGACGTCAACAACCTGGAAGCGGGATTC…
OTU520	0	0	0	1	0	0	0	0	TGGGACAGTAGCAAGCGCTATTTCCTGACCGCAGCCAACCAGTCGGACAAGATCGCGGTGGTCGACTCGAAGGATCGCGAACTGGAAGCCCTGATCGACGTGACCAAGATTCCGCACCCGGGACGCGGGGCCAACCTCGTCGATCCCGAGTTCGGGCCGGTCTGGGTGACCAGTGCGCTGGGCAATGCCAACGTGACCATGATCGGCACGGATCCGGAAGGCCATCCCGACCAGGCCTGGAAAGTCGTGCGCACGCTGGAAGGCATGGGCGGCGGCTCGTTGTTCGTGAAGTCGCACCCGAATTCCAGCAACCTGTGGGTGGACGCACCGCTGAACCCCGACACCGCGTTTTCACAGAGCGTCGCGGTTTACGACATAAACAACCTGGAGGGTGGGTTC…
OTU521	0	1	0	0	0	0	0	0	TGGGACAGTAGCAAGCGCTATTTCCTGACCGCAGCCAACCAGTCGGACAAGATCGCGGTGGTCGACTCGAAGGATCGCGAACTGGAAGCCCTGATCGACGTGACCAAGATTCCGCACCCGGGACGCGGGGCCAACCTCGTCGATCCCGAGTTCGGGCCGGTCTGGGTGACCAGTGCGCTGGGCAATGCCAACGTGACGTTCCTCGGCACGGATCCCGAGGGCCATCCCGATGCCGCGTGGAAGACGGTCCGCGTTCTCGAAGGCATGGGTGGCGGCTCGTTGTTCGTCAAGTCGCATCCCGAGTCTTCGAACCTGTGGGTCGATGCGCCGCTGAATCCCGACGAGGGCATCGGCCAGAGCGTCGCGGTGTTCGACGTAAACAATCTCGAGGCGGGCTAC…
OTU522	0	1	0	0	0	0	0	0	TGGGACAGTAGCAAGCGCTATTTCCTGACCGCAGCCAACCAGTCGGACAAGATCGCGGTGGTCGACTCGAAGGATCGCGAACTGGAAGCCCTGATCGACGTGACCAAGATTCCGCACCCGGGACGCGGGGCCAACCTCGTCGATCCCGAGTTCGGGCCGGTGTGGGCCACCAGCCATCTCGGCGACGAGACCGTGTCGCTGATCGGCACCGACCCGGACGGTCACCCCGATCATGCCTGGAAGGTGGTGCGCACGCTGAAGGGGCAGGGCGGCGGTTCGCTGTTCGTAAAATCGCATCCGAATTCCAGCAACCTGTGGGTGGACGCGCCGCTGAATCCCGACACCGCGTTCTCACAGAGCGTCGCGGTTTACGACGTCAACAACCTGGATGCGGGATTC…
OTU523	0	0	0	0	0	0	0	1	TGGGACAGTAGCAAGCGCTATTTCCTGACCGCAGCCAACCAGTCGGACAAGATCGCGGTGGTCGACTCGAAGGATCGCGAACTGGAAGCCCTGATCGACGTGACCAAGATTCCGCACCCGGGACGCGGGGCCAACTTCGTCGATCCCCAGTTCGGTCCGGTGTGGGCGACCAGCGACCTTGGCGACGACCAGATCTCCCTGATAGGCACGGATCCGGTCAAGCACAAGGCGAATGCCTGGAAGGTCGTGCGCACGCTGAAGGGCCAGGGCGGCGGTTCGCTGTTCATCAAGACCCATCCGAAGTCGCACCAACTGTATGTCGATACCGCGTTGAACCCGGACGAGAAGATCAGCCAGTCGGTGGCGGTGTACGACATCCGCAAGCTGGGTAAGGGCTAC…
OTU524	0	1	0	0	0	0	0	0	TGGGACAGTAGCAAGCGCTATTTCCTGACCGCAGCCAACCAGTCGGACAAGATCGCGGTGGTCGACTCGAAGGATCGCGAACTGGAAGCCCTGATCGACGTGACCAAGATTCCGCACCCGGGACGCGGGGCCAACTTCGTCGATCCCGAGTTCGGGCCGGTCTGGGTGACCAGCGCGCTGGGCAATGCCAACGTGACGATGATCGGCACGGATCCGGAAGGCCATCCTGACCAGGCCTGGAAAGTCGTGCGCACACTGGAAGGCATGGGCGGCGGCTCGCTGTTCGTGAAATCGCATCCGAATTCCAGCAACCTGTGGGTGGACGCGCCGCTGAACCCCGACACCGCGTTTTCACAGAGCGTCGCGGTTTACGACGTCAACAACCTGGATGCGGGATTC…
OTU525	0	1	0	0	0	0	0	0	TGGGACAGTAGCAAGCGCTATTTCCTGACCGCAGCCAACCAGTCGGACAAGATCGCGGTGGTCGACTCGAAGGATCGCGAACTGGAAGCCCTGATCGACGTGACCAAGATTCCGCACCCGGGACGTGGAGCCAACCTGATCGATCCCGAGTTCGGACCGGTCTGGGTGACCAGCGCGCTGGGCAATGCCAACGTGACGATGATCGGCACGGATCCGGAAGGCCATCCCGACCAGGCCTGGAAAGTCGTGCGCACGCTGGAAGGCATGGGCGGCGGTTCGCTGTTCGTAAAATCGCATCCGAATTCCAACAACCTGTGGGTGGACGCGCCGCTGAATCCCGACACCGCGTTCTCACAGAGCGTCGCGGTTTACGACGTCAACAACCTCGACAAGGGCTTT…
OTU526	0	1	0	0	0	0	0	0	TGGGACAGTAGCAAGCGCTATTTCCTGACCGCAGCCAACCAGTCGGACAAGATCGCGGTGGTCGACTCGAAGGATCGCGAACTGGAAGCCCTGATCGACGTGACCAAGATTCCGCACCCGGGACGTGGGGCCAACCTGATCGATCCCGAGTTCGGGCCGGTCTGGGTGACCAGCGCGCTGGGCAATGCCAACGTGACAATGATCGGCACGGATCCGGAAGGCCATCCTGACCAGGCCTGGAAAGTCGTGCGCACGCTGGAAGGCATGGGCGGCGGTTCGCTGTTCGTAAAATCGCATCCGAATTCCAGCAACCTGTGGGTGGACGCGCCGCTGAATCCCGACACCGCGTTCTCACAGAGCGTCGCGGTTTACGACATCAACAACCTGGACGGCGGCTTC…
OTU527	0	1	0	0	0	0	0	0	TGGGACAGTAGCAAGCGCTATTTCCTGACCGCAGCCAACCAGTCGGACAAGATCGCGGTGGTCGACTCGAAGGATCGCGAACTGGAAGCCCTGATCGACGTGACCAAGATTCCGCACCCGGGACGTGGGGCCAACCTGATCGATCCCGAGTTCGGGCCGGTCTGGGTGACCAGTGCGCTGGGCAATGCCAACGTGACCATGATCGGCACGGATCCGGAAGGCCATCCCGACCAGGCCTGGAAAGTCGTGCGCACACTGGAAGGCATGGGCGGCGGTTCGCTGTTCGTAAAATCGCATCCGAATTCCAGCAACCTGTGGGTGGACGCGCCGCTGAACCCCGACACCGCGTTTTCACAGAGCGTCGCGGTTTACGACATCAACAACCTGGAGGGTGGGTTC…
OTU528	0	1	0	0	0	0	0	0	TGGGACAGTAGCAAGCGCTATTTCCTGACCGCAGCCAACCAGTCGGACAAGATCGCGGTGGTCGACTCGAAGGATCGCGAACTGGAAGCCCTGATCGACGTGACCAAGATTCCGCACCCGGGCCGCGGGGCCAACCTGACCGATCCCGAGTTCGGGCCGGTCTGGGTAACCAGCGCGCTGGGCAATGCCAACGTGACCATGATCGGCACGGATCCGGAAGGCCATCCCGAACAGGCCTGGAAAGTCGTGCGCACGCTGGAAGGCATGGGCGGCGGTTCGCTGTTCGTGAAGTCGCATCCGAATTCCAGCAACCTGTGGGTGGACGCGCCGCTGAATCCCGACACCGCGTTCTCACAGAGCGTCGCGGTTTACGACGTCAACAACCTGGATGCGGGATTC…
OTU529	0	0	0	0	0	0	0	2	TGGGACAGTAGCAAGCGCTATTTCCTGACCGCAGCCAACCAGTCGGACAAGATCGCGGTGGTCGACTCGAAGGATCGCGAACTGGAAGCCCTGATCGACGTGACCAAGATTCCGCACCCGGGGCGCGGCGCGAACATCAAGGATCCGAAATACGGACCGGTCTGGGTCACCAGCGCGCTCGGCAACGAAAATGTAACCATGATCGGCACCGACCCGAAGGGCCACAAGGCGAATGCCTGGAAGGTGGTGCGCACACTGAAAGGCCAGGGCGGCGGATCACTGTTCGTCAAATCGAACCCCAAGTCGAACAACCTGTGGGTGGATTCACCGCTCAACCCGGATGCGAAGATCAGCCAGAGCGTCGCGGTATATAACGTGAAACACCTCGACAAGGGCTTT…
OTU530	0	0	1	0	0	0	0	0	TGGGACAGTAGCAAGCGCTATTTCCTGACCGCAGCCAACCAGTCGGACAAGATCGCGGTGGTCGACTCGAAGGATCGCGAACTGGAAGCCCTGATCGATGTGACCAAGATTCCGCACCCGGGACGTGGGGCCAACCTGATCGATCCCGAGTTCGGGCCGGTCTGGGTGACCAGCGCGCTGGGCAACGCCAACGTGACGATGATCGGCACGGATCCGGAAGGCCATCCCGACCAGGCCTGGAAAGTCGTGCGCACGCTGGAAGGCATGGGCGGTGGTTCGCTGTTCGTAAAATCGCATCCGAATTCCAGCAACCTGTGGGTGGACGCGCCGCTGAATCCCGACACCACGTTCTCACAGAGCGTCGCGGTTTACGACGTGAACAACCTGGAAGCGGGATTC…
OTU531	0	0	0	0	0	0	0	1	TGGGACAGTAGCAAGCGCTATTTCCTGACCGCAGCCAACCAGTCGGACAAGATCGCGGTGGTCGACTCGAAGGATCGCGAACTGGAAGCCCTGATCGATGTGGGCAAGATCCCCCACCCCGGACGCGGCGCCAACTTCGTGCATCCCAAGTACGGGCCGGTGTGGGCCACCAGCCACCTCGGTGACCAGAGCATCGCCATCATTGGCACCGATCCCGAGAAGCACAAGCAGTACGCCTGGAAGATGGTCGAGTCCATCGACGGCCAGGGTGGCGGTTCGCTGTTCATCAAGACCCACCCGAAGTCGAAGCACCTGTATGTCGATACCGCGCTCAACCCTGATACGAAAATCAGCCAGAGCGTTGCCGTGTACGACATCAACAACCTGAAAGCCGGTTTC…
OTU532	0	0	0	0	0	0	0	1	TGGGACAGTAGCAAGCGCTATTTCCTGACCGCAGCCAACCAGTCGGACAAGATCGCGGTGGTCGACTCGAAGGATCGCGAACTGGGAGCCCTGATCGACGTGACCAAGATTCCGCACCCGGGACGCGGGGCCAACCTCGTCGATCCCGAGTTCGGGCCGGTCTGGGTGACCAGTGCGCTGGGCAATGCCAACGTGACCATGATCGGCACGGATCCGGAAGGCCATCCCGACCAGGCCTGGAAAGTCGTGCGCACACTGGAAGGCATGGGCGGCGGCTCGCTGTTCGTGAAATCGCATCCGAATTCCAGCAACCTGTGGGTGGACGCGCCGCTGAACCCCGACACCAAGATCAGTCAGAGTGTCGCCGTGTTCGATATCGCCAGCCTCGACAAAGGCTTC…
OTU533	0	0	0	0	0	0	0	1	TGGGACAGTAGCAAGCGCTATTTCCTGACCGCAGCCAACCAGTCGGACAAGATCGCGGTGGTCGATTCCAAGGAAGGCGATCTGGAAGCCCTGATCGATGTGGGCAAGATCCCCCACCCCGGACGCGGCGCCAACTTCGTCGATCCCCAGTTCGGTCCGGTGTGGGCGACCAGCGACCTTGGCGACGACCAGATCTCCCTGATAGGCACGGATCCGGTCAAGCACAAGGCGAATGCCTGGAAGGTCGTGCGCACGCTGAAGGGCCAGGGCGGCGGTTCGCTGTTCATCAAGACCCATCCGAAGTCGCACAACCTGTATGTCGATACCGCGCTGAACCCGGACGAGAAGATCAGCCAGTCGGTGGCGGTGTACGACATCCGCAAGCTGGGTAAGGGCTAC…
OTU534	0	1	0	0	0	0	0	0	TGGGACAGTAGCAAGCGCTATTTCCTGACCGCAGCCAACCAGTCGGACAAGATCGCGGTGGTCGATTCGCAGGATCGCCGGCTGGCAGCGCTGGTCGACGTCGAGAAAATCCCGCATCCGGGTCGCGGCGCCAACATCGACGACCCGACCTACGGCCCGGTCTGGATTACCAGTGCACTCGGCAATGCCAACATCACTTTCCTGGCGACCGACCCGGAAGGTCATCCGGACCATGCATGGCAGACGGTTCGCGTGCTGCAGGGCCAGGGCGGCGGATCGCTGTTCGTCAAGTCGCATCCGAATTCCCGGAACCTCTGGGTCGACTCGCCGCTGAATCCCGACGAGGCGATCAGCCAGAGCGTCGCCGTGTTCGAACATCGACGCATCGAGGCCGGCTAC…
OTU535	0	0	1	0	0	0	0	0	TGGGACAGTAGCAAGCGCTATTTCCTGACCGCAGCGAACCAGTCGAACAAGATCGCGGTGGTCGACACCAAGGAAGGCAAGCTCGCCGCGCTCATTGACGTCGGTAAGATTCCGCATCCGGGGCGCGGCGCGAACTTCGTCGATCCGAAATTCGGACCGGTCTGGGCCACCAGCGACCTGGGCGACGAAGGCCTGGCGGTGATCGGCACCGATCCGGTGAAGAACAAGGCCCACGCGTGGAAGGTGGTCCGGAATCTGAAGAGCCAGGGCGGCGGGTCGCTGTTCATCAAGACCAATCCGAAATCGAAGCACCTGTACGTCGACAACGCGCTCAATCCGGATCCGAAGATCAGCTCGTCCGTGGCGGTTTATGATATCGGCAATCTCGACAAGGGACCG…
OTU536	0	0	0	0	0	0	0	1	TGGGACAGTAGCAAGCGCTATTTCCTGACCGCCGCGAACAAGTCCAACAAGATTGCCGTGGTCGACTCCAAGGAAGGTGACCTGGAGGCCCTGGTGGACGTCGGCAAGATTCCACACCCGGGACGCGGCGCCAACTTCGTGCACCCGAAATACGGCCCGGTATGGGCGACCAGCCACCTCGGCGACCAGACCATCGCCCTGATCGGCACGGACCCCGACAAACACCCCAAGTATGCCTGGAAGATGGTCGAATCCATCGACGGTCAGGGCGGCGGCTCGCTGTTCATCAAGACGCATCCCAAGTCGAACCATCTGTATGTCGACACTGCGCTCAACCCCGACACCAAGATCAGTCAGAGTGTCGCCGTGTTCGATATCGCCAGCCTCGACAAAGGCTTC…
OTU537	0	1	0	0	0	0	0	0	TGGGACAGTAGCAAGCGCTATTTCCTGACCGCGGCCAACCAGTCCGACAAGATTGCTGTCGTGGACTCTCGGGAGCGCGACCTCGAGGCACTCGTGGACGTGGACAAGATTCCCCACCCGGGACGCGGCGCCAACATCGACGATCCGGAGTTCGGCCCGGTGTGGGTAACAAGCGCGCTCGGCAACGACAAGGTGACGTTTCTCGGCACGGATCCCGAGGGACATCCGGATCACGCCTGGAAGGTCGTGCGCGTGCTGCATGGCCAGGGCGGCGGTTCGCTGTTCGTAAAATCGCATCCGAATTCCAGCAACCTGTGGGTGGACGCGCCGCTGAATCCCGACACCGCGTTCTCACAGAGCGTCGCGGTTTACGACGTCAACAACCTGGAAGCGGGATTC…
OTU538	0	1	0	0	0	0	0	0	TGGGACAGTAGCAAGCGCTATTTCCTGACCGCGGCCAACCAGTCGGACAAGATCGCGGTGGTCGACTCGAAAGATCGCAATCTGGAAGCCCTGATCGACGTGACCAAGATTCCGCACCCGGGACGCGGGGCCAACCTCGTCGATCCCGAGTTCGGGCCGGTCTGGGTGACCAGTGCGCTGGGCAATGCCAACGTGACCATGATCGGCACGGATCCGGAAGGCCATCCTGACCAGGCCTGGAAAGTCGTGCGCACGCTGGAAGGCATGGGCGGCGGTTCGCTGTTCGTAAAATCGCATCCGAATTCCAGCAACCTGTGGGTGGACGCGCCGCTGAACCCCGACACCGCGTTTTCACAGAGCGTCGCGGTTTACGACATCAACAACCTGGAGGGTGGGTTC…
OTU539	0	1	0	0	0	0	0	0	TGGGACAGTAGCAAGCGCTATTTCCTGACCGCGGCCAACCAGTCGGACAAGATCGCGGTGGTCGACTCGAAAGATCGCATTCTGGAAGCCCTGATCGACGTGACCAAGATTCCGCACCCGGGACGTGGGGCCAACCTGATCGATCCCGAGTTCGGGCCGGTCTGGGTGACCAGCGCGCTGGGCAATGCCAACGTGACGATGATCGGCACGGATCCGGAAGGCCATCCCGACCAGGCCTGGAAAGTCGTGCGCACGCTGGAAGGCATGGGCGGCGGTTCGCTGTTCGTAAAATCGCATCCGAATTCCAGCAACCTGTGGGTGGACGCGCCGCTGAATCCCGACACCGCGTTCTCACAGAGCGTCGCGATTTACGACGTCAACAACCTGGATGCGGGATTC…
OTU540	0	1	0	0	0	0	0	0	TGGGACAGTAGCAAGCGCTATTTCCTTACCGCTGCCAACCAGTCTGACAAGATCGCTGTGGTTGATGCCAAAGACCGTGAGATCGAAGCCCTGATTGACGTCACCAAGATCCCTCACCCTGGGCGCGGTGCCAATGTCGATGATCCCAAATACGGGCCTGTATGGGTGACCTCTGCCCTGGGTAACGAGAACATGACCTTTATCGGCACCGATCCTGTGAACCACAAGGAACATGCCTGGAAGGTTGTGCGTACCCTGAAGGCTCAGGGCGGTGGTTCACTGTTCGTGAAGACCCATCCCAAGTCCAGTAACCTGTGGGTGGACAATACTCTGCACCCGGATCCCAATGTCAGTCAGACCGTTGCCGTCTACGACATTAAAAATCTGGAAGCGGGATAC…
OTU541	0	0	0	0	2	0	0	0	TGGGACAGTAGCGGGCGCTACTTCATGAGTGCAGCCAACGAGTCCAACAAGATCGCCGTGATCGACTCCAAGGAACGCAAGCTGGCCGGGCTGGTCGACGTGGGCCGGACCCCGCACCCCGGCCGTGGCGCAAACTTCGTGCATCCCAAGTACGGTTCGGTCTGGGCCACCGGCCACCTCGGCGACAATACCATCGCACTGATCGGCACCGACCCGGGAAACCACCCCGAGTATGCCTGGAAGGTGGTCGAGAGCCTTGAGGGACAGGGCGGCGGGTCACTGTTCCTCAAGACCCACCCCAAGTCTAACCACCTGTACGTCGACACCACGCTGAACCCCGATGCGAAGATCAGCCATTCGGTAGCGGTGTTCGATGTCCGCGATCTCAGCAAGGGCTAC…
OTU542	0	0	0	0	0	1	0	0	TGGGACAGTTCTCACCGCTACTTCATGACCGCGGCCAACAAGTCCAACAAGATCGCGGTCATCGACTCCAAGGAAGACAAGCTGGTGAAGCTGGTCGACGTGGGCAAGATCCCCCACCCCGGCCGCGGCGCCAACTTCAATGATCCCAAGTACGGCCCGGTGTGGGCCACCAGCGACCTGGGCGACGATCAGATCGCCCTGATCGGCACCGACCCGGTCAAGCACAAGGCCAATGCCTGGAAGGTGGTGCGCATGCTCAAGGGTTAGGGCGGCGGTTCGCTGTTCATCAAGACCCATCCCAAGTCCCACCACCTGTATGTCGACACCGCGCTCAATCCCGATTCCAAGGTGAGCCAGTCGGTGGCGGTGTTCGACATCAAGAACCTGGATGCACCGTTC…
OTU543	0	0	0	0	0	0	0	1	TGGGACAGTTCTCACCGCTACTTCCTCACCGCGGCCAACAAGTCCAACAAGATCGCCGTGGTCGACTCCAAGGACCAGAAGCTGGTCGCCATGGTGGACGTGGGCGACATCCCCCACCCCGGACGCGGCGCCAACTTCGTCGACCCGGACAACGGCCCCGTGTGGGCGACCAGCCACCTCGGCGACCAGACCATCGCCCTGATCGGCACGGACCCCGACAAACACCCCAAGTATGCCTGGAAGATGGTCGAATCCATCGACGGTCAGGGCGGCGGCTCGCTGTTCATCAAGACGCATCCCAAGTCGAACCATCTGTATGTCGACACTGCGCTGAACCCCGGCACCAAGATCAGTCAGAGTGTCGCCGTGTTCGATATCGCCAGCCTCGACAAAGGCTTC…
OTU544	1	0	0	0	0	0	0	0	TGGGACAGTTCTCACCGCTACTTCCTGACCGCGGCCAACAAGTCCAACAAGATTGCCGTGGTCGACTCCAAGGAAGGTGACCTGGAGGCCCTGGTGGACGTCGGCAAGATTCCACACCCGGGACGCGGCGCCAACTTCGTGCACCCGAAATACGGCCCGGTATGGGCGACCAGCCACCTCGGCGACCAGACCATCGCCCTGATCGGCACGGACCCCGACAAACACCCCAAGTATGCCTGGAAGATGGTCGAATCCATCGACGGTCAGGGCGGCGGCTCGCTGTTCATCAAGACGCATCCCAAGTCGAACCATCTGTATGTCGACACTGCGCTCAACCCCGACACCAAGATCAGTCAGAGTGTCGCCGTGTTCGATATCGCCAGCCTCGACAAAGGCTTC…
OTU545	0	1	0	0	0	0	0	0	TGGGACAGTTCTCACCGCTACTTCCTGACCGCGGCCAACAAGTCCAACAAGGTCGTCGTCATCGACTCCAAGGAGCGCAAGCTGGCCGCGATGGTCGACGTCGACAAGATCCCGCACCCGGGCCGCGGCGCCAACTTCGTCGACCCCGAGTTCGGGCCAGTGTGGGCCACCAGCCATCTCGGCGACGAGACCGTGTCGCTGATCGGCACCGACCCGGACGGTCACCCCGATCATGCCTGGAAGGTGGTGCGCACGCTGAAGGGGCAGGGCGGCGGTTCGCTGTTCATCAAGACTCATCCCGAGTCCACCCACCTGTACGTCGACACTGCGCTCAATCCGGATTCGAAGATCAGCCAGTCGGTGGCGGTGTTCGCCATCAACGACCTCGACGCGCCCTAC…
OTU546	2	0	0	0	0	0	0	0	TGGGACAGTTCTCACCGCTACTTCCTGACCGCGGCCAACAAGTCCAACAAGGTCGTCGTCATCGACTCCAAGGAGCGCAAGCTGGCCGCGATGGTCGACGTCGACAAGATCCCGCACCCGGGCCGCGGCGCCAACTTCGTGCACGCCAAATACGGCCCCGTGTGGAGCACCAGCGCGCTCGGCAACGACAAGATCACGCTGATCGGCACCGATCCCGTCGGGCATCCGGACAACGCCTGGAAGGTGGTCGAAGTGCTGAAGAGCCAGGGCGGCGGGTCGCTGTTCATCAAGACCAATCCGAAATCGAAGCACCTGTACGTCGACAACGCGCTCAATCCGGATCCGAAGATCAGCTCGTCCGTGGCGGTTTATGATATCGGCAATCTCGACAAGGGACCG…
OTU547	0	1	0	0	0	0	0	0	TGGGACAGTTCTCACCGCTACTTCCTGACCGCGGCCAACAAGTCCAACAAGGTCGTCGTCATCGACTCCAAGGAGCGCAAGCTGGCCGCGATGGTCGACGTCGACAAGATCCCGCACCCGGGCCGCGGCGCCAACTTCGTGCACGCCAAATACGGCCCCGTGTGGAGCACCAGCGCGCTCGGCAACGACAAGATCACGCTGATCGGCACCGATCCCGTCGGGCATCCGGACAACGCCTGGAAGGTGGTCGAAGTGCTGAAGGGCCAGGGCGGCGGCTCGCTGTTCATCAAGACCCACCCCAATTCGAAACATCTTTACGTCGACACCCCGCTGAACCCGGGTGAGAAGATCAGCCAGTCGGTCGCGGTATTCGACATCACCGACCTCGACAAGGGCTTC…
OTU548	0	1	0	0	0	0	0	0	TGGGACAGTTCTCACCGCTACTTCCTGACCGCGGCCAACAAGTCCAACAAGGTCGTCGTCATCGACTCCAAGGAGCGCAAGCTGGCCGCGATGGTCGACGTCGACAAGATCCCGCACCCGGGCCGCGGCGCCAACTTCGTGCACGCCAAATACGGCCCCGTGTGGAGCACCAGCGCGCTCGGCAACGACAAGATCACGCTGATCGGCACCGATCCCGTCGGGCATCCGGACAACGCCTGGAAGGTGGTCGAAGTGCTGAAGGGCCAGGGCGGCGGCTCGCTGTTCATCAAGACTCATCCCAAGTCGACGAATCTGTATGTCGATACTGCCCTGAACCCGGATCCGAAGGTCAGTCAGTCGGTCGCGGTGTTCGATATCAACGACCTCGACAAGGGCTTC…
OTU549	0	0	0	1	0	0	0	0	TGGGACAGTTCTCACCGCTACTTCCTGACCGCGGCCAACAAGTCCAACAAGGTCGTCGTCATCGACTCCAAGGAGCGCAAGCTGGCCGCGATGGTCGACGTCGACAAGATCCCGCACCCGGGCCGCGGCGCCAACTTCGTGCACGCCAAATACGGCCCGGTGTGGGCGACCAGCCACCTCGGAGACCAGACCATCGCCCTGATCGGCACGGACCCGGACAAGCATCCCAAGTATGCCTGGAAGATGGTCGAGTCCATCGACGGCCAGGGTGGCGGTTCGCTGTTCATCAAGACCCACCCGAAGTCGAAGCACCTGTATGTCGATACCGCGCTCAACCCTGATACGAAAATCAGCCAGAGCGTTGCCGTGTACGACATCAACAACCTGAAAGCCGGTTTC…
OTU550	0	0	0	0	0	1	0	0	TGGGACAGTTCTCACCGCTACTTCCTGACCGCGGCCAACAAGTCCAACAAGGTCGTCGTCATCGACTCCAAGGAGCGCAAGCTGGCCGCGATGGTCGACGTCGACAAGATCCCGCACCCGGGCCGCGGCGCCAACTTCGTGCACGCCAAGTACGGCCCGGTGTGGAGCACCAGCGCGCTCGGCAACAACAAGATCACGCTGATCGGCACCGATCCCGCCGGGCATCCGGACAACGCCTGGAAGGTGGTCGAAGTGCTGAAAGGCCAGGGCGGCGGCTCGCTGTTCATCAAGACGCACCCGAAATCGAAACACCTCTACGTCGATACCCCGTTGAACCCGGGTGAGGAGATCAGCCAGTCGGTCGCGGTGTACGACATCCGCAAGCTGGGTAAGGGCTAC…
OTU551	0	0	0	1	0	0	0	0	TGGGACAGTTCTCACCGCTACTTCCTGACCGCGGCCAACAAGTCCAACAAGGTCGTCGTCATCGACTCCAAGGAGCGCAAGCTGGCCGCGATGGTCGACGTCGACAAGATCCCGCACCCGGGCCGCGGCGCCAACTTCGTGCATCCCAAGTACGGGCCGGTGTGGGCCACCAGCCACCTCGGTGACCAGAGCATCGCCATCATTGGCACCGATCCCGAGAAGCACAAGCAGTACGCCTGGAAGATGGTCGAGTCCATCGACGGCCAGGGTGGCGGTTCGCTGTTCATCAAGACCCACCCGAAGTCGAAGCACCTGTATGTCGATACCGCGCTCAACCCTGATACGAAAATCAGCCAGAGCGTTGCCGTGTACGACATCAACAACCTGAAGGCCGGTTTC…
OTU552	0	1	0	0	0	0	0	0	TGGGACAGTTCTCACCGCTACTTCCTGACCGCGGCCAACAAGTCCGACAAGATCGCGGTGATCGACTCCAAGGACCGCAAGCTTGCGGCACTGGTCGAGGTACCCAAGATCCCGCATCCGGGCCGGGGTGCGAATTTTAAGGATCCGAAGTATGGACCGGTGTGGTCCACCAGCTGCCTGGGCGATGATTGCCTGGCGGTCATCGGCACCGATCCCAAGGGTAACAAGGATAATGCCTGGAAGGTGGTGCGCAACCTCAAGACCCAGGGCGGCGGGTCACTGTTCATCAAGACTCATCCGAAGTCCAGGAACCTCTGGGTCGACAATCCGCTGAATCCGGATACAGCGATCAGCCAGTCGGTCGCGGTCTATGACATCAACAATCTGGATAAGGGATTC…
OTU553	0	1	0	0	0	0	0	0	TGGGACAGTTCTCACCGCTACTTCCTGACGGCTGCCAACAAGTCGGACAAGATTGCCGTCGTCGACTCGAAGGAGCGCAAGCTCGTCAAGCTCGTCGATGTCGACAAGATTCCGCACCCGGGCCGCGGCGCAAACTTCCTGCACCCGACCTATGGCCCCGTCTGGGTCACGAGCGCCCTCGGCAACGAGAAGGTCACGATGATCGGCACGGATCCCGAAGGGCATCCGGATCACGCGTGGAAAGTCGTGCAGGTCGTATCCGGCCAGGGCGGCGGTTCATTGTTCGTCAAGACACATCCGAAATCGACGAACCTGTGGGTCGACAGCCCGCTGAATCCCGATGAGGCCATCAGCCAGTCGGTTGCCGTGTTCGATATCAACAATCTCGACGCGGGCTTC…
OTU554	0	0	0	0	0	0	0	1	TGGGACCATAGCAAACGCTATTTCATCACCGCGGCGAATGCCAGCAACAAGATAGTGGTCGTGGATGTGCAGGAGCAGGCCCTTGAAGCGCTCATCGATGTCGGCAGCGTACCGCATCCAGGCCGGGGGGCGAACTTCGTGCACAAGACCTATGGGCCGGTGTGGGTCACCAGCGCGCTGGGCAACGACAAGGTCACGCTGATCGGCACCGACCCGGTAGGCCACCCGGACCAGGCCTGGAAGGTGGTGCAGGTGCTGAAGGGGCAGGGCGGCGGCTCCCTGTTCGTCAAGACCCATCCGAAGTCCCGCAACCTGTGGGTGGACACCCCGCTCAACCCGGACGAGGCCATCAGCCAGTCGGTGGCGGTGTTCGACATCAACAACCTCGACAAGGGTTTC…
OTU555	0	0	0	0	0	0	0	1	TGGGACCATAGCAAACGCTATTTCATCACCGCGGCGAATGCCAGCAACAAGATAGTGGTCGTGGATGTGCAGGAGCAGGCCCTTGAAGCGCTCATCGATGTCGGCAGCGTACCGCATCCAGGCCGGGGGGCTAACTGGCAGGATCCGGTTTATGGCTGGGTGAATGCGACACCGCATATCGGCAGTCCCTATATCTCGGTGTATGGCGCGGACCCGGTCAACAAGCCGGAGCATGCCTGGAAGATGGTCGAATCCATCGACGGTCAGGGCGGCGGCTCGCTGTTCATCAAGACGCATCCCAAGTCGAACCATCTGTATGTCGACACTGCGCTGAACCCCGACACCAAGATCAGTCAGAGTGTCGCCGTGTTCGATATCGCCAGCCTCGACAAAGGCTTC…
OTU556	0	0	0	0	0	0	1	0	TGGGACCATAGCAAACGCTATTTCATCACCGCGGCGAATGCCAGCAACAAGATAGTGGTCGTGGATGTGCAGGAGCAGGCCCTTGAAGCGCTCATCGATGTCGGCAGCGTACCGCATCCAGGCCGGGGGGCTAACTGGCAGGATCCGGTTTATGGCTGGGTGAATGCGACACCGCATATCGGCAGTCCCTATATCTCGGTGTATGGCGCGGACCCGGTCAACAAGCCGGAGCATGCCTGGAAGGTGGTCGAGAGCCTGCAGGGCCAGGGCGGTGGTTCACTGTTCCTCAAGACACATCCGAAATCACACCACCTGTACGTCGACACCACGCTGAACCCGGATGAAAAGGTCAGCCAGTCGATCGCGGTGTTTGACATCCGCGACCTGAGCAAGGGTTAC…
OTU557	0	0	0	0	1	0	0	0	TGGGACCGCACCAAACGCTACTTCCTGACCGCGGCCAACAAATCCGACCGTATCGCGGTGGTGGATTCCAAGGACCGCGAGTTGGAGGCCATGATCCCCGTGGACAAGATCCCGCACCCCGGGCGGGGCGCGAATCTGGACGATCCACAGCACGGTCCGGTCTGGGTCACCAGTGCCCTGGGCAACGAGAAGGTCACCTTCATCGGGACCGATCCCTTGGGTCACAAGAAGCAAGCCTGGAAGGTGGTTCGCACTCTGGCCGGCCAGGGCGGTGGATCCTTGTTCGTAAAGTCGCACCCCAAGTCCAGGAACCTGTGGGTCGATTCGCCGTTGAACCCGGATCCGGCCATCAGCCAATCGGTGGCGGTCTTCGACATCAACAATCTGGATAAAGGATTC…
OTU558	0	0	0	0	0	0	1	0	TGGGACCGCACCCACCGCTACTTCCTCACCGCTGCCAACAAGTCCAACAAGATCGCAGTCGTCGACTCCAAGGACCGCAACCTGGAAGCCCTGGTCGACGCCAAGGAGATCCCGCACCCGGGGCGCGGCGCCAACCTGGTCGACCCCGAGTTCGGCCCGGTGTGGGTGACCAGTGCGCTCGGCAGCGACGACATCACCTTCATCGGCACGGACCCGGACGGCCACCCGGACAGTGCCTGGAAGGTGGTGCGCACGCTGGAAGGCATGGGCGGCGGTTCGCTGTTCGTAAAATCGCATCCGAATTCCAGCAACCTGTGGGTGGACGCGCCGCTGAATCCCGACACCGCGTTCTCACAGAGCGTCGCGGTTTACGACGTCAACAACCTGGAAGCGGGATTC…
OTU559	0	0	0	1	0	0	0	0	TGGGACCGCACCCACCGCTACTTCCTCACCGCTGCCAACAAGTCCAACAAGATCGCGGTCGTCGACTCCAAGGACCGCAACCTGGAAGCCCTGGTCGACGCCAAGGAGATCCCGCACCCGGGGCGCGGCGCCAACCTGGTCGACCCCGAGTTCGGCCCGGTGTGGGTGACCAGTGCGCTCGGCAGCGACGACATCACCTTCATCGGCACGGACCCGGACGGCCACCCGGACAGTGCCTGGAAGGTGGTGCGAACGCTCAAGGGCCAGGGCGGCGGCTCGCTGTTCGTCAAGAGCCATCCCAACTCCACCAACCTGTGGGTGGACACCCCGCTCAACCCGGCCGAGAACATCAGCCAGAGCGTCGCGGTGTTCGACGTGAATGCGCCGGAGAAGGGTTTC…
OTU560	0	0	0	0	2	0	0	0	TGGGACCGCACCCACCGCTACTTCCTGACCGCGGCCAACAAGTCCGACAAGATCGCCGTGATCGACTCGCGCGACCGTGAGCTGGAGGCTTTGATTGACGTCACAAAGATTCCGCACCCCGGGCGAGGCGCAAACCTGCTTGATCCCGAGTTTGGACCGGTCTGGGTCACCAGCGCGCTGGGTAATGCAAACGTGACTTTTATCGGTACCGATCCTGAAGGCCATCCGGATAACGCCTGGGAAGTCGTGCGCACGCTCGACGGAATGGGTGGCGGCTCGCTGTTCGTCAAGACACACCCGAAGTCGAAGAACCTGTGGGTCGACGCGCCATTGAATCCTGACCCCGCGATAAGCCAGTCAATTGCCGTCTTTGACATCAACAACCTCGACGGCGGCTTC…
OTU561	0	0	0	0	1	0	0	0	TGGGACCGCACCCACCGCTACTTCCTGACCGCGGCCAACAAGTCCGACAAGGTCGTTGTCATCGATTCGAAGCTGCGCAAGCTGACGGCCATGATCGATGTCGACAAGATCCCGCACCCGGGTCGCGGCGCCAACTTCATGCACGCCAAGTTCGGCCCGGTATGGAGTACCAGTGCACTGGGTAACGACAAGATAACGCTGATCGGTACCGACCCCGCCGGAAATGCTGACAACGCCTGGAAGGTGGTCGAAGTGTTAAAGGGTCAGGGTGGTGGTTCGCTGTTCATCAAGACCCACCCCAATTCGAAGCATCTTTACGTCGATACACCGCTGAATCCGGGTGAGAAGATCAGCCAGTCGGTCGCGGTATTCGACATCGACAATCTGGACAAGGGATTC…
OTU562	0	0	0	0	1	0	0	0	TGGGACCGCACCCACCGCTACTTCCTGACCGCGGCCAACAAGTCCGACAAGGTCGTTGTCATCGATTCGAAGCTGCGCAAGCTGACGGCCATGATCGATGTCGACAAGATCCCGCACCCGGGTCGCGGCGCCAACTTCATGCACGCCAAGTTCGGCCCGGTATGGAGTACCAGTGCACTGGGTAACGACAAGATAACGCTGATCGGTACCGACCCCGCCGGAAATGCTGACAACGCCTGGAAGGTGGTCGAAGTGTTAAAGGGTCAGGGTGGTGGTTCGCTGTTCATCAAGACCCACCCCAATTCGAAGCATCTTTACGTCGATACCCCGCTGAACCCGGACGAAAAGATCAGCCAGTCGATCGCGGTATTCGACATCACCGATCTCGACAAGGGCGTA…
OTU563	0	0	0	0	1	0	0	0	TGGGACCGCACCCACCGCTACTTCCTGACCGCGGCCAACCAGTCCAACAAGATTGCCGTGGTCGATTCGCGCGAACAGCGCATGGTCACGCTCGTCGACGTCGACAAGATCCCGCATCCGGGCCGCGGCGCGAATTTCGTGCATCCGAAGTATGGCCCGGTGTGGTCAACGTCGGCCCTCGGCAACGAAAAGGTTACGCTCATCGGCACCGATCCGGAAAACCATCCGGACAACGCGTGGAAGGTCGTCGAAGTGCTCAAGGGGCAGGGCGGGGGCTCGCTCTTCATCAAGACGAATCCGAAATCAAACCATCTCTACGTTGATTCTCCGCTCAATCCCGACGCGGCTGTCAGCCAGTCCGTCGCCGTCTTCAATGTGAACGATCTGGAAGCCGGTTAT…
OTU564	0	1	0	0	2	0	0	0	TGGGACCGCACCCACCGCTACTTCCTGACCGCGGCCAACCAGTCCAACAAGGTCGTCGTCATCGACTCCAAGACGCGCAAGCTGACGGCGATGATCGACGTCGACAAGATCCCGCACCCGGGCCGCGGTGCCAACTTCATGCATGCCAACTACGGCCCGGTGTGGAGTACCAGTGCACTGGGTAACGACAAGATAACGCTGATTGGCACCGACCCCGTCGGGCATGCGGACAATGCCTGGAAGGTGGTCGAAGTGTTAAAGGGCCAGGGCGGTGGCTCGCTGTTCATCAAGACCCACCCCAATTCGAAACATCTTTACGTCGACACCCCGCTGAACCCGGGTGAGAAGATCAGCCAGTCGATTGCGGTATTCGACATCAACAATCTGGATAAAGGATTC…
OTU565	0	0	0	0	1	0	0	0	TGGGACCGCACCCACCGCTACTTCCTGACCGCGGCCAACCAGTCCAACAAGGTCGTCGTCATCGACTCCAAGACGCGCAAGCTGACGGCGATGATCGACGTCGACAAGATCCCGCACCCGGGCCGCGGTGCCAACTTCATGCATGCCAACTACGGCCCGGTGTGGAGTACCAGTGCACTGGGTAACGACAAGATAACGCTGATTGGCACCGACCCCGTCGGGCATGCGGACAATGCCTGGAAGGTGGTCGAAGTGTTAAAGGGCCAGGGCGGTGGCTCGTTGTTCATCAAGACCCACCCGGCCTCGCGCCACCTCTACGTCGACACGCCGCTGAACCCCGAGGCCGAGGTGTCCTCGTCGGTGGCGGTGTTCGACCTCACCGACCTCAGCAAGCCCTAC…
OTU566	0	0	0	0	1	0	0	0	TGGGACCGCACCCACCGCTACTTCCTGACCGCGGCCAACCAGTCCAACAAGGTCGTCGTCATCGATTCCAAGACGCGCAAACTGACGGCGATGATCGACGTCGACAAGATCCCGCACCCGGGCCGCGGTGCCAACTTCATGCATGCCAGCTACGGCCCGGTGTGGGCCACCGGCCATCTCGGCGACAACAGCGTGGCGCTGATCGGCACCGACCCAGACAAGCATCCCGAGTATGCCTGGAAGGTGGTCGAGAGCCTGCAGGGCCAGGGCGGTGGTTCACTGTTCCTCAAGACACATCCGAAATCACACCACCTGTACGTCGACACCACGCTGAACCCGGATGAAAAGGTCAGCCAGTCGATCGCGGTGTTTGACATCCGCGACCTGAGCAAGGGTTAC…
OTU567	0	0	0	0	1	0	0	0	TGGGACCGCACCCACCGCTACTTCCTGACCGCGGCCAACCAGTCCGACAAGATCGCCGTGATCGACTCGCGCGACCGCGAGCTGGAAGCTTTGATCGACGTCACGAAAATTCCTCACCCCGGGCGAGGCGCAAACCTTGTTGATCCCGAGTTCGGACCAGTCTGGGTCACCAGCGCGCTGGGTAATGCAAACGTGACGTTTATCGGGACCGATCCCGAGGGTTATCCGGATAACGCCTGGGAAGTCGTGCGTACGCTCGAGGGAATGGGTGGCGGCTCGCTGTTCGTCAAGACACACCCGAAGTCGAAGAACCTGTGGGTCGACGCGCCATTGAATCCTGACCCCGCGATAAGCCAGTCAATTGCCGTCTTTGACATCAACAACCTGGACGCCGGTTTC…
OTU568	0	0	0	0	1	0	0	0	TGGGACCGCACCCACCGCTACTTCCTGACCGCGGCCAACCAGTCTGACAAGGTCGTCGTCATCGACTCCAAGACGCGCAAGCTGACCGCGATGATCGATGTCGACAAGATCCCGCACCCGGGCCGCGGCGCCAACTTCGTGCACGCCAAGTACGGCCCGGTGTGGAGCACCAGCGCGCTCGGCAACGACAAGATCACGCTGATCGGTACCGATCCGATTGGCAATCCGGGCAACGCCTGGAAAGTGGTCGAGGTGCTGAAGGGCCAGGGCGGCGGCTCGCTGTTCATCAAGACCCATCCCGAATCGCGCCATCTCTACGTCGACACGACGCTCAACCCGGAGCCCGAGATCGCCTCGTCGGTGGCGGTGTTCGACCTCGACGATCTCGATGCGGGCTAC…
OTU569	0	0	0	0	1	0	0	0	TGGGACCGCACCCACCGCTACTTCCTGTGACCGGCGGCCAACCAGTCCAACAAGGTCGTCGTCATCGACTCCAAGACGCGCAAGCTGACGGCGATGATCGACGTCGACAAGATCCCGCACCCGGGCCGCGGTGCCAACTTCATGCATGCCAACTACGGCCCGGTGTGGAGTACCAGTGCACTGGGTAACGACAAGATAACGCTGATTGGCACCGACCCCGTCGGGCATGCGGACAATGCCTGGAGGGTGGTCGAAGTGTTAAAGGGCCAGGGCGGTGGCTCGCTGTTCATCAAGACCCACCCCAATTCGAAACATCTTTACGTCGACACCCCGCTGAACCCGGGTGAGAAGATCAGCCAGTCGATTGCGGTATTCGACATCACCGACCTGGACAAGGGC…
OTU570	0	0	0	0	0	0	0	1	TGGGACCGCACCCAGCGCTACTTCATGACGGCGGCCAACAAGTCCAACAAGATCGCCGTGATCGACTCCAAGGACGACAAGCTGGTGAAGCTGGTGGACGTGGGCAAGATCCCCCACCCCGGCCGCGGCGCCAACTTCAACGATCCCAAGTATGGCCCGGTGTGGGCCACCAGCGATCTCGGCGACGACCAGATCGCGCTGATCGGCACCGACCCCGTCAAGCACAAGCAGAACGCCTGGCGGGTGGTGCGCATGCTCAAGGGCCAGAGCGGCGGCTCGCTGTTCATCAAGACCCATCCCAAGTCCCACCACCTCTACGTCGACACCGCCCTGAGCCCGGCACCGAAGATCAGCCAGTCGGTGGCCGTGTTCGACATCAACCACCTGGACAAGCCCTAC…
OTU571	0	0	0	0	0	0	0	1	TGGGACCGCACCCTGCGCTACTTCATGACTGCCGCGAACAAGTCCAACAAGATCGCCGTGGTCGACTCCAAGGAAGGCGACTTGGAAGCCCTGATCGACGTCGGCCAGATCCCGCACCCCGGGCGTGGCGCCAACTTCGTCGATCCCAAGTATGGCCCGGTGTGGGCGACCAGCCACCTCGGAGACCAGACCATCGCCCTGATCGGCACGGACCCGGACAAGCATCCCAAGTATGCCTGGAAGATGGTCGAATCCATCGACGGTCAGGGCGGCGGCTCGCTGTTCATCAAGACCCATCCCAAGTCGAAGCACCTCTATGTGGACACCGCGCTGAACCCCGACACCAAGGTCAGTCAGAGTGTCGCCGTGTTCGACATCGCCAGCCTCGAAAAAGGCTTC…
OTU572	0	0	0	0	0	1	0	0	TGGGACCGCACGCATCGCTACTTCCTGACCGCAGCCAACCAGTCGGACAAGATCGCGGTGGTCGACTCGAAGGATCGCGAACTGGAAGCCCTGATCGACGTGACCAAGATTCCGCATCCGGGCCGCGGCGCCAACTTCGTCGATCCCCAGTTCGGTCCGGTGTGGGCGACCAGCGACCTTGGCGACGACCAGATCTCCCTGATAGGCACGGATCCGGTCAAGCACAAGGCGAATGCCTGGAAGGTCGTGCGCACGCTGAAGGGCCAGGGCGGCGGTTCGCTGTTCATCAAGACCCATCCGAAGTCGCACAACCTGTATGTCGATACCGCGCTGAACCCGGACGAGAAGATCAGCCAGTCGGTGGCGGTGTACGACATCCGCAAGCTGGGTAAGGGCTAC…
OTU573	0	1	0	0	0	0	0	0	TGGGACCGCACGCATCGCTACTTCCTGACCGCGGCCAACCAGTCAGACAAGATCGCCGTGGTCGACTCGCGCGAACGCAAGCTGACCGCGCTGATCGACACAGACAAGATCCCGCACCCGGGCCGCGGCGCCAATTTCGATCACCCGAAGTACGGTCCGGTGTGGAGCACCAGCGCGCTCGGTAACGACAAGATCACGCTGATCGGCACCGATCCGCAGGGGCATCCCGACCACGCCTGGACGGCGGTCCAGGTGCTCAAGGGCCAGGGCGGCGGATCGCTGTTCATCAAGACGCACCCCGAATCGAATCACCTGTACGTCGATACGCCACTGAACCCGGCCGAGAAAATCAGCCAGACGGTCGCGGTGTTCAACATCGACAAACTCGACAAGGGTTAT…
OTU574	0	0	0	0	1	0	0	0	TGGGACCGCAGCAAACGCTACTTCCTGACTGCCGCGAACCAGTCCGACAAGATTGCGGTCGTGGATTCGCGTGAGCGGCGGCTGGTCGCGCTCGCCGATGTGACAAAGACCCCGCATCCGGGTCGCGGCGCGAACATCGAGGACCCTGACTACGGGCCGGTGTGGATTACCAGTGCCCTGGGTAACGCCAACGTCTCGTTCCTCGGCACGGATCCCGAGGGACATCCTGACCAGGCGTGGAAGACCGTGCGGGTGTTGCAGGGCATGGGTGGCGGCTCGCTGTTCGTGAAATCGCACCCGAACTCGACCAACCTGTGGGTCGATGCGCCGCTCAATCCCGACGAGTCGATCAGCCAGAGCGTTGCCGTGTATGACATCAATGATCTCGACGCCGGCTTC…
OTU575	0	0	0	0	1	0	0	0	TGGGACCGCAGCAAGCGCTACTTCCTCACGGCTGCCAACCAGTCCGACAAGATCGCTGTCGTCGATTCGCGGGAGCGACGGCTGGTCGCACTGGCCGATGTCACAAAGACACCGCATCCGGGACGCGGCGCGAATATCGAGGACCCTGATTACGGACCGGTGTGGATCACGAGCGCGCTCGGCAATGCGAACGTGTCGTTTCTCGGCACGGACCCTGACGGACATCCTGACCAGGCATGGGAGACCGTGCGCGTGCTCGAGGGCATGGGCGGCGGATCGCTGTTCGTCAAATCGCACCCGAACTCCAGCAATCTCTGGGTAGATGCGCCGCTGAATCCTGAAGAGTCCATAAGCCAGAGTGTTGCGGTCTATGACATCAACGATCTGGAGGCGGGCTAC…
OTU576	0	0	0	0	2	0	0	0	TGGGACCGCAGCAAGCGCTATTTCATGACGGCCGCAAACCAGTCGGACAAGATCGCGATCGTCGATTCCAGGACACGCAAGCTGGTTGCTCTGACCGACGTGACGAAGACGCCGCATCCGGGTCGCGGAGCCAATATCGACGATCCTGTCTACGGGCCGGTGTGGATCACGAGTGCGCTGGGCAATGCGAATATTTCCTTCCTGGGTACCGATCCCGAGGGGCATCCGGATCATGCCTGGAAGACGGTTCGCGTGATCGACGGCATGGGTGGGGGATCGCTATTTGTGAAGTCGCATCCAAACTCGTCGAACCTCTGGGTCGACGCACCGCTGAACCCGGACGAATCGATCAGCCAGAGCATCGCGGTATTCGATATCAATAATCTGGATGCAGGCTTC…
OTU577	0	1	0	0	0	0	0	0	TGGGACCGCAGCAAGCGGTACTTCCTGACAGCGGCCAACAAGTCCGACAAGATTGCTGTCGTGGACTCTCGGGAGCGCGACCTCGAGGCACTCGTGGACGTGGACAAGATTCCCCACCCGGGACGCGGCGCCAACATCGACGATCCGGAGTTCGGCCCGGTGTGGGTAACAAGCGCGCTCGGCAATGACAAGGTGACGTTCCTCGGCACGGATCCCGAGGGACATCCGGATCACGCTTGGAAGGTCGTGCGCGTGCTGCATGGCCAGGGCGGCGGCTCGCTGTTCGTCAAATCGCATCCTGAATCGAAAAACCTGTGGGTGGATTCTCCCCTGAACCCGGAGGAAACCATCAGCCAGAGCGTCGCGGTGTTCGATATTGAAAACCTCGACGGCGGCTAT…
OTU578	0	1	0	0	0	0	0	0	TGGGACCGCAGCAAGCGGTACTTCCTGACGGCCGCCAACCAGTCCGACAAGATTGCTGTCGTGGACTCTCGGGAGCGCGACCTCGAAGCACTCGTGGACGTGGACAAGATTCCCCACCCGGGACGCGGCGCCAACATCGACGATCCGGAGTTCGGCCCGGTGTGGGTAACAAGCGCGCTCGGCAACGACAAGGTGACGTTCCTCGGCACGGATCCCGAGGGACATCCGGATCACGCCTGGAAGGTCGTGCGCGTGCTGCATGGCCAGGGCGGCGGCTCGCTGTTCGTCAAATCGCATCCTGAATCGAAAAACCTGTGGGTGGATTCTCCCCTGAACCCGGAGGAAACCATCAGCCAGAGCGTCGCGGTGTTCGATATTGAAACACTCGACGGCGGCTAC…
OTU579	0	1	0	0	0	0	0	0	TGGGACCGCAGCAAGCGGTACTTCCTGACGGCCGCCAACCAGTCCGACAAGATTGCTGTCGTGGACTCTCGGGAGCGCGACCTCGAGGCACTCGTGGACGTGGACAAGATTCCCCACCCGGGACGCGGCGCCAACATCGACGATCCGGAGTTCGGCCCGGTGTGGGTAACAAGCGCGCTCGGCAACGACAAGGTGACGTTTCTCGGCACGGATCCCGAGGGACATCCGGATCACGCCTGGAAGGTCGTGCGCGTGCTGCATGGCCAGGGCGGCGGCTCGCTGTTCGTCAAATCGCATCCGGAATCGAAAAACCTGTGGGTGGATTCTCCCCTGAACCCGGAGGAAACCATCAGCCAGAGCGTCGCGGTGTTCGATATTGAAAACCTCGACGGCGGCTAC…
OTU580	0	2	0	0	0	0	0	0	TGGGACCGCAGCAAGCGGTACTTCCTGACGGCCGCCAACCAGTCCGACAAGATTGCTGTCGTGGACTCTCGGGAGCGCGACCTCGAGGCACTCGTGGACGTGGACAAGATTCCCCACCCGGGACGCGGCGCCAACATCGACGATCCGGAGTTCGGCCCGGTGTGGGTAACAAGCGCGCTCGGCAACGACAAGGTGACGTTTCTCGGCACGGATCCCGAGGGACATCCGGATCACGCCTGGAAGGTCGTGCGCGTGCTGCATGGCCAGGGCGGCGGCTCGCTGTTCGTCAAGACGCATCCCAAGTCGAGCCATCTGTATGTCGACACTGCGCTGAACCCCGACACCAAGATCAGTCAGAGTGTCGCCGTGTTCGATATCGCCAGCCTCGACAAAGGCTTC…
OTU581	0	1	0	0	0	0	0	0	TGGGACCGCAGCAAGCGGTACTTCCTGACGGCCGCCAACCAGTCCGACAAGATTGCTGTCGTGGACTCTCGGGAGCGCGACCTCGAGGCACTCGTGGACGTGGACAAGATTCCCCACCCGGGACGCGGCGCCAACATCGACGATCCGGAGTTCGGCCCGGTGTGGGTAACAAGCGCGCTCGGCAATGACAAGGTGACGTTCCTCGGCACGGATCCCGAGGGACATCCGGATCACGCTTGGAAGGTCGTGCGCATGCTGCATGGCCAGGGCGGCGGCTCGCTGTTCGTCAAATCGCATCCTGAATCGAAAAACCTGTGGGTGGATTCTCCCCCTGAACCCGAGAGGAAAACCATCAGCCAGAGCGTCGCGGTGTTCGATATTGAAAACCTCGACGGCGGC…
OTU582	0	0	0	0	1	0	0	0	TGGGACCGCAGCAAGCGGTACTTCCTGACGGCCGCCAACCAGTCCGACAAGATTGCTGTCGTGGACTCTCGGGAGCGCGACCTCGAGGCACTCGTGGACGTGGACAAGATTCCCCACCCTGGACGCGGCGCCAACATCGACGATCCCAAGTACGGTCCGGTGTGGGTGACGAGCGCGCTGGGTAGCGCCGATGTGACCTTCATCGGCACCGATCCGGTCAAGAACAAGAGCAATGCATGGAAGGCCGTGCGTGTGCTCCAGGGCCAGGGCGGCGGATCACTGTTCGTCAAGAGCCATCCCAAGTCCACCCACCTGTACGTCGACACTGCGCTCAATCCGGATTCGAAGATCAGCCAGTCGGTGGCGGTGTTCGCCATCAACGACCTCGACGCGCCCTAC…
OTU583	0	1	0	0	0	0	0	0	TGGGACCGCAGCAAGCGGTACTTCCTGACGGCCGCCAACCAGTCCGACAAGATTGCTGTCGTGGACTCTCGGGAGCGCGACCTCGAGGCACTCGTGGACGTGGACAAGATTCCCCACCCTGGACGCGGCGCCAACATCGACGATCCGGAGTTCGGCCCGGTGTGGGTAACAAGCGCGCTCGGCAACGACAAGGTGACGTTTCTCGGCACGGATCCCGAGGGACATCCGGATCACGCCTGGAAGGTCGTGCGCGTGCTGCATGGCCAGGGCGGCGGCTCGCTGTTCGTCAAATCTCATCCGGAATCGAAGAACCTGTGGGTGGATTCTCCCCTGAACCCGGAGGAAGCCATCAGCCAGAGCGTCGCCGTTTTCGATATCGAAAACCTCGACGGCGGCTTT…
OTU584	0	2	0	0	0	0	0	0	TGGGACCGCAGCAAGCGGTACTTCCTGACGGCCGCCAACCAGTCCGACAAGATTGCTGTCGTGGACTCTCGGGAGCGCGACCTCGAGGCACTCGTGGACGTGGACAAGATTCCCCACCCTGGACGCGGCGCCAACATCGACGATCCGGAGTTCGGCCCGGTGTGGGTAACAAGCGCGCTCGGCAACGACAAGGTGACGTTTCTCGGCACGGATCCCGAGGGACATCCGGATCACGCCTGGAAGGTCGTGCGCGTGCTGCATGGCCAGGGCGGCGGCTCGCTGTTCGTGAAGACCCACCCGGAGTCGAAAAATCTGTGGGTGGACTCTCCGCTGAACCCGGAAACCAGTGTTAGCCAGAGCGTCGCTGTCTATAACGTCGACAACCTCGACAAGGGCTTT…
OTU585	0	1	0	0	0	0	0	0	TGGGACCGCAGCAAGCGGTACTTCCTGACGGCCGCCAACCAGTCCGACAAGATTGCTGTCGTGGACTCTCGGGAGCGCGACCTCGAGGCACTCGTGGATGGTGAACAAGTACCTACCCCACCGGGACGCGGCGCCAACATCGACGATCCGGAGTTCGGCCCGGTGTGGGTAACAAGCGCGCTCGGCAACGACAAGGTGACGTTTCTCGGCACGGATCCCGAGGGACATCCGGATCACGCCTGGAAGGTCGTGCGCGTGCTGCATGGCCAGGGCGGCGGCTCGCTGTTCGTCAAATCGCATCCGGAATCGAAAAACCTGTGGGTGGATTCTCCCCTGAACCCGGAGGAAACCATCAGCCAGAGCGTCGCGGTGTTCGATATTGAAAACCTCGACGGCGGC…
OTU586	0	1	0	0	0	0	0	0	TGGGACCGCAGCAAGCGGTACTTCCTGACGGCCGCCAACCAGTCCGACAAGATTGCTGTCGTGGACTCTCGGGAGCGCGACCTCGAGGCACTCGTGGATGTGGACAAGATTCCCCACCCGGGACGCGGCGCCAACATCGACGATCCGGAGTTCGGCCCGGTGTGGGTAACAAGCGCGCTCGGCAACGACAAGGTGACGTTTCTCGGCACGGATCCCGAGGGACATCCGGATCACGCCTGGAAGGTCGTGCGCGTGCTGCATGGCCAGGGCGGCGGCTCGCTGTTCGTCAAATCGCATCCGGAATCAAAAAACCTGTGGGTGGATTCTCCCCTGAACCCGGAGGAAACCATCAGCCAGAGCGTCGCGGTGTTCGATATCGAAACACTCGACGGCGGCTAC…
OTU587	0	1	0	0	0	0	0	0	TGGGACCGCAGCAAGCGGTACTTCCTGACGGCCGCCAACCAGTCCGACAAGATTGCTGTCGTGGATTCTCGGGAGCGCGACCTCGAGGCACTCGTGGACGTGGACAAGATTCCCCACCCGGGACGCGGCGCCAACATCGACGATCCGGAGTTCGGCCCGGTGTGGGTAACAAGCGCGCTCGGCAACGACAAGGTGACGTTTCTCGGCACGGATCCCGAGGGACATCCGGATCACGCCTGGAAGGTCGTGCGCGTGCTGCATGGCCAGGGCGGCGGCTCGCTGTTCGTCAAATCGCATCCAGAATCGAAAAACCTGTGGGTGGATTCTCCCCTGAACCCGGAGGAAACCATCAGCCAGAGCGTCGCGGTGTTCGATATCGAAAACCTCGACGGCGCTATG…
OTU588	0	0	0	0	1	0	0	0	TGGGACCGCAGTCACCGCTACTTTATGACAGCGGCCAACCAGTCCAATATAATCGCTGTGGTAGATTCCAAGGATAGGGAGATCGAGGCATTGATCCCCGCCGAGAAGATCCCGCACCCCGGCCGCGGCGCGAACTTCATCGATCCGGAGTTCGGGCCGGTCTGGGCAACCAGCGCGCTCGGCAACGAGAAGATTACCCTGATCGGCACCGATCCCGAGGGCCACCCGGACAACGCCTGGAAGGTGGTGCGGGTCCTGAAGGGCCAGGGAGGAGGCTCGCTGTTCGTCAAGACCCATCCCGAGTCCACCAATCTGTACGTGGACACGGCGCTCAACCCGGTCGACTCTGCCAGCCAGAGCGTGGCCGTCTTCGATGTCAACAATCTGGATGCGGGTTAC…
OTU589	0	0	0	0	0	1	0	0	TGGGACCGCTCCAAGCGCTACTTCCTGACCGCCGCCAACAAGTCGAATCGGATCGCCGTCATCGACTCGCGCGACCAGGCCCTGGAGGCACTGGTGGAAGCCCACGAGATCCCGCACCCGGGCCGCGGCGCCAACCTCGACGATCCGGAGTTCGGACCGGTCTGGGTCACCAGCGCCCTGGGCAGCGACGAGATCACCTTCATCGGCACCGATCCCGAAGGCCATCCGGACCAGGCCTGGAAGGTCGTCCGCAAGCTGGACGGGGCAGGGGGCGGCTCGCTCTTCGTGAAATCACACCCGACCTCGACGAACCTCTGGGTCGATACGCCACTGCACCCGGACGAGGGCATCAGCCAGTCCGTCGCGGTCTTCGACGTCAATGATCTCGGCGCCGGCTAC…
OTU590	0	0	0	0	0	1	0	0	TGGGACCGCTCCAAGCGCTACTTCCTGACCGCCGCCAACAAGTCGAATCGGATCGCCGTCATCGACTCGCGCGACCAGGCCCTGGAGGCACTGGTGGAAGCCCACGAGATCCCGCACCCGGGCCGCGGCGCCAACCTCGACGATCCGGAGTTCGGACCGGTCTGGGTCACCAGCGCCCTGGGCAGCGACGAGATCACCTTCATCGGCACCGATCCCGAAGGCCATCCGGACCAGGCCTGGAAGGTCGTCCGCAAGCTGGCGGGGCAGGGGGGCGGCTCGCTCTTCGTGAAATCACACCCGACCTCGACGAACCTCTGGGTCGATACGCCACTGCACCCGGACGAGGGCATCAGCCAGTCCGTCGCGGTCTTCGACGTCAACGACCTCGACGCGGGCTTC…
OTU591	0	0	0	0	0	0	1	0	TGGGACCGGACCAAACGCTACTTCCTGACCGCGGCTAACCAGTCCGACAAGATCGCCGTGATCGACTCGCGCGACCGTGAGCTGGAGGCTTTGATCGACGTCACAAAGATTCCGCACCCCGGGCGAGGCGCAAACCTGCTTGATCCCGAGTTTGGACCGGTCTGGGTCACCAGCGCGCTGGGTAATGCAAACGTGACTTTTATCGGTACCGATCCTGAAGGCCATCCGGATAACGCCTGGGAAGTCGTGCGCACGCTCGACGGAATGGGTGGCGGCTCGCTGTTCGTCAAGACACACCCGAAGTCGAAGAACCTGTGGGTCGACGCGCCATTGAATCCTGACCCGCGATAAAGCCAGTCAATTGCCGTCTTTGACATCAACAACCTCGACGGCGGCTTC…
OTU592	0	0	0	0	0	0	1	0	TGGGACCGGACCAAACGCTATTTCATGACGGCCGCTAATCAATCGGACAAGATCGCCGTCGTCGATTCCAGAGACCGTGAACTTGAGGCGCTGGTTGATGTGACGAAGATTCCGCACCCGGGACGTGGAGCGAACATTGACGATCCGACGTTTGGACCGGTATGGGTGACAAGTGCATTGGGCAACGCGAACGTCACCTTCCTGGGTACCGATCCGGAGGGGCATCCCGACAATGCCTGGAAAGTCGTTCGCGTACTTGAAGGGATGGGCGGTGGCTCGCTGTTCGTTAAATCGCATCCGACATCACGCAATCTGTGGGTAGATGCTCCTTTGAATCCTGATGAAGCGCTTTCCCAGAGTGTTGCGGTGTTCGATATCGATAACCTTGACGCAGGTTTT…
OTU593	0	1	0	0	0	0	0	0	TGGGACCGGACCAAGCGCTATTTCATGACGGCCGCGAACCAGTCCGACAAGATCGCGGTGGTCGATTCGCAGGATCGCCGGCTGGCAGCGCTGGTCGACGTCGAGAAAATCCCGCATCCGGGTCGCGGCGCCAACATCGACGACCCGACCTACGGCCCGGTCTGGATTACCAGTGCACTCGGCAATGCCAACATCACTTTCCTGGCGACCGACCCGGAAGGTCATCCGGACCATGCATGGCAGACGGTTCGCGTGCTGCAGGGCCAGGGCGGCGGTTCGCTGTTCGTAAAATCGCATCCGAATTCCAGCAACCTGTGGGTGGACGCGCCGCTGAACCCCGACACCGCGTTCTCACAGAGCGTCGCGGTTTACGACGTCAACAACCTGGAAGCGGGATTC…
OTU594	0	1	0	0	0	0	0	0	TGGGACCGGACCAAGCGCTATTTCATGACGGCCGCGAACCAGTCCGACAAGATCGCGGTGGTCGATTCGCAGGATCGCCGGCTGGCAGCGCTGGTCGACGTCGAGAAAATCCCGCATCCGGGTCGCGGCGCCAACTTCGTAGATCCGAAATTCGGGCCGGTATGGGCCACCAGTCATCTGGGTGACCAGAGCATCGCGGTGATCGGTACAGACCCTGCCAAGCACCCGGAAAATGCCTGGAAGATGGTCCGCCACATCGATGGCCAGGGCGGCGGTTCGTTGTTCATCAAGACCCACCCCAGGTCCAAGCACCTGTATGTCGACACGGCGCTGAACCCGGACACCGCGATCAGCCAGAGTGTTGCCGTGTTCGACATCGCCAGCCTGGAGAAAGGCTTC…
OTU595	0	0	0	0	1	0	0	0	TGGGACCGGACCAAGCGCTATTTCATGACGGCCGCTAATCAGTCGGACAAGATCGCCGTCGTCGATTCCAGAGACCGTGAACTTGAGGCGCTGGTTGATGTGACGAAGATTCCGCACCCGGGACGTGGAGCGAACATTGACGATCCGACGTTTGGACCGGTATGGGTGACAAGTGCATTGGGCAACGCGAACGTCACGTTTCTGGGTACGGATCCGGAGGAGCATCCGAACAATGCCTGGAAAGTCGTTCGCGTACTCGAAGGGATGGGCGGTGGCTCGCTGTTCGTTAAATCGCATCCGACATCACGCAACCTGTGGGTAGATGCTCCTTTGAATCCTGACGAAGCGCTTTCCCAGAGTGTATGCGTGTTCGATATCGATAACCTTGACGCAGGTTTT…
OTU596	0	0	0	0	0	0	1	0	TGGGACCGGACCAAGCGCTATTTCATGACGGCCGCTAATCAGTCGGACAAGATCGCCGTCGTCGATTCCAGAGACCGTGAACTTGAGGCGCTGGTTGATGTGACGAAGATTCCGCACCCGGGACGTGGAGCGAACATTGACGATCCGACGTTTGGACCGGTATGGGTGACAAGTGCATTGGGCAACGCGAACGTCACGTTTCTGGGTACGGATCCGGAGGGGCATCCGAACAATGCCTGGAAAGTCGTCCGCGTACTTGAAGGAATGGGCGGCGGTTCGCTGTTCGTTAAATCGCATCCAACTTCACGCAACCTGTGGGTAGATGCTCCTTTGAACCCTGATGAAGCGCTTTCCCAGAGTGTTGCGGTGTTCGATATCGATAACCTTGAGGCAGGTTTT…
OTU597	0	0	0	0	1	0	0	0	TGGGACCGGACCAAGCGCTATTTCATGACGGCCGCTAATCAGTCGGACAAGATCGCCGTCGTCGATTCCAGAGACCGTGAACTTGAGGCGCTGGTTGATGTGACGAAGATTCCGCACCCGGGACGTGGAGCGAACATTGACGATCCGACGTTTGGACCGGTATGGGTGACAAGTGCATTGGGCAACGCGAACGTCACGTTTCTGGGTACGGATCCGGAGGGGCATCCGAACAATGCCTGGAAAGTCGTTCGCGTACTCGAAGGGATGGGCGGTGGCTCGCTGTTCGTCAAGACACACCCGAAGTCGAAGAACCTGTGGGTCGACGCGCCATTGAATCCTGACCCCGCGATAAGCCAGTCAATTGCCGTCTTTGACATCAACAACCTCGACGGCGGCTTC…
OTU598	0	0	0	0	1	0	0	0	TGGGACCGGACCAAGCGCTATTTCATGACGGCCGCTAATCAGTCGGACAAGATCGCCGTCGTCGATTCCAGAGACCGTGAACTTGAGGCGCTGGTTGATGTGACGAAGATTCCGCACCCGGGACGTGGAGCGAACATTGACGATCCGACGTTTGGACCGGTATGGGTGACAAGTGCATTGGGCAACGCGAACGTCACGTTTCTGGGTACGGATCCGGAGGGGCATCCGAACAATGCCTGGAAAGTCGTTCGCGTACTCGAAGGGATGGGCGGTGGCTCGCTGTTCGTTAAATCGCATCCGACATCACGCAACCTGTGGGTAGATGCTCCTTTGAATCCTGACGAAGCGCTTTCCCAGAGTGTTGCGGTGTTCGATATCGATAACCTTGACGCTGGTTTT…
OTU599	0	1	0	0	0	0	0	0	TGGGACCGGACCCAGCGTTACTTCCTGACCGCGGCCAACCAGTCCGACAAGATCGCCGTGGTCGACTCGCGCGAACGCAAGCTGACCGCGCTGATCGACACAGACAAGATCCCGCACCCGGGCCGCGGCGCCAATTTCGATCACCCGAAATACGGTCCGGTGTGGAGCACCAGCGCGCTCGGCAACGACAAGATCACGCTGATCGGCACCGATCCCGTCGGGCATCCGGACAACGCCTGGAAGGTGGTCGAAGTGCTGAAGGGCCAGGGCGGCGGCTCGCTGTTCATCAAGACTCACCCGAAATCGAAACACCTCTACGTCGATACCCCGTTGAACCCGGGTGAGGAGATCAGCCAGTCGGTCGCGGTATTCGACATCACCGATCTCGACAAGGGCTAC…
OTU600	0	1	0	0	0	0	0	0	TGGGACCGGACCCAGCGTTACTTCCTGACCGCGGCCAACCAGTCGGACAAGATCGCGGTGGTCGACTCGAAAGATCGCAATCTGGAAGCCCTGATCGACGTGACCAAGATTCCGCACCCGGGACGTGGGGCCAACCTGATCGATCCCGAGTTCGGGCCGGTCTGGGTGACCAGTGCGCTGGGCAATGCCAACGTGACCATGATCGGCACGGATCCGGAAGGCCATCCCGACCAGGCCTGGAAAGTCGTGCGCACACTGGAAGGCATGGGCGGCGGCTCGCTGTTCGTGAAATCGCATCCGAATTCCAGCAACCTGTGGGTGGACGCGCCGCTGAATCCCGACACCGCGTTCTCACAGAGCGTCGCGGTTTACGACGTCAACAACCTGGATGCGGGATTC…
OTU601	0	0	0	0	1	0	0	0	TGGGACCGGACGAAGCGCTATTTCATGACGGCCACGAACCAGTCGAACAAGATCGCGGTGGTCGACACCAAGGAAGGCAAGCTCGCCGCGCTCATTGACGTCGGTAAGATTCCGCATCCGGGGCGCGGCGCGAACTTCGTCGATCCGAAATTCGGACCGGTCTGGGCCACCAGCGACCTGGGCGACGAAGGCCTGGCGGTGATCGGCACCGATCCGGTGAAGAACAAGGCCCACGCGTGGAAGGTGGTCCGGAATCTGAAGAGCCAGGGCGGCGGGTCGCTGTTCATCAAGACCAATCCGAAATCGAAGCACCTGTACGTCGACAACGCGCTCAATCCGGATCCGAAGATCAGCTCGTCCGTGGCGGTTTATGATATCGGCAATCTCGACAAGGGACCG…
OTU602	0	1	0	0	0	0	0	0	TGGGACCGGACGAAGCGCTATTTCATGACGGCCGCGAACAAGTCCAACAAGATCGCGGTGATCGACTCCAAGCTTGACACCCTGGCAGCGCTGGTGGATGTCACCGAGATTCCGCATCCCGGTCGCGGTGCCAACCTGGCGGATCCGAAATACGGTCCGGTCTGGATTACCAGTGCGCTGGGAAACGAAAACGTTACAGCCATCGGCACCGATCCGGCGGAAAACCCCGAGCACGCCTGGAAGGTGGTGCGTACACTGAAGGGTCAGGGCGGCGGTTCACTGTTTGTTAAGACCCACCCGGAGTCGAAAAACCTGTGGGTGGATTCACCGCTGAACCCGGATACCAAGATCAGCCAGAGCGTTGCCGTCTATGACGTCGACAACCTCGACAAGGGCTTT…
OTU603	0	1	0	0	0	0	0	0	TGGGACCGGACGAAGCGCTATTTCATGACGGCCGCGAACCAGTCCGACAAGATCGCGGTGGTCGACTCGAAAGATCGCAATCTGGAAGCCCTGATCGACGTGACCAAGATTCCGCACCCGGGACGTGGGGCCAACCTGATCGATCCCGAGTTCGGGCCGGTCTGGGTGACCAGCGCGCTGGGCAATGCCAACGTGACGATGATCGGCACGGATCCGGAAGGCCATCCCGACCAGGCCTGGAAAGTCGTGCGCACGCTGGAAGGCATGGGCGGCGGTTCGCTGTTCGTGAAATCGCATCCGAATTCCAGCAACCTGTGGGTGGACGCGCCGCTGAACCCCGACACCGCGTTTTCACAGAGCGTCGCGGTTTACGACATCAACAACCTGGAGGGTGGGTTC…
OTU604	0	1	0	0	0	0	0	0	TGGGACCGGACGAAGCGCTATTTCATGACGGCCGCGAACCAGTCCGACAAGATCGCGGTGGTCGATTCGCAGGATCGCCGGCTGGCAGCGCTGGTCGACGTCGAGAAAATCCCGCATCCGGGTCGCGGCGCCAACATCGACGACCCGACCTACGGCCCGGTCTGGATTACCAGTGCACTCGGCAATGCCAACATCACTTTCCTGGCGACCGACCCGGAAGGTCATCCGGACCATGCATGGCAGACGGTTCGCGTGCTGCAGGGCCAGGGCGGCGGATCGCTGTTCGTCAAGTCGCATCCGAATTCCCGGAACCTGTGGGTCGATACGCCACTGAACCCCGACGAGGAATCCGCGTCGTCGGTCGCCGTGTTCGACATCGACAACCTGGACAAGGAATAC…
OTU605	0	1	0	0	0	0	0	0	TGGGACCGGACGAAGCGCTATTTCATGACGGCCGCGAACCAGTCCGACAAGATCGCGGTGGTTGATTCCAAAGAAGACAAATTGGCCGCGCTGGTCGACGTCGGACAGATCCCGCACCCGGGACGTGGCGCCAACTTCGTACATCCGACGTTTGGGCCGGTATGGGCGACCAGTCATCTGGGTGACCAGACCATTGCATTAATCGGCACCGACCCCGAGGGTCATCCGGACAATGCCTGGAAGATGGTGAAATCGTTCGACGGCCAGGGCGGCGGATCACTGTTCATCAAGACCCATCCAAAGTCGACCAACCTTTACGTCGACACTGCGTTGAACCCGGCAGAACCGATCAGTCAGTCGGTTGCCGTATTCGACATCAACAGCCTCGACAAGGGTTTC…
OTU606	0	0	0	0	1	0	0	0	TGGGACCGGACGAAGCGCTATTTCATGACGGCCGCTAATAAGTCGGACAAGGTCGCGGTCGTGGATTCCAAGGAGCGTAAACTGGTTACACTCGTCGACGTCGACAGCATCCCGCATCCGGGCCGGGGCGCCAATTTCCGCCATCCGGAATTCGGGCCGGTCTGGGCGACGAGCGCGCTCGGCAACGACAAGATCACGATGATCGGCACGGACCCGGAAGACCACTCCGAACACGCGTGGAAGGTCGTCAAGGTCATGTCCGGCCAGGGCGGCGGGTCGCTGTTTATCAAGACGCATCCCGAATCGGACAATCTGTGGGTCGACACGCCGCTGAATCCGGAAGAAGCGATCAGCCAGACGGTGGCGGTATTCGACATCAATGATCTCGATGCCGGTTTC…
OTU607	0	1	0	0	0	0	0	0	TGGGACCGGACGAAGCGCTATTTCCTGACCGCGGCCAACCAGTCGGACAAGATCGCGGTGGTCGACTCGAAAGATCGCAATCTGGAAGCCCTGATCGACGTGACCAAGATTCCGCACCCGGGACGTGGGGCCAACCTGATCGATCCCGAGTTCGGGCCGGTCTGGGTGACCAGCGCGCTGGGCAATGCCAACGTGACGATGATCGGCACGGATCCGGAAGGCCATCCCGACCAGGCCTGGAAAGTCGTGCGCACACTGGAAGGCATGGGCGGCGGCTCGCTGTTCGTGAAATCGCATCCGAATTCCAGCAACCTGTGGGTGGACGCGCCGCTGAATCCCGACACCGCGTTCTCACAGAGCGTCGCGGTTTACGACGTCAACAACCTGGAAGCGGGATTC…
OTU608	0	0	1	0	0	0	0	0	TGGGACCGGACGAAGCGGTATTTCCTCACGGCGGCGAACCAGTCCAACAAGATCGCCGTCGTCGACTCGCGCGACCGCAATCTCGAGGCGCTGGTCGACGTGGACAAGATTCCGCACCCCGGGCGCGGCGCCAACTTCGTGCATCCCAAGTACGGGCCGGTGTGGGCCACCAGCCACCTCGGTGACCAGAGCATCGCCATCATTGGCACCGATCCCGAGAAGCACAAGCAGTACGCCTGGAAGATGGTCGAGTCCATCGACGGCCAGGGTGGCGGTTCGCTGTTCATCAAGACCCACCCGAAGTCGAAGCACCTGTATGTCGATACCGCGCTCAACCCTGATACGAAAATCAGCCAGAGTGTTGCCGTGTACGACATCAACAACCTGAAAGCCGGTTTC…
OTU609	0	0	0	1	0	0	0	0	TGGGACCGGACGAAGCGGTATTTCCTCACGGCGGCGAACCAGTCCAACAAGATCGCCGTCGTCGACTCGCGCGACCGCAATCTCGAGGCGCTGGTCGACGTGGACAAGATTCCGCACCCCGGGCGCGGCGCCAATATCGACGACCCGGAGTTCGGACCCGTGTGGATCACCAGCGCGCTTGGCAACAACAAGATTACCTTCGTTGGTACCGATCCCGATGGACATCCCGGGCAGGCGTGGAAGGTCGTACGGGTACTGGAAGGCCAGGGAGGCGGGTCGCTGTTCGTCAAGTCCCACCCAGATTCGCGGAATCTCTGGGTCGACACGCCTCTGAATCCCGACGAGGGAATCAGCCAGAGCGTAGCGGTATTCGACATCGACGATCTCGATGCGGGCTAC…
OTU610	0	1	0	0	0	0	0	0	TGGGACCGGACGAAGCGGTATTTCCTCACGGCGGCGAACCAGTCCAACAAGATCGCCGTCGTCGACTCGCGCGACCGCAATCTCGAGGCGCTGGTCGACGTGGACAAGATTCCGCACCCGGGTCGCGGCGCAAACTTCCTGCACCCGACCTACGGCCCCGTCTGGGTCACGAGCGCCCTCGGCAACGAGAAGGTCACGATGATCGGAACGGATCCCGAAGGGCATCCGGATCACGCGTGGAAAGTCGTGCAGGTCGTATCGGGCCAGGGCGGCGGTTCATTGTTCGTCAAGACGCATCCGCAATCGACGAATCTGTGGGTCGACAGCCCGCTGAATCCCGATGAGGCCATCAGCCAGTCGGTTGCCGTGTTCGATATCAACAATCTCGACGCGGGCTTC…
OTU611	0	1	0	0	0	0	0	0	TGGGACCGGACGAAGCGGTATTTCCTCACGGCGGCGAACCAGTCCAACAAGATCGCCGTCGTCGACTCGCGCGACCGCAATCTGGAAGCCCTGATCGACGTGACCAAGATTCCGCACCCGGGACGTGGGGCCAACCTGATCGATCCCGAGTTCGGGCCGGTCTGGGTGACCAGCGCGCTGGGCAATGCCAACGTGACGATGATCGGCACGGATCCGGAAGGCCATCCCGACCAGGCCTGGAAAGTCGTGCGCACGCTGGAAGGCATGGGCGGCGGTTCGCTGTTCGTAAAATCGCATCCGAATTCCAGCAACCTGTGGGTGGACGCGCCGCTGAATCCCGACACCGCGTTCTCACAGAGCGTCGCGGTTTACGACGTCAACAACCTGGAAGCGGGATTC…
OTU612	0	0	0	0	0	0	1	0	TGGGACCGGACGAAGCGGTATTTCCTCACGGCGGCGAACCAGTCCAACAAGATCGCCGTCGTCGACTCGCGCGATCGCAATCTGGAAGCCCTGATCGACGTGACCAAGATTCCGCACCCGGGACGTGGGGCCAACCTGATCGATCCCGAGTTCGGGCCGGTCTGGGTGACCAGCGCGCTGGGCAATGCCAACGTGACGATGATCGGCACGGATCCGGAAGGCCATCCTGACCAGGCCTGGAAAGTCGTGCGCACGCTGGAAGGCATGGGCGGCGGTTCGCTGTTCGTAAAATCGCATCCGAATTCCAGCAACCTGTGGGTGGACGCGCCGCTGAATCCCGACACCGCGTTCTCACAGAGCGTCGCGGTTTACGACGTCAACAACCTGGATGCGGGATTC…
OTU613	0	0	1	0	0	0	0	0	TGGGACCGGACGAAGCGGTATTTCCTCACGGCGGCGAACCAGTCCAACAAGATCGCGGTGGTCGACACCAAGGAAGGCAAGCTCGCCGCGCTCATTGACGTCGGCAAGATTCCGCATCCGGGGCGCGGCGCGAACTTCGTCGATCCGAAATTCGGACCGGTCTGGGCCACCAGCGACCTGGGCGACGAAGGCCTGGCGGTGATCGGCACCGATCCGGTGAAGAACAAGGCCCACGCGTGGAAGGTGGTCCGGAATCTGAAGAGCCAGGGCGGCGGGTCGCTGTTCATCAAGACCAATCCGAAATCGAAGCACCTGTACGTCGACAACGCGCTCAATCCGGATCCGAAGATCAGCTCGTCCGTGGCGGTTTATGATATCGGCAATCTCGACAAGGGACCG…
OTU614	0	0	0	0	0	0	1	0	TGGGACCGGACGAAGCGGTATTTCCTCACGGCGGCGAACCAGTCCGACAAGATCGCCGTGATCGACTCGCGCGACCGTGAGCTGGAGGCTTTGATCGACGTCACAAAGATTCCGCACCCCGGGCGAGGCGCAAACCTGCTTGATCCCGAGTTTGGACCGGTCTGGGTCACCAGCGCGCTGGGTAATGCAAACGTGACTTTTATCGGTACCGATCCTGAAGGCCATCCGGATAACGCCTGGGAAGTCGTGCGCACGCTCGACGGAATGGGTGGCGGCTCGCTGTTCGTCAAGACACACCCGAAGTCGAAGAACCTGTGGGTCGACGCGCCATTGAATCCTGACCCCGCGATAAGCCAGTCAATTGCCGTCTTTGACATCAACAACCTCGACGGCGGCTTC…
OTU615	0	0	0	0	0	1	0	0	TGGGACCGGAGCAAGCGCTACTTCCTCACCGCCGCCAACAAGTCCAACAAGATCGCGGTGGTCGATTCCAAGGAAGGCGATCTGGAAGCCCTGATCGATGTGGGCAAGATCCCCCACCCCGGACGCGGCGCCAACTTCGTGCATCCCAAGTACGGGCCGGTGTGGGCCACCAGCCACCTCGGTGACCAGAGCATCGCCATCATTGGCACCGATCCCGAGAAGCACAAGCAGTACGCCTGGAAGATGGTCGAGTCCATCGACGGTCAGGGCGGCGGCTCGCTGTTCATCAAGACGCATCCCAAGTCGAAGCACCTGTATGTCGATACCGCGCTCAACCCTGATACGAAAATCAGCCAGAGTGTTGCCGTGTACGGCATCAACAACCTGAAAGCCGGTTTC…
OTU616	0	1	0	0	0	0	0	0	TGGGACCGGAGCAAGCGCTACTTCCTCACCGCCGCCAACAAGTCCAACAAGATCGCGGTGGTCGATTCGAAAGAAGGCGACCTCGAAGCGCTGATCGATGTCGGCTCGATCCCGCACCCCGGGCGCGGCGCCAACTTCGTGCACCCGAAATACGGGCCGGTGTGGGCCACCAGCCACCTCGGTGACCAGAGCATCGCCATCATCGGCACCGATCCCGAGAAGCACAAGCAGTATGCCTGGAAGATGGTCGAATCGATCGACGGCCAGGGTGGCGGTTCGCTGTTCATCAAGACCCATCCCAAGTCGACTCACCTGTACGTGGATACGGCACTCAACCCCGACACCAAGATCAGCCAGAGTGTCGCTGTGTACGACATCAACAACCTGAAGGCCGGCTAC…
OTU617	0	0	0	0	0	1	0	0	TGGGACCGGAGCAAGCGCTACTTCCTCACCGCCGCCAACAAGTCCAACAAGATCGCGGTGGTCGATTCGAAAGAAGGCGACCTGGAAGCCCTGATCGACGTCGGCAAGATCCCGCACCCGGGACGCGGGGCCAACTTCGTGCACCCGAAATACGGGCCGGTGTGGGCCACCAGCCACCTTGGTGACCAGAGTATCGCGCTGATCGGCACCGACCCCGAGAAACACAAGCAATACGCCTGGAAAATGGTCGAGTCCCTCGAAGGCCAGGGCGGCGGCTCGCTGTTCATCAAGACGCATCCGAAATCAAAGCACCTGTACGTGGATACGGCGCTGAATCCCGACACCAAGATCAGCCAGAGTGTCGCCGTGTACGACATCGACAACCTGAAAGCCGGCTAC…
OTU618	0	0	0	0	0	1	0	0	TGGGACCGGAGCAAGCGCTACTTCCTCACCGCCGCCAACAAGTCCAACAAGATCGCGGTGGTGGACTCCAGGGAACGCAGGCCCACGGCGCTGGTGGACGCCACCGAGATCCCGCACCCCGGACGCGGCGCCAACTTCGTGCATCCCAAGTACGGGCCGGTGTGGGCCACCAGCCACCTCGGTGACCAGAGCATCGCCATCATTGGCACCGATCCCGAGAAGCACAAGCAGTACGCCTGGAAGATGGTCGAGTCCATCGACGGCCAGGGCGGCGGGTCGCTGTTCATCAAGACCCACCCGAAGTCGAAGCACCTGTATGTCGATACCGCGCTCAACCCTGATACGAAAATCAGCCAGAGCGTTGCCGTGTACGACATCAACAACCTGAAAGCCGGTTTC…
OTU619	0	1	0	0	0	0	0	0	TGGGACCGGAGCAAGCGCTACTTCCTCACCGCCGCCAACAAGTCCAACAAGATCGCGGTGGTGGACTCCAGGGAACGCAGGCTCACGGCGCTGGTGGACGCCACCGAGATCCCGCACCCCGGACGCGGCGCGAACCTCGACGACCCGGTTCACGGGCCGGTGTGGGCCACCAGCCACCTTGGTGACCAGAGCGTCGCCATCATCGGTACCGACCCCGTGAAGCACAAGCAGTATGCCTGGAAGATGGTCGAATCCCTCGATGGCCAGGGCGGCGGCTCGCTGTTCGTGAAATCGCATCCGAATTCCAGCAACCTGTGGGTGGACGCGCCGCTGAATCCCGACACCGCGTTCTCACAGAGCGTCGCGGTTTACGACGTCAACAACCTGGATGCGGGATTC…
OTU620	0	0	0	1	0	0	0	0	TGGGACCGGAGCAAGCGCTACTTCCTCACCGCCGCCAACAAGTCCAACAAGATCGCGGTGGTGGACTCCAGGGAACGCAGGCTCACGGCGCTGGTGGACGCCACCGAGATCCCGCACCCCGGACGCGGCGCGAACCTCGACGACCCGGTTCACGGGCCGGTGTGGGTCACCAGCGCGCTCGGCAACGAGCACGTCACCTTCGTCGGCACGGATCCCGGCAGGCCGGACAAGGCCTGGAAGCCGGTGCGCGTGCTGAAGGGGCAGGGCGGCGGTTCGCTGTTCATCAAGACCCATCCGAAGTCGCGGAACCTCTGGGTCGACACGCCGCTTAACCCGGAGCCGGAACTCGCGTCTTCGGTCGCGGTGTTCGATCTCGACAATCTCGATGCCGGCTACGAA…
OTU621	0	0	0	0	0	1	0	0	TGGGACCGGAGCAAGCGCTACTTCCTCACCGCCGCCAACAAGTCCAACAAGATCGCGGTGGTGGACTCCAGGGAACGCAGGCTCACGGCGCTGGTGGACGCCACCGAGATCCCGCACCCCGGACGCGGCGCGAACCTCGACGATCCGGTTCACGGGCCGGTCTGGGTCACCAGCGCGCTCGGCAATGCCGACATCACGTTCGTCGGCACGGATCCGGTCGACCATGCCGACAAGGCCTGGAAGGCGGTGCGTGTGCTGCAGGGTCAGGGCGGCGGCTCGCTGTTCGTCAAGACCCACCCGAACTCCACCAACCTGTGGGTCGACACGCCGCTCAACCCGGCACCCGGCATCTCGCAGTCGGTCGCGGTGTTCGACACCCGCAACCTGGACAAGGGCTTC…
OTU622	0	0	0	0	0	1	0	0	TGGGACCGGAGCAAGCGCTACTTCCTCACCGCCGCCAACAAGTCCAACAAGATCGCGGTGGTGGACTCCAGGGAACGCAGGCTCACGGCGCTGGTGGACGCCACCGAGATCCCGCACCCCGGACGCGGCGCGAACCTCGACGATCCGGTTCACGGGCCGGTGTGGGTCACCAGCGCGCTCGGCAACGAGCACGTCACCTTCGTCGGCACGGATCCCGGCAGGCCGGACAAGGCCTGGAAGCCGGTGCGCGTGCTGAAGGGGCAGGGCGGCGGTTCCCTGTTCGTCAAGTCACACCCGAACTCGAAGAACCTCTGGGTCGATGCGCCGCTCAACCCGGATCCGAACATTTCGCAGAGTATCGCGGTTTTCGACATCACAAATACTCGACGCCGGTTACCT…
OTU623	1	0	0	0	0	0	0	0	TGGGACCGGAGCAAGCGCTACTTCCTCACCGCCGCCAACAAGTCCAACAAGATCGCGGTGGTGGACTCCAGGGAACGCAGGCTCACGGCGCTGGTGGACGCCACCGAGATCCCGCATCCCGGCCGCGGTGCGAACTTTGTCGACCCGGAGCACGGCCCTGTGTGGGCGACCAGCCACTTGGGCGATTCCTCTGTGGTTCTGATCGGCACCGATCCGGAGGGTCACCCCGACGAGGCGTGGAAGGTGGTACGCAAGCTTGAGGGTCAGGGCGGAGGCTCGCTCTTCATCAAGACCCACCCCAACTCCAAGCACCTCTATGTGGATACTGCACTCAACTCGGTGGAGAGCCTGAGCCAGACGGTTGCCGTGTTCGACATCGACAACCTGGACGCGAAGTAC…
OTU624	0	0	0	0	0	0	0	1	TGGGACCGGAGCAAGCGCTACTTCCTCACCGCCGCCAACAAGTCCAACAAGATTGCCGTGGTCGACTCCAAGGAAGGTGACCTGGAGGCCCTGGTGGACGTCGGCAAGATTCCACACCCGGGACGCGGCGCCAACTTCGTGCACCCGAAATACGGCCCGGTATGGGCGACCAGCCACCTCGGCGACCAGACCATCGCCCTGATCGGCACGGACCCCGACAAACACCCCAAGTATGCCTGGAAGATGGTCGAATCCATCGACGGTCAGGGCGGCGGCTCGCTGTTCATCAAGACGCATCCCAAGTCGAACCATCTGTATGTCGACACTGCGCTGAACCCCGACACCAAGATCAGTCAGAGTGTCGCCGTGTTCGATATCGCCAGCCTCGACAAAGGCTTC…
OTU625	0	0	1	0	0	0	0	0	TGGGACCGTACCCACCGCTACTTCCTGACCGCGGCCAACAAGTCGGACAAGATCGCGGTGATGGATTCGAAGGAACGCAAGCTGACCGCGCTGGTCGACGTCGACAAGATCCCGCATCCCGGGCGCGGCGCGAACTTCGTCGATCCGAAATTCGGACCGGTCTGGGCCACCAGCGACCTGGGCGACGAAGGCCTGGCGGTGATCGGCACCGATCCGGTGAAGAACAAGGCCCACGCGTGGAAGGTGGTCCGGAATCTGAAGAGCCAGGGCGGCGGGTCGCTGTTCATCAAGACCAATCCGAAATCGAAGCACCTGTACGTCGACAACGCGCTCAATCCGGATCCGAAGATCAGCTCGTCCGTGGCGGTTTATGATATCGGCAATCTCGACAAGGGACCG…
OTU626	0	0	0	1	0	0	0	0	TGGGACCGTACCCTGCGCTACTTCCTGACCGCCGCCAACAAGTCCAACAAGATCGCGGTAATCGACTCCAAGGAAGACAAGCTGGTGAAGCTGGTCGATGTGGGCAAGATTCCGCATCCGGGCCGCGGCGCCAACTTCGTCGATCCCCAGTTCGGTCCGGTGTGGGCGACCAGCGACCTTGGCGACGACCAGATCTCCCTGATAGGCACGGATCCGGTCAAGCACAAGGCGAATGCCTGGAAGGTCGTGCGCACGCTGAAGGGCCAGGGCGGCGGTTCGCTGTTCATCAAGACCCATCCGAAGTCGCACAACCTGTATGTCGATACCGCGCTGAACCCGGACGAGAAGATCAGCCAGTCGGTGGCGGTGTACGACATCCGCAAGCTGGGTAAGGGCTAC…
OTU627	0	0	0	0	0	0	0	1	TGGGACCGTACCCTGCGCTACTTCCTGACCGCCGCCAACAAGTCCAACAAGATCGCGGTAATCGACTCCAAGGAAGACAAGCTGGTGAAGCTGGTCGATGTGGGCAAGATTCCGCATCCGGGCCGCGGCGCCAACTTCGTCGATCCCCAGTTCGGTCCGGTGTGGGCGACCAGCGATCTGGGCGACGATCAGATCTCCCTGATAGGCACCGATCCGGTCAAGCACAAGGCAAATGCCTGGAAGGTCGTACGCACGCTGAAGGGCCAGGGCGGCGGTTCGCTGTTCATCAAGACTCATCCGAGCTCGCATAACCTGTATGTCGATACCGCGCTGAACCCGGATGAGAAAGTCAGCCAGTCGGTGGCGGTGTACGACATCCGTAACCTGGACAAGGGCTAC…
OTU628	0	0	0	0	0	0	0	1	TGGGACCGTACCCTGCGCTACTTCCTGACCGCCGCCAACAAGTCCAACAAGATCGCGGTCATCGACTCCAAGCAAGACAAGCTGGTGAAGCTGGTGGACGTGGGCAAGATTCCCCACCCCGGCCGCGGCGCCAACTTCATCGACCCCAAGTACGGCCCGGTCTGGGCCACCAGCGACCTCGGTGACGACCAGATCGCCGTGATCGGCACCGACCCGGTGAAACACAAGCAAAACGCCTGGAAGGTGGTGCGCATGCTCAAGGGCCAGAGCGGCGGCGCGCTGTTCATCAAGACCCATCCCAAGTCGCACCACCTCTACGTCGACACCGCGCTGAGCCCGGCGCCGAAGATCAGTCAGAGTGTCGCCGTGTTCGATATCGCCAGCCTCGACAAAGGCTTC…
OTU629	0	1	0	0	0	0	0	0	TGGGACCGTTCGAAGCGCTACTTCCTGACGGCCGCCAACCAGTCGGACAAGATTGCCGTCGTCGATTCGAAGGAACGCAAGCTGGTCGCGCTGCCCGACGTGACCAAGACGCCGCACCCGGGCCGTGGCGCCAACCTCGACGACCCCGAACATGGGCCGGTCTGGGTGACCAGCGCGCTGGGCAATGCCAACGTGACGATGATCGGCACGGATCCGGAAGGCCATCCCGACCAGGCCTGGAAAGTCGTGCGCACGCTGGAAGGCATGGGCGGCGGTTCGCTGTTCGTAAAATCGCATCCGAATTCCAGCAACCTGTGGGTGGACGCGCCGCTGAATCCCGACACCGCGTTCTCACAGAGCGTCGCGGTTTACGACGTCAACAACCTGGAAGCGGGATTC…
OTU630	0	1	0	0	0	0	0	0	TGGGACCGTTCGAAGCGCTACTTCCTGACGGCCGCCAACCAGTCGGACAAGATTGCCGTCGTCGATTCGAAGGAACGCAAGCTGGTCGCGCTGCCCGACGTGACCAAGACGCCGCACCCGGGCCGTGGCGCCAACCTCGACGACCCCGAACATGGGCCGGTGTGGGTGACGAGCGCGCTCGGCAACGCCAACGTGACGTTCCTCGGCACGGATCCCGAGGGCCATCCCGATGCCGCGTGGAAGACGGTCCGCGTTCTCGAAGGCATGGGTGGCGGCTCGTTGTTCGTCAAGTCGCATCCCGAGTCTTCGAACCTGTGGGTCGATGCGCCGCTGAATCCCGACACCGCGTTCTCACAGAGCGTCGCGGTTTACGACGTCAACAACCTGGATGCGGGATTC…
OTU631	0	1	0	0	0	0	0	0	TGGGACCGTTCGAAGCGCTACTTCCTGACGGCCGCCAACCAGTCGGACAAGATTGCCGTCGTCGATTCGAAGGAACGCAAGCTGGTCGCGCTGCCCGACGTGACCAAGACGCCGCACCCGGGCCGTGGCGCCAACCTCGACGACCCCGAACATGGGCCGGTGTGGGTGACGAGCGCGCTCGGCAACGCCAACGTGACGTTCCTCGGCACGGATCCCGAGGGCCATCCCGATGCCGCGTGGAAGACGGTCCGCGTTCTCGAAGGCATGGGTGGCGGCTCGTTGTTCGTCAAGTCGCATCCCGAGTCTTCGAACCTGTGGGTCGATGCGCCGCTGAATCCCGACGAGGGCATCAGCCAGAGCGTCGCGGTGTTCGATATTGAAACACTCGACGGCGGCTAT…
OTU632	0	0	0	0	0	0	0	1	TGGGACGCAACCCAACGCTACTTCATGACCGCCGCAAACAAGTCCAACAAGGTGGCAGTGGTGGATTCGAAGGATCAGAAGCTCGCAGCCCTGGTCGACGTCGGCGCCATCCCCCATCCCGGCCGCGGTGCGAACTTTGTCGACCCGGAGCACGGCCCCGTGTGGGCGACCAGCCACTTGGGCGATTCCTCTGTGGTTCTGATCGGCACCGATCCGGAGGGTCACCCCGACGAGGCGTGGAAGGTGGTACGCAAGCTTGAGGGTCAGGGCGGAGGCTCGCTCTTCATCAAAACCCATCCCAACTCCAATCACCTTTACGTCGATACCCCCCTGAATCCGACAGAGAAGCTCAGTCAGACGGTCGCCGTGTTCGATATCGACAACCTGAACGCCAAGTAC…
OTU633	0	0	0	1	0	0	0	0	TGGGACGCAACCCAACGCTACTTCATGACCGCCGCAAACAAGTCCAACAAGGTGGCAGTGGTGGATTCGAAGGATCAGAAGCTCGCCGCTATGGTCGAGGTCGGGGCCATCCCTCACCCCGGCCGCGGTGCCAACTTCGTCGATCCGGAGCACGGCCCGGTGTGGGCGACCAGCCATCTGGGCGACTCCTCGGTGGTATTGATCGGCACCGATCCCGAGGGGCACCCCGACCAGGCTTGGAAGGTGGTTCGCAAGCTTGAGGGTCAGGGCGGAGGCTCGCTCTTCATCAAAACCCATCCCAACTCCAATCACCTTTACGTCGACACGCCACTCAACCCCGACGCCGAGACCTCCGCTTCGGTGGCGGTGTTCAAGATCGCCGACCTCGCGAACGAGGAT…
OTU634	1	0	0	0	0	0	0	0	TGGGACGCAACCCAACGCTACTTCATGACCGCCGCAAACAAGTCCAACAAGGTGGCCGTGGTGGATTCGAAGGATCAGAAGCTCGCAGCCCTGGTCGACGTCGGCGCCATCCCCCATCCCGGCCGCGGTGCGAACTTTGTCGACCCGGAGCACGGCCCTGTGTGGGCGACCAGCCACTTGGGCGATTCCTCTGTGGTTCTGATCGGCACCGATCCGGAGGGTCACCCCGACGAGGCATGGAAGGTGGTACGCAAGCTTGAGGGTCAGGGCGGAGGCTCGCTCTTCATCAAGACCCACCCCAACTCCAAGCACCTCTATGTGGACACCGCGCTGAACCCCGACACCAAGATCAGTCAGAGTGTCGCCGTGTTCGATATCGCCAGCCTCGACAAAGGCTTC…
OTU635	0	1	0	0	0	0	0	0	TGGGACGCCACCAAGCGCTACTTCCTGACAGCGGCCAACAAGTCCGACAAGATCGCCGTGGTCGACTCGAAGGAAGGCGACCTGCAAGCCCTGATCGACGTCGGTCAGATCCCGCACCCCGGACGTGGTGCCAACTTCGTGCACCCGAAGTACGGGCCGGTGTGGGCCACCAGCCACCTTGGTGACCAGAGCGTCGCCATCATCGGTACCGACCCCGTGAAGCACAAGCAGTATGCCTGGAAGATGGTCGAATCCCTCGATGGCCAGGGCGGCGGCTCGCTGTTCATCAAGACCCATCCCAAATCGACACACCTGTATGTCGACACCGCGCTCAATCCAGATGCCAAGATCAGCCAGAGTGTTGCGGTGTACGACATCAAAAACCTGAAGGCCGGGTTC…
OTU636	0	1	0	0	0	0	0	0	TGGGACGCCACCAAGCGCTACTTCCTGACAGCGGCCAACAAGTCCGACAAGATCGCCGTGGTCGACTCTCGCGACGAGAAGCTCACCGCGCTGATCGACGTCGGCAAGATCCCGCACCCGGGACGCGGCGCCAACTTCGTCGACCCCGAGTTCGGGCCGGTGTGGGCCACCAGCCATCTCGGCGACGAGACCGTGTCGCTGATCGGCACCGACCCGGACGGTCACCCCGATCATGCCTGGAAGGTGGTGCGCACGCTGAAGGGGCAGGGCGGCGGTTCGCTGTTCATCAAGACTCATCCCGAGTCCACCCACCTGTACGTCGACACTGCGCTCAATCCGGATTCGAAGATCAGCCAGTCGGTGCAGGTGTTCGCCATCAACGACCTCGACGCGCCCTAC…
OTU637	0	1	0	0	0	0	0	0	TGGGACGCCACCAAGCGCTACTTCCTGACAGCGGCCAACAAGTCCGACAAGATCGCCGTGGTCGACTCTCGCGACGAGAAGCTCACCGCGCTGATCGACGTCGGCAAGATCCCGCACCCGGGACGCGGCGCCAACTTCGTCGACCCCGAGTTCGGGCCGGTGTGGGCCACCAGCCATCTCGGCGACGAGACCGTGTCGCTGATCGGCACCGACCCGGTCAATCACCCGGATCATGCCTGGAAGGTGGTGCGCACGCTGAAGGGGCAGGGCGGCGGTTCGCTGTTCATCAAGACTCATCCCGAGTCCACCAACCTGTACGTCGACACTGCGCTCAATCCGGATTCGAAGATCAGCCAGTCGGTGGCGGTGTTCGCCATCAACGACCTCGACGCGCCCTAC…
OTU638	0	0	0	0	0	0	0	1	TGGGACGCCACCAAGCGCTACTTCCTGACAGCGGCCAACAAGTCCGACAAGATCGCCGTGGTCGACTCTCGCGACGAGAAGCTCACCGCGCTGATCGACGTCGGCAAGATCCCGCACCCGGGACGCGGTGCCAACTTCGTCGACCCCGAGTTCGGGCCAGTGTGGGCCACCAGCCATCTCGGCGACGAGACCGTGTCGCTGATCGGCACCGACCCGGACGGTCACCCCGATCATGCCTGGAAGGTGGTGCGCACACTGAAAGGCCAGGGCGGCGGATCACTGTTCGTCAAATCGAACCCCAAGTCGAACAACCTGTGGGTGGATTCACCGCTCAACCCGGATGAATCCCTGTCGCAGAGCGTTGCGGTGTTTGACGTGAACAACCTGGAGGCCGGCTTC…
OTU639	0	1	0	0	0	0	0	0	TGGGACGCCACCAAGCGCTACTTCCTGACAGCGGCCAACAAGTCCGACAAGATCGCCGTGGTCGACTCTCGCGACGAGAAGCTCACCGCGCTGATCGACGTCGGCAAGATCCCGCACCCGGGACGCGGTGCCAACTTCGTCGACCCCGAGTTCGGGCCAGTGTGGGCCACCAGCCATCTCGGCGACGAGACCGTGTCGCTGATCGGCACCGACCCGGACGGTCACCCCGATCATGCCTGGAAGGTGGTGCGGGTCCTGAAGGGCCAGGGAGGAGGCTCGCTGTTCGTCAAGACCCATCCCGAGTCCACCAACCTGTACGTCGACACTGCGCTCAATCCGGATTCGAAGATCAGCCAGTCGGTGGCGGTGTTCGCCATCAACGACCTCGACGCGCCCTAC…
OTU640	0	1	0	0	0	0	0	0	TGGGACGCCACCAAGCGCTACTTCCTGACAGCGGCCAACAAGTCCGACAAGATCGCCGTGGTCGACTCTCGCGACGAGAAGCTCACCGCGCTGATCGACGTCGGCAAGATCCCGCACCCGGGACGCGGTGCCAACTTCGTCGACCCCGAGTTCGGGCCGGTGTGGGCCACCAGCCATCTCGGCGACGAGACCGTGTCGCTGATCGGCACCGACCCGGACGGTCACCCCGATCATGCCTGGAAGGTGGTACGCACGCTGAAGGGGCAGGGCGGCGGTTCGCTGTTCATCAAGACTCATCCCGAGTCCACCAACCTGTACGTCGACACTGCGCTCAATCCGGATTCGAAGATCAGCCAGTCGGTGCGGTGTTCGCCATCAACGACCTCGACGCGCCCCTAC…
OTU641	0	2	0	0	0	0	0	0	TGGGACGCCACCAAGCGCTACTTCCTGACAGCGGCCAACAAGTCCGACAAGATCGCCGTGGTGGATTCCAAGGAAGACAAGCTGGCGGCGCTGATCGATGTCACCAAGATCCCGCACCCGGGTCGTGGTGCCAACCTCATTGACCCGAAATACGGACCGGTCTGGGTGACCAGTGCGCTGGGTAACGAGAATGTCACGGTGATCGGTACCGACCCGGTAAAACACAAGGATCATGCCTGGAAGGTGGTGCGTACGCTCAAGGGCCAGGGTGGTGGCTCGCTGTTCGTGAAGTCCCATCCCAAGTCCAGCAACCTGTGGGTGGATTCGCCACTGAATCCGGACACCAAGATCAGCCAGAGCGTCGCGGTGTATGACGTGAACAACCTCGACAAGGGGTTC…
OTU642	0	0	0	0	1	0	0	0	TGGGACGCCACCAAGCGCTACTTCCTGACAGCGGCCAACAAGTCCGACAAGATCGTGGTGATCGACTCCAAGGAAGGCAAGCTCTCCGCGCTCGTGGACGTGGACAAGATCCCGCACCCCGGCCGCGGCGCGAACTTCATCGATCCGGAGTTCGGACCGGTCTGGGCCACCAGCGACCTGGGCGACAAAGGCCTGGCGGTGATCGGCACCGATCCGGTGAAGAACAAGGCCCACGCGTGGAAGGTGGTCCGGAATCTGAAGAGCCAGGGCGGCGGGTCGCTGTTCATCAAGACCAATCCGAAATCGAAGCACCTGTACGTCGACAACGCGCTCAATCCGGATCCGAAGATCAGCTCGTCCGTGGCGGTTTATGATATCGGCAATCTCGACAAGGGACCG…
OTU643	0	1	0	0	0	0	0	0	TGGGACGCCACCAAGCGCTACTTCCTGACCGCAGCCAACAAGTCGAACAAGATCGCCGTGGTCGACTCCAAGGAAGGCGACCTGGAGGCCCTGGTGGACGTCGGCAAAATTCCGCACCCGGGACGCGGCGCCAACTTCGTGCACCCGAAATACGGCCCGGTGTGGGCGACCAGCCACCTCGGAGACCAGACCATCGCCCTGATCGGCACCGACCCGGTCAATCACCCGGATCAGGCGTGGAAGGTCGTCGCGACCCTCGAGGGCCAGGGCGGCGGATCGCTGTTCATCAAGACCCACCCCGAGTCCAAGAACCTCTACGTCGACACGCCGTTGAACCCCGAAGCGGAGGTGTCCTCGTCGGTGGCGGTGTTCGACCTCACCGACCTCAGCAAGCCCTAC…
OTU644	0	1	0	0	0	0	0	0	TGGGACGCCACCAAGCGCTACTTCCTGACCGCGGCCAACCAGTCGGACAAGATCGCCGTGGTCGACTCGAAGGAAGGCGACCTGCAAGCCCTGATCGACGTCGGTCAGATCCCGCACCCTGGCCGTGGAGCAAACCTCGACGACCCGAAGTACGGCCCGGTGTGGGTGACCAGTGCCCTCGGCAACGCGGACATCACGGTCATCGGCACGGACCCCGAAGGGCATCCGGATAGCGCGTGGAAGGTCGTTCGCACCCTGCAGGGCCAGGGCGGCGGCTCGCTGTTCGTCAAGTCGCATCCCACCTCGAGCAACCTCTGGGTCGACTCGCCGCTGCATCCCGATGAGGCGATCTCGCAGTCCGTCGCGGTCTTCGACGTCAATGATCTCGGCGCCGGCTAC…
OTU645	0	1	0	0	0	0	0	0	TGGGACGCCACCAAGCGCTATTTCCTGACCGCGGCCAACCAGTCGGACAAGATCGCGGTGGTCGACTCGAAAGATCGCAATCTGGAAGCCCTGATCGACGTGACCAAGATTCCGCACCCGGGACGTGGGGCCAACCTGATCGATCCCGAGTTCGGGCCGGTCTGGGTGACCAGCGCGCTGGGCAATGCCAACGTGACGATGATCGGCACGGATCCGGAAGGCCATCCTGACCAGGCCTGGAAAGTCGTGCGCACGCTGGAAGGCATGGGCGGCGGTTCGCTGTTCATCAAGACCCACCCCAAATCCAAGCACCTGTATGTCGACACGGCGCTGAACCCGGACACCGCGATCAGCCAGAGTGTTGCCGTGTTCGACATCGCCAGCCTGGAGAAAGGCTTC…
OTU646	0	0	0	0	0	1	0	0	TGGGACGCCACCCACCGCTACTTCATGACCGCGATCTTGTTGGACTTGTTGGCCGCGGTCATCGACTCCAAGGAAGACAAGCTGGTGAAGCTGGTCGACGTGGGCAAGATCCCCCACCCCGGACGCGGCGCCAACTTCGTGCATCCCAAGTACGGGCCGGTGTGGGCCACCAGCCACCTCGGTGACCAGAGCATCGCCATCATTGGCACCGATCCCGAGAAGCACAAGCAGTACGCCTGGAAGATGGTCGAGTCCATCGACGGCCAGGGTGGCGGTTCGCTGTTCATCAAGACCCACCCGAAGTCGAAGCACCTGTATGTCGATACCGCGCTCAACCCTGATACGAAAATCAGCCAGAGCGTTGCCGTGTACGACATCAACAACCTGAAAGCCGGTTTC…
OTU647	0	0	1	0	0	0	0	0	TGGGACGCCACCCACCGCTACTTCATGACTGCGGCCAACAAGTCCAACAAGATCGCGGTCATCGACTCCAAGGAAGACAAGCTGGTGAAGCTGGTCGACGTGGGCAAGATCCCCCACCCCGGCCGCGGCGCCAACTTCAATGATCCCAAGTACGGCCCGGTATGGGCGACCAGCCACCTCGGCGACCAGACCATCGCCCTGATCGGCACGGACCCCGACAAACACCCCAAGTATGCCTGGAAGATGGTCGAATCCATCGACGGTCAGGGCGGCGGCTCGCTGTTCATCAAGACGCATCCCAAGTCGAACCATCTGTATGTCGACACTGCGCTCAACCCCGACACCAAGATCAGTCAGAGTGTCGCCGTGTTCGATATCGCCAGCCTCGACAAAGGCTTC…
OTU648	0	0	0	0	0	1	0	0	TGGGACGCCACCCACCGCTACTTCATGACTGCGGCCAACAAGTCCAACAAGATCGCGGTCATCGACTCCAAGGAAGACAAGCTGGTGAAGCTGGTCGACGTGGGCAAGATTCCGCATCCGGGCCGCGGCGCCAACTTCGTCGATCCCCAGTTCGGTCCGGTGTGGGCGACCAGCGACCTTGGCGACGACCAGATCTCCCTGATAGGCACGGATCCGGTCAAGCACAAGGCGAATGCCTGGAAGGTCGTGCGCACGCTGAAGGGCCAGGGCGGCGGTTCGCTGTTCATCAAGACCCATCCGAAGTCGCACAACCTGTATGTCGATACCGCGCTGAACCCGGACGAGAAGATCAGCCAGTCGGTGGCGGTGTACGACATCCGCAAGCTGGGTAAGGGCTAC…
OTU649	0	0	0	0	0	0	0	1	TGGGACGCCACCCACCGCTACTTCCTGACCGCCGCGAACAAGTCCAACAAGATTGCCGTGGTCGACTCCAAGGAAGGTGACCTGGAGGCCCTGGTGGACGTCGGCAAGATTCCACACCCGGGACGCGGCGCCAACTTCGTGCACCCGAAATACGGCCCGGTATGGGCGACCAGCCACCTCGGCGACCAGACCATCGCCCTGATCGGCACGGACCCCGACAAACACCCCAAGTATGCCTGGAAGATGGTCGAATCCATCGACGGTCAGGGCGGCGGCTCGCTGTTCATCAAGACGCATCCCAAGTCGAACCATCTGTATGTCGACACTGCGCTGAACCCCGACACCAAGATCAGTCAGAGTGTCGCCGTGTTCGATATCGCCAGCCTCGACAAAGGCTTC…
OTU650	0	0	0	0	0	0	0	1	TGGGACGCCACCCAGCGCTACTTCATGACGGCAGCCAACAAGTCTAACAAGATCGCAGTTGTCGATTCCAAGGAAGACAAACTGGCAGCGCTGGTTGATGTTGGCAAGATTCCACATCCGGGTCGCGGCGCCAACTTCGTGCATCCCAAGTACGGGCCGGTGTGGGCCACCAGCCACCTCGGTGACCAGAGCATCGCCATCATTGGCACCGATCCCGAGAAGCACAAGCAGTACGCCTGGAAGATGGTCGAGTCCATCGACGGCCAGGGTGGCGGTTCGCTGTTCATCAAGACCCACCCGAAGTCGAAGCACCTGTATGTCGATACCGCGCTCAACCCTGATACGAAAATCAGCCAGAGCGTTGCCGTGTACGACATCAACAAACCTAGAAAGCCGGTT…
OTU651	0	0	0	1	0	0	0	0	TGGGACGCCACCCAGCGCTACTTCATGACGGCGGCGAACAAGTCCAACAAGATCGCGGTGATCGACTCCAAGGATGACAAACTAGTGAAGCTGGTCGAGGTGGGCAAGATCCCGCATCCGGGCCGCGGCGCCAACTTTGTCGACCCCAAGTACGGTCCGGTCTGGGCGACCAGCCACCTCGGCGACGACCAGGTCGCGTTGATCGGTACCGACCCGGTCAAGCACAAGGCCAATGCCTGGAAGGTCGTACGCACGCTGAAGGGCCAGGGCGGCGGTTCGCTGTTCATCAAGACCCATCCGAAGTCGCACAACCTGTATGTCGATACCGCGCTGAACCCGGACGAGAAGATCAGCCAGTCGGTGGCGGTGTACGACATCCGCAAGCTGGGTAAGGGCTAC…
OTU652	0	0	0	1	0	1	0	0	TGGGACGCCACCCAGCGCTACTTCATGACGGCGGCGAACAAGTCCAACAAGATCGCGGTGATCGACTCCAAGGATGACAAACTAGTGAAGCTGGTCGAGGTGGGCAAGATCCCGCATCCGGGCCGCGGCGCCAACTTTGTCGACCCCAAGTACGGTCCGGTCTGGGCGACCAGCCACCTCGGCGACGACCAGGTCGCGTTGATCGGTACCGACCCGGTCAAGCACAAGGGGAACGCGTGGAAGGTCGTGCGTATGCTCAAGGGGCAGGGCGGTGGTTCGCTGTTCATCAAGACCCACCCGAAGTCGCACAACCTGTATGTCGATACCGCACTGAACCCGGATACCAAGGTCAGCCAGTCGGTGGCGGTGTTCGATATCCGTCACCTGGACAAAGGTTAC…
OTU653	0	0	0	0	0	0	0	1	TGGGACGCCACCCAGCGTTACTTCATGACCGCGGCCAACAAGTCCAACAAGATCGCGGTGGTCGACTCCAAGGAAGACAAGCTAGCTGCACTGGTGGAGGTCGGCCAGATCCCGCACCCGGGGCGCGGCGCCAACTTCGTCGATCCCAAGTTCGGTCCGGTGTGGGCGACCAGCGACCTTGGCGACGACCAGATCTCCCTGATAGGCACGGATCCGGTCAAGCACAAGGCGAATGCCTGGAAGGTCGTGCGCACGCTGAAGGGCCAGGGCGGCGGTTCGCTGTTCATCAAGACCCATCCGAAGTCGCACAACCTGTATGTCGATACCGCGCTGAACCCGGACGAGAAGATCAGCCAGTCGGTGGCGGTGTACGACATCCGCAAGCTGGACAAAGGCTAC…
OTU654	0	0	0	0	0	0	0	1	TGGGACGCCACCCAGCGTTACTTCATGACCGCGGCCAACAAGTCCAACAAGATCGCGGTGGTCGACTCCAAGGAAGACAAGCTAGCTGCACTGGTGGAGGTCGGCCAGATCCCGCACCCGGGGCGCGGCGCCAACTTCGTCGATCCCAAGTTCGGTCCTGTGTGGGCGACCAGCCACCTCGGCGACCGCACGGTGAAGTTGATCGGCACTGACCCGAAAGGTCACGCGAAAAACGCCTGGAAGGTGGTGCGTACGCTGGACGGTCAGGGCGGCGGCTCGCTGTTCATCAAGACCCATCCGAACTCGGATCACCTCTATGTCGACGCGCCGCTCAATCCCGAGCCTGAATATTCGGGCGCGGTCGGGGTGTTTACGATCTCGGCGATGAAGGCGGGCGAA…
OTU655	0	0	0	0	0	0	0	1	TGGGACGCCACCCAGCGTTACTTCATGACCGCGGCCAACAAGTCCAACAAGATCGCGGTGGTCGACTCCAAGGAAGACAAGCTAGCTGCACTGGTGGAGGTCGGCCAGATCCCGCACCCGGGGCGCGGCGCCAACTTCGTCGATCCCAAGTTCGGTCCTGTGTGGGCGACCAGCCACCTCGGCGACCGCACGGTGAAGTTGATCGGCACTGACCCGAAAGGTCACGCGAAAAACGCCTGGAAGGTGGTGCGTACGCTGGACGGTCAGGGCGGCGGCTCGCTGTTCATCAAGACCCATCCGAAGTCCAAGAACCTGTATGTCGACACTGCGCTGAACCCGGACGAGAAGATCAGCCAGTCGGTGGCCGTGTTCGACATAGCGCATCTGGACAAGGGCTAC…
OTU656	0	0	0	0	0	1	0	0	TGGGACGCCACCCAGCGTTACTTCATGACCGCGGCCAACAAGTCCAACAAGATCGCGGTGGTCGACTCCAAGGAAGACAAGCTTGCTGCACTGGTCGATGTCGGCAAGATCCCGCACCCGGGCCGCGGCGCCAACTTCGTCGATCCCAAGTATGGCCCGGTGTGGGCGACCAGCGATCTAGGCGACGATCAGATCTCCCTGATAAGCACCGATCCGGTCAAGCACAAGGCAAATGCCTGGAAGGTCGTACGCACGCTGAAGGGCCAGGGCGGCGGTTCGCTGTTCATCAAGACTCATCCGAGCTCGCATAACCTGTATGTCGATACCGCGCTGAACCCGGATGAGAAGGTCAGCCAGTCGGTGGCGGTGTACGACATCCGTAACCTGGACAAGGGCTAC…
OTU657	0	0	0	0	0	0	0	2	TGGGACGCCACCCAGCGTTACTTCATGACCGCGGCCAACAAGTCCAACAAGATTGCGGTGGTCGACTCCAAGGAAGACAAGCTGACCGCACTGGTGGAGGTCGGGCAGATTCCGCACCCGGGGCGCGGCGCCAACTTCATCGATCCCAAGTTTGGCCCTGTGTGGGCGACCAGTCACCTCGGCGACCGCACGGTGAAGTTGATCGGTACCGACCCGAAAGGCCACGCGAAAAATGCCTGGAAGGTGGTGCGCACGTTGGACGGTCAGGGCGGCGGCTCGCTGTTCATCAAGACCCATCCGAAGTCCAAGAACCTGTATGTCGATACCGCGTTGAACCCGGACGAGAAGATCAGCCAGTCGGTGGCCGTGTTCGACATCGCGCATCTGGACAAAGGCTAC…
OTU658	0	0	1	0	0	0	0	0	TGGGACGCCACCCAGCGTTACTTCATGACTGCGGCCAACAAGTCCAACAAGATCGCGGTGGTCGACTCCAAGGAAGACAAGCTCGCTGCACTGGTCGAGGTCGGCCAGATCCCGCACCCGGGGCGCGGCGCGAACTTCGTCGATCCTCAGTTCGGCCCCGTGTGGGCGACCAGCCACCTCGGCGACCGCACGGTGAAGTTGATTGGTACCGATCCGAAAGGCCACGCGAAGAACGCCTGGAAGGTGGTGCGCACGTTGGACGGTCAGGGCGGCGGCTCGCTGTTCATCAAGACCCATCCGAAGTCCGAGAACCTGTATGTCGATACCGCGTTGAACCCGGACGAGAAGATCAGCCAGTCGGTGGCCGTGTTCGACATCGCGCATCTGGACAAGGGCTAC…
OTU659	0	0	0	0	0	1	0	0	TGGGACGCCACCCAGCGTTACTTCCTGACCGCAGCCAACCAGTCCAACAAGATCGCGGTAATCGACTCCAAGGAAGACAAGCTGGTGAAGCTGGTCGATGTGGGCAAGATTCCGCATCCGGGCCGCGGCGCCAACTTCGTCGATCCCCAGTTCGGTCCGGTGTGGGCGACCAGCGACCTTGGCGACGACCAGATCTCCCTGATAGGCACGGATCCGGTCAAGCACAAGGCGAATGCCTGGAAGGTCGTGCGCACGCTGAAGGGCCAGGGCGGCGGTTCGCTGTTCATCAAGACCCATCCGAAGTCGCACAACCTGTATGTCGATACCGCGCTGAACCCGGACGAGAAGATCAGCCAGTCGGTGGCGGTGTACGACATCCGCAAGCTGGGTAAGGGCTAC…
OTU660	0	0	0	0	0	0	0	1	TGGGACGCCAGCCTGCGCTATTTCATGACCGCGGCCAACAAGTCCAACAAGATCGCGGTGGTGGACTCCAAGGAGAACAAGCTGGCGGCGCTGGTCGATGTGGGCAACATCCCCCATCCGGGCCGCGGGGCCAACTTCGTGGATCCGGACAACGGCCCGGTGTGGGCCACCAGCCACTTAGGCGATTCCTCTGTGGTTCTGATCGGCACCGATCCGGAGGGTCACCCCGACGAGGCGTGGAAGGTGGTACGCAAGCTTGAGGGTCAGGGCGGAGGCTCGCTCTTCATCAAGACCCACCCCAACTCCAAGCACCTCTATGTGGATACTGCACTCAACTCGGTGGAGAGCCTGAGCCAGACGGTTGCCGTGTTCGGCATCGACAACCTGGACGCGAAGTAT…
OTU661	0	0	0	0	0	0	0	1	TGGGACGCCAGCCTGCGCTATTTCATGACCGCGGCCAACAAGTCCAACAAGATCGCGGTGGTGGACTCCAAGGAGAACAAGCTGGCGGCGCTGGTCGATGTGGGCAACATCCCCCATCCGGGCCGCGGGGCCAACTTCGTGGATCCGGACAACGGCCCGGTGTGGGCCACCAGCTATCTGGGCGACGTCAAGGTCACCCTGATCGGCACCGACCCTGTGGGCCACCCGGACAAGGCCTGGAAGGTCGTGCGTGATCTGCAGGGGCAGAACGCCGGCTCCCTGTTCATCAAGACCCATCCCAAGTCCAACCACCTGTACGTGGACACTACCCTGAACCCGGGCGAGAAGTTCAGCCAGTCGGTGGCGGTGTACGACATCCGCAAGCTGGGTAAGGGCTAC…
OTU662	0	0	0	0	0	0	0	1	TGGGACGCCAGCCTGCGCTATTTCATGACCGCGGCCAACAAGTCCAACAAGATCGCGGTGGTGGACTCCAAGGAGAACAAGCTGGCGGCGCTGGTCGATGTGGGCAACATCCCCCATCCGGGCCGCGGGGCCAACTTCGTGGATCCGGACAACGGCCCGGTGTGGGCCACCAGTCATCTGGGTGACCAGAGCATCGCGGTGATCGGTACAGACCCTGCCAAGCACCCGGAAAATGCCTGGAAGATGGTCCGCCACATCGATGGCCAGGGCGGCGGCTTGCTGTTCATCAAGACCCATCCCAAGTCGACGAATCTGTATGTCGATACTGCCCTGAACCCGGATCCGAAGGTCAGTCAGTCGGTCGCGGTGTTCGATATCAACGACCTCGACAAGGGCTTC…
OTU663	0	0	0	0	0	0	0	1	TGGGACGCCAGCCTGCGCTATTTCATGACCGCGGCCAACAAGTCCAACAAGATCGCGGTGGTGGACTCCAAGGAGAACAAGCTGGCGGCGCTGGTCGATGTGGGCAAGATTCCGCATCCGGGCCGCGGCGCCAACTTCGTCGATCCCCAGTTCGGTCCGGTGTGGGCGACCAGCGACCTTGGCGACGACCAGATCTCCCTGATAGGCACGGATCCGGTCAAGCACAAGGCGAATGCCTGGAAGGTCGTGCGCACGCTGAAGGGCCAGGGCGGCGGTTCGCTGTTCATCAAGACCCATCCGAAGTCGCACAACCTGTATGTCGATACCGCGCTGAACCCGGACGAGAAGATCAGCCAGTCGGTGGCGGTGTACGACATCCGCAAGCTGGGTAAGGGCTAC…
OTU664	0	0	0	0	1	0	0	0	TGGGACGCCAGCGGGCGCTACTTCATGAGCGCAGCCAACGAGTCCAACAAGATCGCCGTAATCGACTCCAAGGAAGGCAAGCTCTCCGCGCTCGTGGACGTGGACAAGATCCCGCACCCCGGCCGCGGCGCGAACTTCATCGATCCGGAGTTCGGGCCGGTCTGGGCAACCAGCGCGCTCGGCAACGAGAAGATTACCCTGATCGGCACCGATCCCGAAGGCCACCCGGACAACGCCTGGAAGGTGGTGCGGGTCCTGAAGGGCCAGGGAGGAGGCTCGCTGTTCGTCAAGACCCATCCCGAGTCCACCAATCTGTACGTGGACACGGCGCTCAACCCGGTCGACTCTGCCAGCCAGAGCGTGGCCGTCTTCGATGTCAACAATCTGGATGCGGGTTAC…
OTU665	0	0	0	0	3	0	0	0	TGGGACGCCAGCGGGCGCTACTTCATGAGCGCAGCCAACGAGTCCAACAAGATTGCCGTGATCGACTCCAGGGAGCGCAAGCTGGCTGGGCTGGTCGAGGTCGGCCGGACACCGCACCCCGGCCGTGGTGCAAACTTCGAGCATCCCAAGTACGGCCCGGTGTGGGCCACCGGCCATCTCGGCGACAACAGCGTGGCGCTGATCGGCACCGACCCAGACAAGCATCCCGAGTATGCCTGGAAGGTGGTCGAGAGCCTGCAGGGCCAGGGCGGTGGTTCACTGTTCCTCAAGACACATCCGAAATCACACCACCTGTACGTCGACACCACGCTGAACCCGGATGAAAAGGTCAGCCAGTCGGTCGCGGTGTTTGACATCCGCGACCTGAGCAAGGGTTAC…
OTU666	0	0	0	0	1	0	0	0	TGGGACGCCAGCGGGCGCTACTTCCTGAGTGCGGCCAACGAATCCAACAAGATTGCCGTGATCGACTCCAGGGAGCGCAAGCTGGCTGGGCTGGTCGAGGTCGGCCGGACACCGCACCCCGGTCGTGGTGCGAACTTCGAGCATCCCAAGTATGGTCCTGTCTGGGCCACCGGCCATCTCGGCGACAACAGCGTGGCGCTGATCGGCACCGACCCGGACAAGCATCCCGAATATGCCTGGAAGGTGGTCGAGAGCCTGCAGGGTCAGGGCGGCGGCTCGCTGTTCCTCAAGACACACCCGAAATCACACCACCTGTACGTCGACACCACGCTGAACCCGGATGAAAAGGTCAGCCAGTCGGTCGCGGTGTTTGACATCCGCGACCTGAGCAAGGGTTAC…
OTU667	0	0	1	0	0	0	0	0	TGGGACGCGACCAAGCGTTATTTCCTGACTGCCGCCAACCAATCCAACGAAATAGCGGTTGTCGACTCCAGGGCACGCAAACTCGTAGCCCTGGTCCCGGTCACGAAGATTCCCCATCCGGGCCGCGGCGCCAATATCAACGACCCGGTTTACGGTCCCGTGTGGGTCACCAGTGCCTTGGGCAATGCCAACGTTACCTTCATTGGCACAGATCCGGAAGGTCATGCCGATCACGCCTGGAAAGTGGTCCGCACACTGGAAGGGCAGGGCGGTGGTTCGCTGTTCGTGAAATCCAACCCGGCCTCCACCAACCTGTGGGTGGATTCGCCGCTGAATCCCGACCCTGCCATTTCGCAAACCGTGGCGGTATTCGATATCAACCACCTGGATGCCGGTTAC…
OTU668	0	0	0	0	0	0	0	1	TGGGACGCGACCCAACGCTACTTCATGACCGCCGCAAACAAGTCCAACAAGGTGGCCGTGGTGGATTCGAAGGATCAAAAACTCGCCGCCATGGTTGAGGTCGGGGCCATCCCTCACCCCGGCCGCGGTGCCAACTTCGTCGATCCGGAGCACGGCCCGGTGTGGGCGACCAGCCATCTGGGCGACTCCTCGGTGGTATTGATCGGCACCGATCCCGAGGGGCACCCCGACCAGGCTTGGAAGGTGGCTCGCAAGCTTGAGGGTCAGGGCGGCGGCTCGCTGTTCATCAAGACGCATCCCAAGTCGAACCATCTGTATGTCGACACTGCGCTCAACCCCGACACCAAGATCAGTCAGAGTGTCGCCGTGTTCGACATCGCCAGCCTCGAAAAAGGCTTC…
OTU669	0	0	0	1	0	0	0	0	TGGGACGCGACCCAACGCTACTTCATGACCGCCGCAAACAAGTCCAACAAGGTGGCCGTGGTGGATTCGAAGGATCAAAAACTCGCCGCCATGGTTGAGGTCGGGGCCATCCCTCACCCCGGCCGCGGTGCCAACTTCGTCGATCCGGAGCACGGCCCGGTGTGGGCGACCAGCCATCTGGGCGACTCCTCGGTGGTATTGATCGGCACCGATCCCGGAGGGGTCCACCCCGACCAGGCTTGGAAGGTGCTCGCAGAGCTTGAGGGTCAGGGCGGAGGCTCGCTCTTCATCAAAACCCATCCCAACTCCAATCACCTTTACGTCGACTCCCCCCTGAATCCGACAGAGAAGCTCAGTCAGACGGTCGCCGTGTTCGATATCGACAACCTGAACGCCAAG…
OTU670	0	0	0	0	0	0	0	1	TGGGACGCGACCCAACGCTACTTCATGACCGCCGCAAACAAGTCCAACAAGGTGGCCGTGGTGGATTCGAAGGATCAGAAGCTCGCCGCCATGGTCGAGGTCGGGGCTATCCCCCACCCTGGCCGCGGTGCCAACTTCGTCGATCCGGAGCACGGCCCGGTGTGGGCGACCAGCCATCTGGGCGACTCCTCTGTGGTATTGATCGGCACCGATCCCGAGGGTCGCCCCGACCAGGCCTGGAAGGTGGCTCGCAAGCTTGAGGGTCAGGGCGGAGGCTCGCTCTTCATCAAAACCCATCCAAACTCCAATCACCTCTACGTCGATACCGCCCTGAACTCGGTGGAGAAGCTCAGTCAGACGGTCGCCGTGTTCGATATCGACAACCTCAACGCCAAGTAC…
OTU671	0	0	1	0	0	0	0	0	TGGGACGCGACCCAACGCTACTTCATGACCGCCGCGAACAAGTCGAACAAGGTGGCCGTGGTGGATTCGAAAGATCAGAAGCTCGCCGCCATGGTCGAGGTCGGGGCCATCCCTCACCCGGGCCGCGGTGCCAACTTCGTCGATCCGGAGCACGGCCCGGTGTGGGCGACCAGCCATCTCGGTGACGAGACGATCACCCTGATCGGCACCGACCCGGTCAATCACCCGGATCAGGCGTGGAAGGTCGTCGCGACCCTCGAGGGCCAGGGCGGCGGATCGCTGTTCATCAAGACCCACCCCGAGTCCAAGAACCTCTACGTCGACACGCCGTTGAACCCCGAAGCGGAGGTGTCCTCGTCGGTGGCGGTGTTCGACCTCACCGACCTCAGCAAGCCCTAC…
OTU672	0	0	0	1	0	0	0	0	TGGGACGCGACCCAACGCTACTTCATGACCGCCGCGAACAAGTCGAACAAGGTGGCCGTGGTGGATTCGAAAGATCAGAAGCTCGCCGCCATGGTCGAGGTCGGGGCCATCCCTCACCCGGGCCGCGGTGCCAACTTCGTCGATCCGGAGCACGGCCCGGTGTGGGCGACCAGCCATCTGGGCGACTCCTCGGTGGTATTGATCGGCACCGATCCCGAGGGGCACCCCGACCAGGCTTGGAAGGTGGCTCGCAAGCTTGAGGGTCAGGGCGGAGGCTCGCTCTTCATCAAAACCCATCCCAACTCCAATCACCTTTACGTCGATACCCCCCTGAACTCGGTGGAGAAGCTCAGTCAGACGGTCGCCGTGTTCGATATCGACAACCTGAACGCCAAGTAC…
OTU673	0	0	0	0	0	0	0	1	TGGGACGCGACCCAACGCTACTTCATGACCGCCGCGAACAAGTCGAACAAGGTGGCCGTGGTGGATTCGAAAGATCAGAAGCTCGCCGCCATGGTCGAGGTCGGGGCCATCCCTCACCCGGGCCGCGGTGCCAACTTCGTCGATCCGGAGCACGGCCCGGTGTGGGCGACCAGCCATCTGGGCGACTCCTCTGTGGTATTGATCGGCACCGATCCCGAGGGTCGCCCCGACCAGGCCTGGAAGGTGGCTCGCAAGCTTGAGGGTCAGGGCGGAGGCTCGCTGTTCATCAAGACCCATCCCAAGTCGAAGCACCTCTATGTGGACACCGCGCTGAACCCCGACACCAAGGTCAGTCAGAGTGTCGCCGTGTTCGACATCGCCAGCCTCGAAAAAGGCTTC…
OTU674	0	0	0	1	0	0	0	0	TGGGACGCGACCCAACGTTACTTCATGACCGCCGCGAACAAGTCGAACAAGGTGGCCGTGGTGGATTCGAAAGATCAGAAGCTCGCCGCCATGGTCGAGGTCGGGGCCATCCCTCACCCCGGCCGCGGTGCCAACTTCGTCGACCCGGAGAACGGCCCGGTGTGGGCGACCAGCCATCTGGGCGACTCCTCTGTGGTACTGATCGGCACCGATCCCGAGGGTCGCCCCGATCAGGCTTGGAAGGTGGCTCGCAAGCTTGAGGGTCAGGGCGGAGGCTCGCTCTTCATCAAAACCCATCCAAACTCCAATCACCTCTACGTCGATACCGCCCTGAACTCGGTGGAGAAGCTCAGTCAGACGGTCGCCGTGTTCGATATCGACAACCTGAACGCCAAGTAC…
OTU675	1	0	0	0	0	0	0	0	TGGGACGCGACCCACCGCTATTTCCTGACCGCGGCCAACAAGTCGAACAAGATTGCGGTCATCGACTCCAAGGAGCGCAAGCTCGAGGCGTTGGTCGACGTCACCGAGATCCCGCATCCGGGCCGGGGCGCCAACTTCATCCACCCCAAATACGGCCCGGTATGGGCGACCAGCCACCTCGGCGACCAGACCATCGCCCTGATCGGCACGGACCCCGACAAACACCCCAAGTATGCCTGGAAGATGGTCGAATCCATCGACGGTCAGGGCGGCGGCTCGCTGTTCATCAAGACGCATCCCAAGTCGAACCATCTGTATGTCGACACTGCGCTGAACCCCGACACCAAGATCAGTCAGAGTGTCGCCGTGTTCGATATCGCCAGCCTCGACAAAGGCTTC…
OTU676	0	1	0	0	0	0	0	0	TGGGACGCGACCCAGCGTTACTTCCTGACGGCGGCGAACAAGTCCAACAAGATCGTCGTCATCGATTCCAAGGACCAGAAGCTCGCGGCCCTGATCGATGTAGGCAATATCCCCCATCCGGGTCGCGGCGCCAATTTCGAGGATCCGAAAAACGGGCCGGTGTGGGCCACCAGCCACCTCGGAGACCAGACGATCGCCTTGATCGGCACGGACCCCGTCAAGCACCCGAAGTATGCCTGGAAGAAGGTCGAATCCATCGATGGTCAGGGCGGTGGCTCGCTGTTCATCAAGACGCACCCCAAGTCCAAGCACCTGTATGTCGACACCGCGCTGAACCCGGACACCAAGATCAGCCAGAGTGTCGCCGTGTACGACATCGCCAGCTTGGAGAACGGCTTC…
OTU677	0	1	0	0	0	0	0	0	TGGGACGCGACCCAGCGTTACTTCCTGACGGCGGCGAACAAGTCCAACAAGATCGTCGTCATCGATTCCAAGGACCAGAAGCTCGCGGCCCTGATCGATGTAGGCAATATCCCCCATCCGGGTCGCGGCGCCAATTTCGAGGATCCGAAAAACGGGCCGGTGTGGGCCACCAGCTATTTGGCGGATACCCGCGTCACCCTGATCGGAACCGATCCGAAAAAGCACCCGGACAAGGCCTGGAAGGTGGTGCGGGACCTGCAGGGACAGGGCAGCGGTTCGTTATTCATCAAGACCCACCCCGAGTCCAAGAACCTGTACGTCGACACGCCGCTGAACCCCGAGGCCGAAGTGTCCTCGTCGGTGGCGGTGTTCGACCTCACCGACCTCAGCAAGCCCTAC…
OTU678	0	0	0	0	0	0	0	1	TGGGACGCGACTCAACGCTACTTCCTGACCGCCGCCAACAAGTCCAACAAGGTGGCCGTGGTGGATTCGAAGGATCAGAAGCTCGCAGCCCTGGTCGACGTCGGACGCCATCCCCATCCCGGCCGCGGTGCGAACTTTGTCGACCCGGAGCACGGCCCTGTGTGGGCGACCAGCCACTTGGGCGATTCCTCTGTGGTTCTGATCGGCACCGATCCGGAGGGTCACCCCGACGAGGCGTGGAAGGTGGTACGCAAGCTTGAGGGTCAGGGCGGAGGCTCGCTCTTCATCAAGACCCACCCCAACTCCAAGCACCTCTATGTGGATACTGCACTCAACTCGGTGGAGAGCCTGAGCCAGACGGTTGCCGTGTTCGACATCGACAACCTGACGCGAACGTAT…
OTU679	0	0	0	1	0	0	0	0	TGGGACGCGACTCAACGCTACTTCCTGACCGCTGCCAACAAGTCCAACAAGATCGCAGTGGTCGATTCCAAGGAAGGCGACCTGGAAGCCCTGATCGACGTCGGCAAGATCCCGCACCCGGGACGCGGTGCCAACTTCGTGCACCCGAAATACGGGCCGGTGTGGGCCACCAGCCACCTCGGTGACCAGAGCATCGCCATCATTGGCACCGATCCCGAGAAGCACAAGCAGTACGCCTGGAAGATGGTCGAGTCCATCGACGGCCAGGGTGGCGGTTCGCTGTTCATCAAGACCCACCCGAAGTCGAAGCACCTGTATGTCGATACCGCGCTCAACCCTGATACGAAAATCAGCCAGAGCGTTGCCGTGTACGACATCAACAACCTGAAAGCCGGTTTC…
OTU680	0	0	0	1	0	0	0	0	TGGGACGTCAACCAGCGTTACTTTCTGACGGCCGCCAATCAGTCCAACAAGATTGCGGTGGTGGATTCGCGCGAGGGCAAACTGACGGCCCTCGTCGATGTCGGCAAGATCCCGCATCCGGGACGCGGCGCCAATTTCGTCGACCCGGAATTCGGGCCCGTATGGGCGACCAGCCACCTCGGTGACGAGTCCGTGGCGTTGATCGGCACCGATCCCGAGGGGCATCCCGACCAGGCCTGGAAGGTGGTGCGCATGCTCAAGGGTCAGGGCGGTGGATCGCTGTTCATCAAGACCAATCCGAAATCCAGCAACCTGTGGGTCGATGCACCGCTGAATCCGGACGCCAGCATCAGCCAGTCGGTCGCGGTGTTCGATATCAACAACCTGGACAAGGGTTAC…
OTU681	0	0	1	0	0	0	0	0	TGGGACGTCAACCAGCGTTACTTTCTGACGGCCGCCAATCAGTCCAACAAGATTGCGGTGGTGGATTCGCGCGAGGGCAAACTGACGGCCCTCGTCGATGTCGGCAAGATCCCGCATCCGGGACGCGGCGCCAATTTCGTCGATCCGGAATTCGGGCCCGTATGGGCGACCAGCCACCTCGGCGACGAGTCCGTGGCGTTGATCGGCACCGATCCCGAGGGGCATCCCGACCAGGCCTGGAAGGTGGTGCGCATGCTCAAGGGTCAGGGCGGTGGATCGCTGTTCATCAAGACCCACCCGAACTCCAGCAACCTGTACGTGGATACGGCCCTCAACCCGGACCCGAAGATCAGCCAGTCGGTTGCGGTGTTCGATCTCACCGACCTCAGCAAGCCCTAT…
OTU682	0	0	0	0	0	0	1	0	TGGGACGTCAACCAGCGTTACTTTCTGACGGCCGCCAATCAGTCCAACAAGATTGCGGTGGTGGATTCGCGCGAGGGCAAACTGACGGCCCTCGTCGATGTCGGCAAGATCCCGCATCCGGGACGCGGCGCCAATTTCGTCGATCCGGAATTCGGGCCCGTATGGGCGACCAGCCACCTCGGTGACGAGTCCGTGGCGTTGATCGGCACCGATCCCGAGGGGCATCCCGACCAGGCCTGGAAGGTGGTGCAGCAGCTCTATGGTCTGGGCGGCGGTTCGTTGTTCGTCAAGACGCACCCGGAGTCAGAGCATCTGTATGTCGATGCGACGCTGAACCCCGATCCACAAATCAGCCAGTCGGTCGCAGTCTACAACATCGACGATCTTGACGCCGGCTTC…
OTU683	0	1	0	0	0	0	0	0	TGGGACGTCACCAAGCGTTATTTTCTGACCGCCGCCAACCAGTCGGACAAGATCGCCGTGATCGACTCGAAGGACCGTAAGCTCGAAGCGCTGATCGATGTCGAGAAGATCCCGCATCCCGGTCGCGGCGCGAACTTCGACGACCCGGAGTACGGTCCAGTGTGGGGCACCAGCGCGCTCGGTAACGCCAACATCACGTTCATCGGTACCGATCCAGACCATCACAAGGAGCAGGCGTGGAAAGTCGTGCGCATATTGCAGGGGCAGGGCGGCGGCTCGCTGTTCATCAAGACCCATCCCGAATCGCGCCATCTCTACGTCGACACGACGCTCAACCCGGAGCCCGAGATCGCCTCGTCGGTGGCGGTGTTCGACCTCGACGATCTCGATGCGGGCTAC…
OTU684	0	1	0	0	0	0	0	0	TGGGACGTCACCAAGCGTTATTTTCTGACCGCCGCCAACCAGTCGGACAAGATCGCGGTCATCGACTCGAAGGATCGGGAACTTGCCGCCCTCGTTGATGTGCCCAAGATCCCGCATCCGGGCCGGGGTGCAAACTTCAAGGATCCGAAGTATGGACCGGTGTGGTCCACCAGCTGCCTGGGCGATGATTGCCTGGCGGTCATCGGCACCGATCCCAATGGCCACAAGGATAATGCCTGGAAGGTGGTGCGCAACCTCAAGACCCAGGGCGGCGGGTCACTGTTCATCAAGACTCATCCGAAGTCCAGGAACCTCTGGGTCGACAATCCGCTGAATCCGGATACGGCCATCAGCCAGTCGGTCGCGGTGTTTGACATCAACGATCTGGACAAGGGCTTC…
OTU685	0	0	0	0	1	0	0	0	TGGGACGTCACCCATCGCTACTTCATGACAGCGGCGAACAAGTCCAACAAGATCGCCGTGGTGGACTCCAAGGAAGGCTCGTTGGCGGCGCTGGTTGATGTCGGGGCGATCCCGCATCCGGGTCGTGGCGCGAACTTCGTCGATCCTGAATTTGGCCCGGTCTGGGCGACCAGCGGCCTGGGTGATGACAGTATTGCCCTGATCGGTACCGACCCGGAAGGTCACCCCGATAGCGCCTGGAAAGTAGTGCGCACGTTAAAAGGTCTGGGCGGCGGATCCTTATTTATCAAAACCCACCCGAACTCCAGAAACCTCTATGTTGACACCGCGCTGAACCCTGATCCTAAAGCCAGTCAGTCGGTTTCGGTGTTCAATCTGGATGATATAGATGCAGGCTAT…
OTU686	0	0	0	0	0	0	1	0	TGGGACGTCACCCATCGCTACTTCATGACAGCGGCGAACAAGTCCAACAAGATCGCCGTGGTGGACTCCAGGGAGCGCAAGCTGGCTGGGCTGGTCGAGGTCGGCCGGACACCGCACCCCGGCCGTGGTGCAAACTTCGAGCATCCCAAGTACGGCCCGGTGTGGGCCACCGGCCATCTCGGCGACAACAGCGTGGCGCTGATCGGCACCGACCCGGACAAGCATCCCGAATATGCCTGGAAGGTGGTCGAGAGCCTGCAGGGTCAGGGCGGTGGTTCACTGTTCCTCAAGACACATCCGAAATCACACCACCTGTACGTCGACACCACGCTGAACCCGGATGAAAAGGTCAGCCAGTCGATCGCGGTGTTTGACATCCGCGACCTGAGCAAGGGTTAC…
OTU687	0	0	0	0	1	0	0	0	TGGGACGTCACCCATCGCTACTTCATGACAGCGGCGAACAAGTCCAACAAGATCGCGGTGGTGGATTCGAAAGAGCGCAGGCTCGAAGCCCTGGTTGACGCGGAGAAGATCCCGCACCCCGGGCGCGGCGCCAACATCACCGATCCCAAGTACGGTCCGGTGTGGGTGACGAGCGCGCTGGGTAGCGCCGATGTGACCTTCATCGGCACCGATCCGGTCAAGAACAAGAGCAATGCATGGAAGGCCGTGCGTGTGCTCCAGGGCCAGGGCGGCGGATCACTGTTCGTCAAGAGCCATCCCAAGTCCAAGAATCTGTGGGTGGACTCGCCGCTCAATCCCGATCCCAAGATCAGTCAGTCGGTAGCGGTGTTCGACATCGACAATCTGGACAAGGGATTC…
OTU688	0	0	0	0	1	0	0	0	TGGGACGTCTCGAAACGCTATTTTCTGACTGCCGCCAACCAGTCGAACAAGGTCGCGGTGATCGATTCCAAGGACCGTTCGCTGGAGGCGCTGATCGACGTCGAAAAAATCCCGCATCCCGGGCGCGGCGCGAATTTTGTCGACCCCGAACATGGGCCGGTGTGGGTCACGAGCGCGCTGGGCAACGCCAACGTAACCTATATCGCCACCGATCCGGAGCAGCATCCGGACAAAGCCTGGAAGGTGGTGCGTACGCTGCAGGGTCAGGGCGGAGGTTCGCTGTTCGTGAAGACCCACCCCAAGTCGCACAACCTGTGGGTCGATTCACCGCTCAATCCCGACGAAAAGATCTCGCAGAGCATCGCGGTGTACGACATTCGCGCGCCGGAGAAAGGCTTC…
OTU689	0	0	0	0	1	0	0	0	TGGGACTCCACCAAACGTTACTTCCTGACGGCCGCCAACCAGTCGAACAAGGTCGCCGTGGTCGACGCCAAGGAGCAGCGCCTGGTGACCCTGGTGGACGTCGACAAGATCCCCCACCCGGGGCGGGGCGCCAACATTGCCGATCCTGAGTTCGGACCAGTGTGGGTAACCAGTGCCCTGGGCAACGAAAAAGTCACCTTCATCGGCACCGACCCGGAAGGTCATCCGGACCAGGCATGGAAAGTGGTGCGCGTGCTGAAAGGGCAAGGCGGCGGGTCGCTGTTCGTGAAATCCAATCCCATGTCGAAGAACCTCTGGGTGGATACACCTTTGAACCCCGACCCCAAGATCAGCCAGTCGGTCGCGGTGTTCAATATCGATGATCTGGCGGCTGGTTTC…
OTU690	0	0	0	0	0	1	0	0	TGGGACTCCACCAAGCGCTACTTCCTCACCGCCGCCAACAAGTCGAACAAGATCGCCGTGGTCGACTCGCGCGAGCGGCGCCTCGCGGCACTGGTCGATGCCAAGGAGATCCCGCACCCGGGCCGCGGCGCCAACCTGATGGATCCGGCGAACGGGCCGGTCTGGGTCACCAGCGCGCTCGGCAATGCCGACATCACGTTCGTCGGCACGGATCCGGTCGACCATGCCGACAAGGCCTGGAAGGCGGTGCGTGTGCTGCAGGGTCAGGGCGGCGGCTCGCTGTTCGTCAAGACCCACCCGAACTCCACCAACCTGTGGGTCGACACGCCGCTCAACCCGGCACCCGGCATCTCGCAGTCGGTCGCGGTGTTCGACACCCGCAACCTGGACAAGGGCTTC…
OTU691	1	0	0	0	0	0	0	0	TGGGACTCCACCAAGCGCTACTTCCTGACCGCGGCGAACAAGTCCAACAAGATCGCGGTGGTCGACACCAAGGAAGGCAAGCTCGCCGCGCTCATTGACGTCGGCAAGATTCCGCATCCGGGGCGCGGCGCGAACTTCGTCGATCCGAAATTCGGACCGGTCTGGGCCACCAGCGACCTGGGCGACGAAGGCCTGGCGGTGATCGGCACCGATCCGGTGAAGAACAAGGCCCACGCGTGGAAGGTGGTCCGGAATCTGAAGAGCCAGGGCGGCGGGTCGCTGTTCATCAAGACCAATCCGAAATCGAAGCACCTGTACGTCGACAACGCGCTCAATCCGGATCCGAAGATCAGCTCGTCCGTGGCGGTTTATGATATCGGCAATCTCGACAAGGGACCG…
OTU692	0	0	0	0	0	0	0	1	TGGGACTCCACCCACCGCTACTTCATGACAGCTGCCAACAAGTCCAACAAGATCGCGGTGGTCGACTCCAAGACCGACAAGTTGGCGGCACTGATCGACGTGGGTGCCATCCCCCACCCCGGGCGCGGCGCCAACTTCAAAGACCCCGAGTACGGCCCGGTGTGGGCCACCAGCGACCTGGGCGACGACCAGGTCGCGGTGATCGGCACCGACCCGGTCAAGCACGAGGCCCATGCGTGGAAGGTGGTGCGCATGCTCAAGGGTCAGGGCGGCGGCTCGCTCTTCATCAAGACCCACCCCAAGTCAAAACACCTGTACGTGGATACGCCTTTGAACCCGGACGCCAAGGTCAGCCAGTCCGTGGCCGTATTCGAGATCGCCGACCTCGACAAGGGCTTC…
OTU693	1	0	0	0	0	0	0	0	TGGGACTCCACCCACCGCTACTTCATGACCGCGGCCAACAAATCGAACAAGATTGCGGTGATCGACACCAAGGAAGGCAAGCTCGCCGCGCTCATTGACGTCGGTAAGATTCCGCATCCGGGGCGCGGCGCGAACTTCGTCGATCCGAAATTCGGACCGGTCTGGGCCACCAGCGACCTGGGCGACGAAGGCCTGGCGGTGATCGGCACCGATCCGGTGAAGAACAAGGCCCACGCGTGGAAGGTGGTCCGGAATCTGAAGAGCCAGGGCGGCGGGTCGCTGTTCATCAAGACCAATCCGAAATCGAAGCACCTGTACGTCGACAACGCGCTCAATCCGGATCCGAAGATCAGCTCGTCCGTGGCCGTTTATGATATCGGCAATCTCGACAAGGGACCG…
OTU694	0	1	0	0	0	0	0	0	TGGGACTCCACCCACCGCTACTTCATGACCGCGGCCAACAAGTCCAACAAGATTGCGGTGGTCGACTCGAAAGATCGCAATCTGGAAGCCCTGATCGACGTGACCAAGATTCCGCACCCGGGACGTGGGGCCAACCTGATCGATCCCGAGTTCGGGCCGGTCTGGGTGACCAGTGCGCTGGGCAATGCCAACGTGACCATGATCGACACGGATCCGGAAGGCCATCCCGACCAGGCCTGGAAAGTCGTGCGCACACTGGAAGGCATGGGCGGCGGCTCGCTGTTCGTGAAATCGCATCCGAATTCCAGCAACCTGTGGGTGGACGCGCCGCTGAACCCCGACACCGCGTTTTCACAGAGCGTCGCGGTTTACGACATCAACAACCTGGAGGGTGGGTTC…
OTU695	0	0	0	1	0	0	0	0	TGGGACTCCACCCACCGCTACTTTATGACCGCTGCCAACCAATCCGACAAGATTGCAGTGGTGGACTCGAAGGAGCGCGAGATGGTCGCCCTCATCGACTGTGACAAGATTCCTCACCCGGGGCGTGGTGCAAACTTCGTGCATCCGAAATTCGGGCCGGTGTGGGCGACTTCGGCCTTGGGGAATGACAAGATCACCCTGATCGGAACCGATCCCGCCAATCATCCCGAGAGCGCCTGGAAAGTGGTCGACGTCCTGCACGGGCAGGGTGGCGGCTCGCTCTTCATCAAGACTCACCCGAACTCAAAGAACCTCTACGTCGACACTCCGCTGCATCCCGATGCCGGGATCAGCCAGTCCGTCGCAGTCTTCGATCTCGAGAACCTCGAGACGCCCTAC…
OTU696	0	1	0	0	0	0	0	0	TGGGACTCCACCCAGCGTTACTTCCTGACTGCTGCCAACCAGTCCAACAAGATCGCGGTGGTGGACTCGCGCGAGGACAAGCTGGCGGCGCTGGTCGACGTCGGACAGATCCCGCACCCGGGCCGCGGCGCCAACTTCGTAGATCCGAAATTCGGGCCGGTATGGGCCACCAGTCATCTGGGTGACCAGAGCATCGCGGTGATCGGTACAGACCCTGCCAAGCACCCGGAAAATGCCTGGAAGATGGTCCGCCACATCGATGGCCAGGGCGGCGGTTCGCTGTTCATCAAGACGCATCCCAGGTCCAAGCACCTGTATGTCGACACGGCGCTGAACCCGGAGCCCGAGATCGCCTCGTCGGTCGCGGTGTTCGATATCAACGACCTCGACAAGGGCTTC…
OTU697	0	1	0	0	0	0	0	0	TGGGACTCCACCCAGCGTTACTTCCTGACTGCTGCCAACCAGTCCAACAAGATCGCGGTGGTGGACTCGCGCGAGGACAAGCTGGCGGCGCTGGTCGACGTCGGCAAGATCCCGCATCCCGGGCGCGGCGCCAACTTCGTCGATCCCGAGTTCGGACCGGTGTGGGCCACCAGTCATCTCGGCGACGGCTCGATCTCGCTGATCGGCACCGATCCGGCGGGTCATCCGGACCAGGCCTGGAAGGTCGTGCGCACGCTGACCGGGCAGGGTGGCGGTTCGCTGTTCATCAAGACCAATCCCAACTCCTCACACCTCTACGTGGATACCGCACTCAACCCGGATCCCAAGATCAGCCAGTCGGTGGCCGTGTTCGACCTCGCCGACCTTGGCGCGCCCTAC…
OTU698	0	0	0	0	0	0	1	0	TGGGACTCCACCCAGCGTTACTTCCTGGTGGCCGCCAACGCCTCCAACAAGGTGGCTGTGGTTGATACCGTCGAGCGCAAGCTGGCCGCGCTGGTCGATACGGCCAAGACCCCCCACCCGGGCCGTGGCGCCAACTTCGTGCATCCGACCTATGGCCCCGTGTGGACCACCGGTCACCTGGGTGCCGACGTGATCACCCTGATCGGTACCGATCCGGAGAAGCACAAGGCACACGCCTGGAAAGTCGTTCAGGAAATCAAGCACGTGGGTTCGGGCAACCTGTTCGTCAAGACCCATCCGAAGTCCAAGCACCTGTGGGCTGACGCACCGCAGAACCCGGAAAAGTCGCTGGCTGAATCGGTTGCCGTGTATGCGATTGCCGATCTGACCAAGGCGCCG…
OTU699	0	0	0	0	0	0	1	0	TGGGACTCCACCCAGCGTTACTTCCTGGTGGCCGCCAACGCCTCCAACAAGGTGGCTGTGGTTGATACCGTCGAGCGCAAGCTGGCCGCGCTGGTCGATACGGCCAAGATCCCCCACCCGGGCCGTGGCGCCAACTTCGTGCATCCGACCTATGGCCCCGTGTGGACCACCGGTCACCTGGGTGCCGACGTGATCACCCTGATCGGTACCGATCCGGAGAAGCACAAGGATAACGCCTGGAAAGTCGTTCAGGAAATCAAGCACGTGGGTTCGGGCAACCTGTTCGTCAAGACCCATCCGAAGTCCAAGCACCTGTACGTCGACACCACGCTGAACCCGGATGAAAAGGTCAGCCAGTCGATCGCGGTGTTTGACATCCGCGACCTGAGCAAGGGTTAC…
OTU700	0	0	0	0	0	0	0	1	TGGGACTCCACCCAGCGTTACTTCCTGGTGGCTGCCAATGCCTCCAACAAGGTGGCTGTGGTTGATACCGTCGAGCGCAAGCTGGCCGCGCTGGTCGATACGGCCAAGACTCCCCACGACCCGGGCCGTGGCGCCAACTTCGTGCATCCGACTATCGGCCCCGTGTGGACCACCGGTCACCTGGGTGCCGACGTGATCACCCTGATCGGTACCGATCCGGAGAAGCACAAGGACAACGCCTGGAAAGTCGTTCAGGAAATCAAGCACGTGGGTTCGGGCAACCTGTTCGTCAAGACCCATCCGAAGTCCAAGCACCTGTGGGCTGACGCACCGCAGAACCCGGAAAAGTCGCTGGCTGAATCGGTTGCCGTGTATGCGATCGCCGATCTGACCAAGGCG…
OTU701	0	0	0	0	0	0	1	0	TGGGACTCCACCCAGCGTTACTTCCTTACGGCCGCCAACAAGTCGGACAAGATTGCTGTCGTCGACTCGAAGGATCGCAAGCTCGTCAAGCTGGTCGACGTCGACAAGATTCCGCACCCGGGTCGCGGCGCAAACTTCCTGCACCCGACCTACGGCCCCGTCTGGGTCACGAGCGCCCTCGGCAACGAGAAGGTCACGATGATCGGAACGGATCCCGAAGGGCATCCGGATCACGCGTGGAAAGTCGTGCAGGTCGTATCGGGCCAGGGCGGCGGTTCATTGTTCGTCAAGACGCACCCGATGTCGAAGAACCTGTGGGTCGACGCACCGCTGAACCCCGATCCACAAATCAGCCAGTCGGTTGCCGTGTTCGATATCAACAATCTCGACGCGGGCTTC…
OTU702	0	0	0	0	0	0	0	1	TGGGACTCCACCCATCGCTACTTCATGACCGCGGCCAACAAGTCCAACAAGATCGCCGTTATCGACTCCAAGGAAGACAAGCTGGTCAAGCTGGTTGACGTGGGCAAGATCCCCCACCCGGGCCGAGGTGCCAACTTCGTCGATCCGAAGTACGGTCCTGTCTGGGCCACCAGCGATCTCGGCGACAACCGCATCTCGCTCATCGGTACCGATCCGGTAAAACACAAAAAGTACGCATGGAAAGAGGTGCGTCAACTCGCCGGTCAGGGCGGCGGCTCGCTGTTTATCAAGACCCATCCCAAGTCGCACAACCTGTATGTCGATACCGCACTGAATCCCGACTCCAAGATCAGCCAGTCGGTTGCAGTGTTCGACATCAACCACCTGGACAAGGGTTTT…
OTU703	0	0	0	0	0	0	0	1	TGGGACTCCACCCATCGCTACTTCATGACCGCGGCCAACAAGTCCAACAAGATCGCGGTGATCGACTCCAAGGAGGACAAGCTGGTCAAGCTGGTGGACGTCGGTGCGATCCCCCATCCCGGTCGCGGCGCCAACTTCGTCGATCCGAAGTACGGTCCGGTGTGGGCCACCAGCGATCTCGGCGACGACCAGATCGCGGTGATCGGCACCGATCCGGTCAACCACAAGGAGAGCGCCTGGAAGGCGGTGCGCATGCTCAAGGGGCAGGGGGGCGGCTCGCTGTTCATCAAGACCCATCCCAAGTCCCACCACCTCTACGTCGACACCGCGCTCAATCCCGAGGCGAAGGTGAGCCAATCGGTGGCGGTGTTCGACACCAACCACCTCGACGCCCCCTAC…
OTU704	0	1	0	0	0	0	0	0	TGGGACTCCACGAAGCGATATTTCCTGACTGCAGCGAACAAGTCCGATAAGGTCGCCGTCATCGATTCACTGGACCGAAAACTTGTCACGCTTGTTGACGTCGACAAGATTCCGCATCCCGGGCGGGGCGCCAACTTCATCCACCCGGCCTACGGCCCCGTCTGGGCGACCTCGCACCTTGGCGACGAGACGATCTCGATGATCGGCACCGATCCCGAAGGACATCCGGACGAGGCGTGGAAGGTCGTGCAGACCGTCTACGGCCTCGGCGGCGGCTCTCTCTTCATCAAGACGCATCCCAACAGCGAGAACCTCTACGTCGACACGCCACTCAACCCCGACGCCGAGACCTCCGCTTCGGTGGCGGTGTTCAAGATCGCCGACCTCGCGAACGAGGAT…
OTU705	0	0	0	0	0	1	0	0	TGGGACTCCACGCACCGCTACTTCATGACGGCGGCCAACAAGTCCAACAAGATCGCGGTGATCGACTCCAAGGAAGACAAGCTGGTGAAGCTGGTCGACGTGGGCAAGATCCCGCATCCGGGCCGCGGCGCCAACTTCGTCGATCCCAAGTATGGCCCGGTATGGGCGACCAGCGACCTGGGCGACGACCAGATCTCGCTGATAGGCACCGATCCGGTCAAGCACAAGGCCAATGCCTGGAAGGTGGTGCGCACGCTGAAGGGCCAGGGTGGTGGTTCGCTGTTCATCAAGACCCATCCGAAGTCGCACAACCTGTATGTGGATACCGCGCTGAACCCGGACGAGAAGGTCAGCCAGTCGGTGGCGGTGTTCGATATCCGCAAGCTGGACAAGGGCTAC…
OTU706	0	0	0	1	0	0	0	0	TGGGACTCCACGCACCGCTACTTCATGACGGCGGCGAACAAGTCCAACAAGATCGCGGTGATCGACTCCAAAGAGGACAAGCTGGTCAAGCTGGTCGATGTCGGCAAGATCCCACATCCGGGCCGCGGCGCCAACTTCGTCGATCCCAAGTACGGTCCCGTGTGGGCGACCAGCGACCTGGGCGACGACCAGATCGCGCTGATAGGCACCGATCCGGTCAAGCACAAGGCCAATGCCTGGAAGGTCGTACGCACGCTGAAGGGCCAGGGCGGCGGTTCGCTGTTCATCAAGACCCATCCGAAGTCGCACAATCTGTATGTCGATACCGCGCTGAACCCGGACGAGAAGGTCAGCCAGTCGGTGGCGGTGTTCGATATCCGCAAGCTGGACAAGGGCTAT…
OTU707	0	0	0	0	0	1	0	0	TGGGACTCCACGCACCGCTACTTCCTGACCGCGGCCAACAAGTCCAACAAGGTCGTCGTCATCGACTCCAAGGAAGACAAGCTGGTGAAGCTGGTCGACGTGGGCAAGATCCCCCACCCCGGCCGCGGCGCCAACTTCAATGATCCCAAGTACGGCCCGGTGTGGGCCACCAGCGACCTGGGCGACGATCAGATCGCCCTGATCGGCACCGACCCGGTCAAGCACAAGGCCAATGCCTGGAAGGTGGTGCGCATGCTCAAGGGTCAGGGCGGCGGTTCGCTGTTCATCAAGACCCATCCCAAGTCCCACCACCTGTATGTCGACACCGCGCTCAATCCCGATTCCAAGGTGAGCCAGTCGGTGGCGGTATTCGACATCAAGAACCTGGATGCACCGTTC…
OTU708	0	0	0	0	0	1	0	0	TGGGACTCCACGCACCGTTACTTCACGACGGCGGCGAACAAGTCCAACAAGATCGCGGTAATCGACTCCAAGGAAGACAAGCTGGTGAAGCTGGTCGATGTGGGCAAGATTCCGCATCCGGGCCGCGGCGCCAACTTCGTCGATCCCCAGTTCGGTCCGGTGTGGGCGACCAGCGACCTTGGCGACGACCAGATCTCCCTGATAGGCACGGATCCGGTCAAGCACAAGGCGAATGCCTGGAAGGTCGTGCGCACGCTGAAGGGCCAGGGCGGCGGTTCGCTGTTCATCAAGACCCATCCCAAATCGAAGCACCTGTACGTGGATACGCCGCTGAACCCGGCGGAGAGCATCAGCCAGACGATCGCGGTGTTCAACACCGATAACCTCGCAAAGGGCTAC…
OTU709	0	0	0	1	0	0	0	0	TGGGACTCCACGCACCGTTACTTCACGACGGTGGCGAACAAGTCCAACAAGATCGCGGTAATCGACTCCAAGGAAGACAAGCTGGTGAAGCTGGTCGATGTGGGCAAGATTCCGCATCCGGGCCGCGGCGCCAACTTCGTCGATCCCCAGTTCGGTCCGGTGTGGGCGACCAGCGACCTTGGCGACGACCAGATCTCCCTGATAGGCACGGATCCGGTCAAGCACAAGGCGAATGCCTGGAAGGTCGTGCGCACGCTGAAGGGCCAGGGCGGCGGTTCGCTGTTCATCAAGACCCATCCGAAGTCGCACAACCTGTATGTCGATACCGCGTTGAACCCGGACGAGAAGATCAGCCAGTCGGTGGCCGTGTTCGACATAGCGCATCTGGACAAGGGCTAC…
OTU710	0	0	0	0	0	1	0	0	TGGGACTCCACGCACCGTTACTTCATGACCGCGGCCAACAAGTCCAACAAGATCGCGGTGGTCGACTCCAAGGAAGACAAGCTCGCTGCACTGGTGGAGGTCGGCCAGATCCCGCACCCGGGGCGCGGCGCCAACTTCGTCGATCCCAAGTTCGGTCCTGTGTGGGCGACCAGCCACCTCGGCGACCGCACGGTGAAGTTGATCGGTACCGACCCGAAAGGTCACGCGAAAAACGCCTGGAAGGTGGTGCGTACGCTGGACGGTCAGGGCGGCGGCTCGCTGTTCATCAAGACCCATCCGAAGTCCAAGAACCTGTATGTCGACACCGCGCTGAACCCCGACGAGAAGATCAGCCAGTCGGTGGCCGTGTTCGACATAGCGCATCTGGACAAGGGCTAC…
OTU711	0	0	0	0	0	0	0	1	TGGGACTCCACGCACCGTTACTTCATGACGGCGGCCAACAAGTCCAACAAGATTGCAGTGGTCGATTCCAAGGACCGGGACCTGGAAGCACTGATCGATGCCCATGAAATTCCGCATCCCGGTCGTGGCGCCAACTTCGTTCATCCGAAGTACGGCCCGGTGTGGTCAACCAGTGCGCTGGGTAGCGACCAGATCACGCTGATTGGTACTGACCCGGTCAAGCACAAGAAGAATGCGTGGAAAGTGGTCGAGACCCTGCACGGCATGGGTGGTGGTTCGCTGTTTATCAAGACTCATCCGAGCTCGCATAACCTGTATGTCGATACCGCGCTGAACCCGGATGAGAAGGTCAGCCAGTCGGTGGCGGTGTACGACATCCGTAACCTGGACAAGGGCTAC…
OTU712	0	0	0	0	0	1	0	0	TGGGACTCCACGCACCGTTACTTCATGACGGCGGCCAACAAGTCCGACAAGGTCGTCGTCATCGACTCGCAGAAACGCAAGTTGGCGGCGATGGTCGACGTCGACAAGATCCCGCACCCGGGCCGCGGAGCCAACTTCGTGCATCCCAAGTACGGGCCGGTGTGGGCCACCAGCCACCTCGGTGACCAGAGCATCGCCATCATTGGCACCGATCCCGAGAAGCACAAGCAGTACGCCTGGAAGATGGTCGAGTCCATCGACGGCCAGGGTGGCGGTTCGCTGTTCATCAAGACCCACCCGAAGTCGAAGCACCTGTATGTCGATACCGCGCTCAACCCTGATACGAAAATCAGCCAGAGCGTTGCCGTGTACGACATCAACAACCTGAAAGCCGGTTTC…
OTU713	0	0	0	0	0	1	0	0	TGGGACTCCACGCACCGTTACTTCATGACGGCGGCCAACAAGTCGAACAAGATCGCCGTGGTCGATTCGAAGGAAGACAAGTTGACGGCGCTGGTCGATGTCGACAAGATCCCGCACCCGGGCCGCGGCGCCAACTTCGTCGATCCCCAGTTCGGTCCGGTGTGGGCGACCAGCGACCTTGGCGACGACCAGATCTCCCTGATAGGCACGGATCCGGTCAAGCACAAGGCGAATGCCTGGAAGGTCGTGCGCACGCTGAAGGGCCAGGGCGGCGGTTCGCTGTTCATCAAGACCCATCCGAAGTCGCACAACCTGTATGTCGATACCGCGCTGAACCCGGACGAGAAGATCAGCCAGTCGGTGGCGGTGTACGACATCCGTAACCTGGACAAGGGCTAC…
OTU714	0	0	0	0	0	1	0	0	TGGGACTCCACGCACCGTTACTTCATGACGGCGGCGAACAAGTCCAACAAGATCGCAGTGGTCGACTCCAAGGACCGCAACCTGGAAGCCCTGGTCGACGCCAAGGAGATCCCGCACCCGGGGCGCGGCGCCAACCTGGTCGACCCCGAGTTCGGCCCGGTGTGGGTGACCAGTGCGCTCGGCAGCGACGACATCACCTTCATCGGCACGGACCCGGACGGCCACCCGGACAGTGCCTGGAAGGTGGTGCGCACGCTGAAGGGCCAGGGCGGCGGTTCGCTGTTCATCAAGACCCATCCGAAGTCGCACAACCTGTATGTCGATACCGCGCTGAACCCGGACGAGAAGATCAGCCAGTCGGTGGCGGTGTACGACATCCGCAAGCTGGGTAAGGGCTAC…
OTU715	0	0	0	0	0	1	0	0	TGGGACTCCACGCACCGTTACTTCATGACGGCGGCGAACAAGTCCAACAAGATCGCAGTGGTCGATTCCAAGGAAGGCGATCTGGAAGCCCTGATCGATGTGGGCAAGATCCCCCACCCCGGACGCGGCGCCAACTTCGTCGATCCCCAGTTCGGTCCGGTGTGGGCGACCAGCGACCTTGGCGACGACCAGATCTCCCTGATAGGCACGGATCCGGTCAAGCACAAGGCGAATGCCTGGAAGGTCGTGCGCACGCTGAAGGGCCAGGGTGGCGGTTCGCTGTTCATCAAGACCCATCCGAAGTCGCACAACCTGTATGTGGATACCGCGCTGAACCCGGACGAGAAGGTCAGCCAGTCGGTGGCGGTGTTCGATATCCGCAAGCTGGACAAGGGCTAC…
OTU716	0	0	0	0	0	1	0	0	TGGGACTCCACGCACCGTTACTTCATGACGGCGGCGAACAAGTCCAACAAGATCGCAGTGGTCGATTCCAAGGAAGGCGATCTGGAAGCCCTGATCGATGTGGGCAAGATCCCCCACCCCGGACGCGGCGCCAACTTCGTGCATCCCAAGTACGGGCCGGTCTGGGCCACCAGTCACCTGGGTGACCAGAGCATCGCCATCATTGGCACCGATCCCGAGAAGCACAAGCAGTACGCCTGGAAGATGGTCGAGTCCATCGACGGCCAGGGTGGCGGTTCGCTGTTCATCAAGACCCACCCGAAGTCGAAGCACCTGTATGTCGATACCGCGCTCAACCCTGATACGAAAATCAGCCAGAGCGTTGCCGTGTACGACATCAACAACCTGAAAGCCGGTTTC…
OTU717	0	0	1	0	0	0	0	0	TGGGACTCCACGCACCGTTACTTCATGACGGCGGCGAACAAGTCCAACAAGATCGCAGTTGTCGATTCCAAGGAAGACAAACTGGCAGCGCTGGTTGATGTTGGCAAGATTCCACATCCGGGTCGCGGCGCCAACTTTGTTGATCCGAAGTACGGACCTGTCTGGGCCACAAGTCATCTGGGTGACCAGACGATTGCCGTTATCGGTACCGATCCGGCCAAGCATCCGAAAAGTGCCTGGAAAATGGTGCGCAGCATCGACGGTCAGGGCGGTGGTTCGCTGTTCATCAAGACCCATCCGAAGTCGCACAACCTGTATGTCGATACCGCGCTGAACCCGGACGAGAAGATCAGCCAGTCGGTGGCGGTGTACGACATCCGCAAGCTGGGTAAGGGCTAC…
OTU718	0	0	0	0	0	0	0	1	TGGGACTCCACGCACCGTTACTTCATGACGGCGGCGAACAAGTCCAACAAGATCGCCGTGGTCGACTCCAAGGAAGGCAAGCTCACCGCCCTGGTCGACGTTGGCCAGATCCCGCACCCGGGCCGCGGTGCGAACTTTACGCATCCGAAGTTCGGTCCGGTCTGGGCCACCAGTCATCTCGGTGACCAGACCATCGCGCTGATCGGTACCGACCCGGCAGGTCATCCCGAAAATGCCTGGAAGATGGTGCAGTCGTTCGATGGCCAGGGTGGTGGATCGCTGTTCATCAAGACCCATCCGAAGTCTGCCAACCTGTACGTCGATACGGCGCTCAACCCGGCCGAGCCGATCAGCCAGTCGGTTGCGGTATTCGACATCAACAACCTCGACAAGGGTTTC…
OTU719	0	0	0	0	0	0	0	1	TGGGACTCCACGCACCGTTACTTCATGACGGCGGCGAACAAGTCCAACAAGATCGCCGTGGTCGACTCCAAGGAAGGCGACCTGGAGGCCCTGGTGGACGTCGGCAAAATTCCGCACCCGGGCCGCGGCGCCAACTTCGTCGATCCCAAGTATGGCCCGGTGTGGGCGACCAGCGATCTGGGCGACGATCAGATCTCCCTGATAGGCACCGATCCGGTCAAGCACAAGGCAAATGCCTGGAAGGTCGTACGCACGCTGAAGGGCCAGGGCGGCGGTTCGCTGTTCATCAAGACTCATCCGAGCTCGCATAACCTGTATGTCGATACCGCGCTGAACCCGGATGAGAAGGTCAGCCAGTCGGTGGCGGTGTACGACATCCGTAACCTGGACAAGGGCTAC…
OTU720	0	0	0	0	0	0	0	1	TGGGACTCCACGCACCGTTACTTCATGACGGCGGCGAACAAGTCCAACAAGATCGCCGTGGTCGACTCCAAGGACCAGAAGCTGGTCGCCATGGTGGACGTGGGCGACATCCCCCACCCCGGACGCGGCGCCAACTTCGTCGACCCGGACAACGGCCCCGTGTGGGCGACCAGCCACCTGGGGGACAAGTCCGTGGTGCTGATCGGCACCGACCCCGACGGTCACCCGGACCAGGCGTGGAAGGTGGTGCGCAAGCTCGACGGACAGGGCGGCGGATCGCTGTTCATCAAGACCCACCCCAATTCCAGGCACCTCTACGTGGACACCGCGTTGAACTCGGATGCCAAGTACAGCCAGAGCGTCGCCGTATTCGACATCGACGATCTCGGCGCCGGCTAC…
OTU721	0	0	0	0	0	0	0	1	TGGGACTCCACGCACCGTTACTTCATGACGGCGGCGAACAAGTCCAACAAGATCGCCGTGGTCGACTCCAAGGACCAGAAGCTGGTCGCCATGGTGGACGTGGGCGACATCCCCCACCCCGGACGCGGCGCCAACTTCGTCGATCCCCAGTTCGGTCCGGTGTGGGCGACCAGCGACCTTGGCGACGACCAGATCTCCCTGATAGGCACGGATCCGGTCAAGCACAAGGCGAATGCCTGGAAGGTCGTGCGCACGCTGAAGGGCCAGGGCGGCGGTTCGCTGTTCATCAAGACCCATCCGAAGTCGCACAACCTGTATGTCGATACCGCGCTGAACCCGGACGAGAAGATCAGCCAGTCGGTGGCGGTGTACGACATCCGCAAGCTGGGTAAGGGCTAC…
OTU722	0	0	0	0	0	1	0	0	TGGGACTCCACGCACCGTTACTTCATGACGGCGGCGAACAAGTCCAACAAGATCGCGGTAATCGACTCCAAGGAAGACAAGCTGGTGAAGCTGGTCGACGTCGGCAAGATCCCGCACCCGGGTCGCGGCGCCAACTTCGTGCATCCGAAGTACGGGCCGGTCTGGGCCACCAGCCACCTCGGCGATCAGAGCATCGCCATCATCGGCACCGATCCCGAGAAGCACAAGCAGTATGCCTGGAAAATGGTCGAATCCATCGACGGCCAGGGCGGCGGCTCGCTGTTCATCAAGACTCACCCGAAATCGAAGCACCTGTACGTGGACACGGCGCTCAACCCGGATGCCAAGATCAGCCGGAGTGTGGCGGTGTATGACATCGCCAACCTGAAGGCCGGCTTC…
OTU723	0	0	0	1	0	0	0	0	TGGGACTCCACGCACCGTTACTTCATGACGGCGGCGAACAAGTCCAACAAGATCGCGGTAATCGACTCCAAGGAAGACAAGCTGGTGAAGCTGGTCGACGTCGGCAAGATTCCACACCCGGGACGCGGCGCCAACTTCGTGCACCCGAAATACGGCCCGGTATGGGCGACCAGCCACCTCGGCGACCAGACCATCGCCCTGATCGGCACGGACCCCGACAAACACCCCAACTATGCCTGGAAGATGGTCGAATCCATCGACGGCCAGGGCGGCGGCTCGCTGTTCATCAAGACGCATCCCAAGTCGAAACATCTGTATGTCGACACTGCGCTCAACCCCGACACCAAGATCAGCCAGTCGATCGCCGTGTTTGACATCAAAAATCTCGACAAAGGTTTC…
OTU724	0	0	0	0	0	0	0	1	TGGGACTCCACGCACCGTTACTTCATGACGGCGGCGAACAAGTCCAACAAGATCGCGGTAATCGACTCCAAGGAAGACAAGCTGGTGAAGCTGGTCGACGTGACCAAGATTCCGCACCCGGGACGCGGGGCCAACCTCGTCGATCCCGAGTTCGGGCCGGTCTGGGTGACCAGTGCGCTGGGCAATGCCAACGTGACCATGATCGGCACGGATCCGGAAGGCCATCCCGACCAGGCCTGGAAAGTCGTGCGCACACTGGAAGGCATGGGCGGCGGCTCGCTGTTCGTGAAATCGCATCCGAATTCCAGCAACCTGTGGGTGGACGCGCCGCTGAACCCCGACACCGCGTTTTCACAGAGCGTCGCGGTTTACGACATCAACAACCTGGAGGGTGGGTTC…
OTU725	0	0	0	0	0	1	0	0	TGGGACTCCACGCACCGTTACTTCATGACGGCGGCGAACAAGTCCAACAAGATCGCGGTAATCGACTCCAAGGAAGACAAGCTGGTGAAGCTGGTCGAGGTGGGCAAGATCCCGCATCCGGGCCGCGGCGCCAACTTTGTCGACCCCAAGTACGGTCCGGTCTGGGCGACCAGCCACCTCGGCGACGACCAGGTCGCGTTGATCGGTACCGACCCGGTCAAGCACAAGGGGAACGCTTGGAAGGTCGTGCGTATGCTCAAGGGGCAGGGCGGTGGTTCGCTGTTCATCAAGACCCACCCGAAGTCGCACAACCTGTATGTCGATACCGCGCTGAACCCGGACGAGAAGATCAGCCAGTCGGTGGCGGTGTACGACATCCGCAAGCTGGGTAAGGGCTAC…
OTU726	0	0	0	0	0	0	0	1	TGGGACTCCACGCACCGTTACTTCATGACGGCGGCGAACAAGTCCAACAAGATCGCGGTAATCGACTCCAAGGAAGACAAGCTGGTGAAGCTGGTCGATGTGGGCAAAATTCCGCACCCGGGACGCGGCGCCAACTTCGTGCACCCGAAATACGGCCCGGTGTGGGCGACCAGCCACCTCGGAGACCAGACCATCGCCCTGATCGGCACGGACCCGGACAAGCATCCCAAGTATGCCTGGAAGATGGTCGAATCCATCGACGGTCAGGGCGGCGGCTCGCTGTTCATCAAGACCCATCCGAAGTCGCACAACCTGTATGTCGATACCGCGCTGAACCCGGACGAGAAGATCAGCCAGTCGGTGGCGGTGTACGACATCCGCAAGCTGGGTAAGGGCTAC…
OTU727	0	0	0	1	0	0	0	0	TGGGACTCCACGCACCGTTACTTCATGACGGCGGCGAACAAGTCCAACAAGATCGCGGTAATCGACTCCAAGGAAGACAAGCTGGTGAAGCTGGTCGATGTGGGCAAGATCCCACATCCGGGCCGCGGCGCCAACTTCGTCGATCCCAAGTACGGTCCCGTGTGGGCGACCAGCGACCTGGGCGACGACCAGATCGCGCTGATAGGCACCGATCCGGTCAAGCACAAGGCCAATGCCTGGAAGGTCGTACGCACGCTGAAGGGCCAGGGCGGCGGTTCGCTGTTCATCAAGACCCATCCGAAGTCGCACAACCTGTATGTCGATACCGCGCTGAACCCGGACGAGAAGATCAGCCAGTCGGTGGCGGTGTACGACATCCGCAAGCTGGGTAAGGGCTAC…
OTU728	0	0	0	0	0	1	0	0	TGGGACTCCACGCACCGTTACTTCATGACGGCGGCGAACAAGTCCAACAAGATCGCGGTAATCGACTCCAAGGAAGACAAGCTGGTGAAGCTGGTCGATGTGGGCAAGATCCCGCACCCGGGCCGCGGCGCCAACTTCGTCGATCCCAAGTATGGCCCGGTGTGGGCGACCAGCGATCTGGGCGACGATCAGATCTCCCTGATAGGCACCGATCCGGTCAAGCACAAGGCAAATGCCTGGAAGGTCGTACGCACGCTGAAGGGCCAGGGCGGCGGTTCGCTGTTCATCAAGACCCATCCGAAGTCGCACAACCTGTATGTCGATACCGCGCTGAACCCGGACGAGAAGATCAGCCAGTCGGTGGCGGTGTACGACATCCGCAAGCTGGGTAAGGGCTAC…
OTU729	0	0	0	0	0	0	0	1	TGGGACTCCACGCACCGTTACTTCATGACGGCGGCGAACAAGTCCAACAAGATCGCGGTAATCGACTCCAAGGAAGACAAGCTGGTGAAGCTGGTCGATGTGGGCAAGATCCCGCACCCGGGCCGCGGCGCCAACTTCGTCGATCCCAAGTATGGCCCGGTGTGGGCGACCAGCGATCTGGGCGACGATCAGATCTCCCTGATAGGCACCGATCCGGTCAAGCACAAGGCAAATGCCTGGAAGGTGGTGCGCACACTGAAAGGCCAGGGCGGCGGATCACTGTTCGTCAAGACCCATCCGAAGTCGCACAACCTGTATGTCGATACCGCGCTGAACCCGGACGAGAAGATCAGCCAGTCGGTGGCGGTGTACGACATCCGCAAGCTGGGTAAGGGCTAC…
OTU730	0	0	0	0	0	1	0	0	TGGGACTCCACGCACCGTTACTTCATGACGGCGGCGAACAAGTCCAACAAGATCGCGGTAATCGACTCCAAGGAAGACAAGCTGGTGAAGCTGGTCGATGTGGGCAAGATCCCGCACCCGGGCCGCGGCGCCAATTTCGATCACCCGAAATACGGTCCGGTGTGGAGCACCAGCGCGCTCGGTAACGACAAGATCACGCTGATCGGCACCGATCCGCAGGGGCATCCCGACCACGCCTGGACAGCGGTCCAGGTGCTCAAGGGCCAGGGCGGCGGATCGCTGTTCATCAAGACCCATCCGAAGTCGCACAACCTGTATGTCGATACCGCGCTGAACCCGGACGAGAAGATCAGCCAGTCGGTGGCGGTGTACGACATCCGCAAGCTGGGTAAGGGCTAC…
OTU731	0	0	0	0	0	0	0	1	TGGGACTCCACGCACCGTTACTTCATGACGGCGGCGAACAAGTCCAACAAGATCGCGGTAATCGACTCCAAGGAAGACAAGCTGGTGAAGCTGGTCGATGTGGGCAAGATTCCACACCCGGGACGCGGCGCCAACTTCGTGCACCCGAAATACGGCCCGGTATGGGCGACCAGCCACCTCGGCGACCAGACCATCGCCCTGATCGGCACGGACCCCGACAAACACCCCAAGTATGCCTGGAAGATGGTCGAATCCATCGACGGTCAGGGCGGCGGCTCGCTGTTCATCAAGACGCATCCCAAGTCGAACCATCTGTATGTCGATACCGCGCTGAACCCCGACACCAAGGTCAGTCAGAGTGTCGCCGTGTTCGACATCGCCAGCCTCGAAAAAGGCTTC…
OTU732	0	0	0	0	0	0	0	1	TGGGACTCCACGCACCGTTACTTCATGACGGCGGCGAACAAGTCCAACAAGATCGCGGTAATCGACTCCAAGGAAGACAAGCTGGTGAAGCTGGTCGATGTGGGCAAGATTCCGCACCCGGGACGCGGCGCCAACTTCGTCGATCCCCAGTTCGGTCCGGTGTGGGCGACCAGCGACCTTGGCGACGACCAGATCTCCCTGATAGGCACGGATCCGGTCAAGCACAAGGCGAATGCCTGGAAGGTCGTGCGCACGCTGAAGGGCCAGGGCGGCGGTTCGCTGTTCATCAAGACTCATCCGAGCTCGCATAACCTGTATGTCGATACCGCGCTGAACCCGGATGAGAAGGTCAGCCAGTCGGTGCAGGTGTACGACATTCCGAACCTGGACAAGGGCTAC…
OTU733	0	0	0	1	0	0	0	0	TGGGACTCCACGCACCGTTACTTCATGACGGCGGCGAACAAGTCCAACAAGATCGCGGTAATCGACTCCAAGGAAGACAAGCTGGTGAAGCTGGTCGATGTGGGCAAGATTCCGCACCCGGGGCGCGGCGCCAACTTCATCCATCCGAAATACGGTCCCGTGTGGGCGACCAGCGCGCTGGGAAATGACAACGTCACGCTGATCGGCACCGACCCGGTCAAGCACAAGGCCAGCGCGTGGAAGGTTGTCGAAATCCTGCACGGCCTGGGCGGCGGTTCGTTGTTCATCAAGACCAATCCGAAATCCAGCAACCTGTGGGTCGATGCACCGCTGAATCCGGACGCCAGCATCAGCCAGTCGGTCGCGGTGTTCGATATCAACAACCTGGACAAGGGTTAC…
OTU734	0	0	0	0	0	1	0	0	TGGGACTCCACGCACCGTTACTTCATGACGGCGGCGAACAAGTCCAACAAGATCGCGGTAATCGACTCCAAGGAAGACAAGCTGGTGAAGCTGGTCGATGTGGGCAAGATTCCGCATCCGGGCCGCGGCGCCAACTTCGTCCACCCGACCTACGGCCCCGTCTGGGCGACGTCGCATCTTGGCGACGAGACGATCTCAATGATCGGCACCGATCCCGAAGGACATCCGGACGAGGCGTGGAAGGTGGTGCAGACCGTCTACGGCCTCGGCGGCGGATCGCTTTTCATCAAGACGCATCCCAACAGCGAGAATCTCTACGTCGACACGCCGCTCAACCCCGACGCCGAGACCTCCGCTTCGGTGGCGGTGTTCAAGATCGCCGACCTCGCGAACGAGGAT…
OTU735	0	0	0	0	0	0	0	1	TGGGACTCCACGCACCGTTACTTCATGACGGCGGCGAACAAGTCCAACAAGATCGCGGTAATCGACTCCAAGGAAGACAAGCTGGTGAAGCTGGTCGATGTGGGCAAGATTCCGCATCCGGGCCGCGGCGCCAACTTCGTCGACCCGGACAACGGCCCCGTGTGGGCGACCAGCCACTTGGGGGACAAGTCCGTGGTGCTGATCGGCACCGACCCCGACGGTCACCCGGACCAGGCGTGGAAGGTGGTGCGCAAGCTCGACGGACAGGGCGGCGGATCGCTGTTCATCAAGACCCACCCCAATTCCAGGCACCTCTACGTGGACACCGCGTTGAACTCGGATGCCAAGTACAGCCAGAGCGTCGCCGTATTCGACATCGACGATCTCGGCGCCGGCTAC…
OTU736	0	0	0	1	0	0	0	0	TGGGACTCCACGCACCGTTACTTCATGACGGCGGCGAACAAGTCCAACAAGATCGCGGTAATCGACTCCAAGGAAGACAAGCTGGTGAAGCTGGTCGATGTGGGCAAGATTCCGCATCCGGGCCGCGGCGCCAACTTCGTCGATCCCAAGTACGGTCCCGTGTGGGCGACCAGCGACCTGGGCGACGACCAGATCGCGCTGATAGGCACCGATCCGGTCAAGCACAAGGCCAATGCCTGGAAGGTCGTACGCACGCTGAAGGGCCAGGGCGGCGGTTCGCTGTTCATCAAGACCCATCCGAAGTCGCACAACCTGTATGTCGATACCGCGCTGAACCCGGACGAGAAGATCAGCCAGTCGGTGGCGGTGTACGACATCCGCAAGCTGGGTAAGGGCTAC…
OTU737	0	0	0	0	0	0	0	1	TGGGACTCCACGCACCGTTACTTCATGACGGCGGCGAACAAGTCCAACAAGATCGCGGTAATCGACTCCAAGGAAGACAAGCTGGTGAAGCTGGTCGATGTGGGCAAGATTCCGCATCCGGGCCGCGGCGCCAACTTCGTCGATCCCCAGTTCGGCCCGGTGTGGGCCACCAGCGATCTCGGCGACGACCAGATCGCGCTGATCGGCACCGACCCGGACGGTCACCCAGATCATGCCTGGAAGGTCGTGCGCACGCTGAAGGGCCAGGGCGGCGGTTCGCTGTTCATCAAGACCCATCCGAAGTCGCACAACCTGTATGTCGATACCGCGCTGAACCCGGACGAGAAGATCAGCCAGTCGGTGGCGGTGTACGACATCCGCAAGCTGGGTAAGGGCTAC…
OTU738	0	0	0	0	0	0	0	1	TGGGACTCCACGCACCGTTACTTCATGACGGCGGCGAACAAGTCCAACAAGATCGCGGTAATCGACTCCAAGGAAGACAAGCTGGTGAAGCTGGTCGATGTGGGCAAGATTCCGCATCCGGGCCGCGGCGCCAACTTCGTCGATCCCCAGTTCGGGCCGGTCTGGGTGACCAGTGCGCTGGGCAATGCCAACGTGACCATGATCGGCACGGATCCGGAAGGCCATCCCGACCAGGCCTGGAAAGTCGTGCGCACACTGGAAGGCATGGGCGGCGGCTCGCTGTTCATCAAGACCCATCCGAACTCGGATCACCTCTATGTCGACGCGCCGCTCAATCCCGAGCCTGAATATTCGGGCGCGGTCGGGGTGTTTACGATCTCGGCGATGAAGGCGGGCGAA…
OTU739	0	0	0	0	0	0	0	1	TGGGACTCCACGCACCGTTACTTCATGACGGCGGCGAACAAGTCCAACAAGATCGCGGTAATCGACTCCAAGGAAGACAAGCTGGTGAAGCTGGTCGATGTGGGCAAGATTCCGCATCCGGGCCGCGGCGCCAACTTCGTCGATCCCCAGTTCGGTCCGGTCTGGGCCACCAGTCATCTCGGTGACCAGACCATCGCGCTGATCGGTACCGACCCGGCAGGTCATCCCGAAAATGCCTGGAAGATGGTGCAGTCGTTCGATGGCCAGGGTGGTGGATCGCTGTTCATCAAGACCCATCCGAAGTCTGCCAACCTGTACGTCGATACGGCGCTCAACCCGGCCGAGCCGATCAGCCAGTCGGTTGCGGTATTCGACATCAACAACCTCGACAAGGGTTTC…
OTU740	0	0	0	0	0	1	0	0	TGGGACTCCACGCACCGTTACTTCATGACGGCGGCGAACAAGTCCAACAAGATCGCGGTAATCGACTCCAAGGAAGACAAGCTGGTGAAGCTGGTCGATGTGGGCAAGATTCCGCATCCGGGCCGCGGCGCCAACTTCGTCGATCCCCAGTTCGGTCCGGTCTGGGCGACCAGTCACCTGGGCGACGAGACCGTGGCCCTGATCGGCACCGATCCCGAAAAGCACCCCGACCAAGCCTGGAAGGTGGTGCAGTCGCTGGAAGGGCAGGGCGGCGGCTCGCTGTTCGTCAAGACCCATCCGAAATCCCGCAACCTGTGGGTCGATACGCCACTGAACCCCGACGAGGAATCCGCGTCGTCGGTCGCCGTGTTCGACATCGACAACCTGGACAAGGAATAC…
OTU741	0	0	0	1	0	0	0	0	TGGGACTCCACGCACCGTTACTTCATGACGGCGGCGAACAAGTCCAACAAGATCGCGGTAATCGACTCCAAGGAAGACAAGCTGGTGAAGCTGGTCGATGTGGGCAAGATTCCGCATCCGGGCCGCGGCGCCAACTTCGTCGATCCCCAGTTCGGTCCGGTGTGGGCCACCAGCCACCTCGGTGACGACCAGGTCGCGTTGATCGGTACCGACCCGGTCAAGCACAAGGGGAACGCGTGGAAGGTCGTGCGTATGCTCAAGGGGCAGGGCGGTGGTTCGCTGTTCATCAAGACCCACCCGAAGTCGCACAACCTGTATGTCGATACCGCACTGAACCCGGATACCAAGGTCAGCCAGTCGGTGGCGGTGTTCGACATCAACAACCTCGACAAGGGTTTC…
OTU742	0	0	0	0	0	1	0	0	TGGGACTCCACGCACCGTTACTTCATGACGGCGGCGAACAAGTCCAACAAGATCGCGGTAATCGACTCCAAGGAAGACAAGCTGGTGAAGCTGGTCGATGTGGGCAAGATTCCGCATCCGGGCCGCGGCGCCAACTTCGTCGATCCCCAGTTCGGTCCGGTGTGGGCGACCAGCCACCTCGGCGACGACCAGGTCGCGGTGATCGGTACCGACCCGGTCAAGCACAAGGCGAATGCCTGGAAGGTCGTGCGCACGCTGAAGGGCCAGGGCGGCGGTTCGCTGTTCATCAAGACCCATCCGAAGTCGCACAACCTGTATGTCGATACCGCGCTGAACCCGGACGAGAAGATCAGCCAGTCGGTGGCGGTGTACGACATCCGCAAGCTGGGTAAGGGCTAC…
OTU743	0	0	0	0	0	0	0	1	TGGGACTCCACGCACCGTTACTTCATGACGGCGGCGAACAAGTCCAACAAGATCGCGGTAATCGACTCCAAGGAAGACAAGCTGGTGAAGCTGGTCGATGTGGGCAAGATTCCGCATCCGGGCCGCGGCGCCAACTTCGTCGATCCCCAGTTCGGTCCGGTGTGGGCGACCAGCCACCTGGGGGACAAGTCCGTGGTGCTGATCGGCACCGACCCCGACGGTCACCCGGACCAGGCGTGGAAGGTGGTGCGCAAGCTCGACGGACAGGGCGGCGGCTCGCTGTTCATCAAGACCCATCCCAAGTCGAAGCACCTCTATGTGGACACCGCGCTGAACCCCGACACCAAGGTCAGTCAGAGTGTCGCCGTGTTCGACATCGCCAGCCTCGAAAAAGGCTTC…
OTU744	0	0	0	0	0	1	0	0	TGGGACTCCACGCACCGTTACTTCATGACGGCGGCGAACAAGTCCAACAAGATCGCGGTAATCGACTCCAAGGAAGACAAGCTGGTGAAGCTGGTCGATGTGGGCAAGATTCCGCATCCGGGCCGCGGCGCCAACTTCGTCGATCCCCAGTTCGGTCCGGTGTGGGCGACCAGCGACCTGGGCGACGACCAGATCTCCCTGATAGGCACGGATCCGGTCAAGCACAAGGCGAATGCCTGGAAGGTGGTGCGCACACTGAAAGGCCAGGGCGGCGGATCACTGTTCGTCAAATCGAACCCCAAGTCGAACAACCTGTGGGTGGATTCACCGCTCAACCCGGATGCGAAGATCAGCCAGAGCGTCGCGGTATATAACGTGAAACACCTCGACAAGGGCTTT…
OTU745	0	0	0	0	0	1	0	0	TGGGACTCCACGCACCGTTACTTCATGACGGCGGCGAACAAGTCCAACAAGATCGCGGTAATCGACTCCAAGGAAGACAAGCTGGTGAAGCTGGTCGATGTGGGCAAGATTCCGCATCCGGGCCGCGGCGCCAACTTCGTCGATCCCCAGTTCGGTCCGGTGTGGGCGACCAGCGACCTTGGCGACGAAGGCCTGGCGGTGATCGGCACCGATCCGGTGAAGAACAAGGCCCACGCGTGGAAGGTGGTCCGGAATCTGAAGAGCCAGGGCGGCGGGTCGCTGTTCATCAAGACCAATCCGAAATCGAAGCACCTGTACGTCGACAACGCGCTCAATCCGGATCCGAAGATCAGCTCGTCCGTGGCGGTTTATGATATCGGCAATCTCGACAAGGGACCG…
OTU746	0	0	0	0	0	0	0	1	TGGGACTCCACGCACCGTTACTTCATGACGGCGGCGAACAAGTCCAACAAGATCGCGGTAATCGACTCCAAGGAAGACAAGCTGGTGAAGCTGGTCGATGTGGGCAAGATTCCGCATCCGGGCCGCGGCGCCAACTTCGTCGATCCCCAGTTCGGTCCGGTGTGGGCGACCAGCGACCTTGGCGACGACACCATCTCGCTGATCGGGACCGACCCGGAAGGGCATGCCGACAACGCCTGGAAGATGGTGCAGAACTTCACCGCGCTTGGCGGCGGATCGCTGTTCATCAAGACCCATCCGAACTCGGATCACCTCTATGTCGATGCGCCGCTCAATCCCGAGCCTGAATATTCGGGCGCGGTCGGGGTGTTTACGATCTCGGCGATGAAGGCGGGCGAA…
OTU747	0	0	0	0	0	1	0	0	TGGGACTCCACGCACCGTTACTTCATGACGGCGGCGAACAAGTCCAACAAGATCGCGGTAATCGACTCCAAGGAAGACAAGCTGGTGAAGCTGGTCGATGTGGGCAAGATTCCGCATCCGGGCCGCGGCGCCAACTTCGTCGATCCCCAGTTCGGTCCGGTGTGGGCGACCAGCGACCTTGGCGACGACCAGATCTCCCTGATAGGCACCGATCCGGTGAAGAACAAGGCCCACGCGTGGAAGGTGGTCCGGAATCTGAAGAGCCAGGGCGGCGGGTCGCTGTTCATCAAGACCAATCCGAAATCGAAACACCTGTACGTCGACACGCCGTTGAACCCCGGCGAAAAGATCAGCCAGTCGGTGGCGGTGTACGACATCCGCAAGCTGGGTAAGGGCTAC…
OTU748	0	0	0	0	0	0	0	1	TGGGACTCCACGCACCGTTACTTCATGACGGCGGCGAACAAGTCCAACAAGATCGCGGTAATCGACTCCAAGGAAGACAAGCTGGTGAAGCTGGTCGATGTGGGCAAGATTCCGCATCCGGGCCGCGGCGCCAACTTCGTCGATCCCCAGTTCGGTCCGGTGTGGGCGACCAGCGACCTTGGCGACGACCAGATCTCCCTGATAGGCACGGACCCGGACAAGCATCCCAAGTATGCCTGGAAGGTCGTACGCACGCTGAAGGGCCAGGGCGGCGGTTCGCTGTTCATCAAGACCCATCCGAAGTCGCACAACCTGTATGTCGATACCGCGCTGAACCCGGACGAGAAGATCAGCCAGTCGGTGGCGGTGTACGACATCCGCAAGCTGGGTAAGGGCTAC…
OTU749	0	0	0	1	0	0	0	0	TGGGACTCCACGCACCGTTACTTCATGACGGCGGCGAACAAGTCCAACAAGATCGCGGTAATCGACTCCAAGGAAGACAAGCTGGTGAAGCTGGTCGATGTGGGCAAGATTCCGCATCCGGGCCGCGGCGCCAACTTCGTCGATCCCCAGTTCGGTCCGGTGTGGGCGACCAGCGACCTTGGCGACGACCAGATCTCCCTGATAGGCACGGATCCGGTCAAGCACAAGGCGAATGCCTGGAAGGTCGTGCGCACGCTGAAGGGCCAGAGCGGCGGCGCGCTGTTCATCAAGACCCATCCCAAGTCGCACCACCTCTACGTCGACACCGCGCTGAGCCCGGCGCCGAAGATCAGCCAGTCGGTGGCGGTGTTCGACATCAACAACCTCGACGCCCCGTAC…
OTU750	0	0	0	0	0	1	0	0	TGGGACTCCACGCACCGTTACTTCATGACGGCGGCGAACAAGTCCAACAAGATCGCGGTAATCGACTCCAAGGAAGACAAGCTGGTGAAGCTGGTCGATGTGGGCAAGATTCCGCATCCGGGCCGCGGCGCCAACTTCGTCGATCCCCAGTTCGGTCCGGTGTGGGCGACCAGCGACCTTGGCGACGACCAGATCTCCCTGATAGGCACGGATCCGGTCAAGCACAAGGCGAATGCCTGGAAGGTCGTGCGCACGCTGAAGGGCCAGGGCGGCGGGTCGCTGTTCATCAAGACCAATCCGAAATCGAAGCACCTGTACGTCGACAACGCGCTCAATCCGGATCCGAAGATCAGCTCGTCCGTGGCGGTGTACGACATCCGCAAGCTGGGTAAGGGCTAC…
OTU751	0	0	0	0	0	1	0	0	TGGGACTCCACGCACCGTTACTTCATGACGGCGGCGAACAAGTCCAACAAGATCGCGGTAATCGACTCCAAGGAAGACAAGCTGGTGAAGCTGGTCGATGTGGGCAAGATTCCGCATCCGGGCCGCGGCGCCAACTTCGTCGATCCCCAGTTCGGTCCGGTGTGGGCGACCAGCGACCTTGGCGACGACCAGATCTCCCTGATAGGCACGGATCCGGTCAAGCACAAGGCGAATGCCTGGAAGGTCGTGCGCACGCTGAAGGGCCAGGGCGGCGGTTCGCTGTTCATCAAGACCCATCCCAACTCCAGGAACCTCTATGTCGACACGCCCTTGAACCCGGAGGCCGAGCTCGCCTCCAGCGTGGCGGTGTTCGACCTCGACGACCTGGATGCCGGCTAT…
OTU752	0	0	0	1	0	0	0	0	TGGGACTCCACGCACCGTTACTTCATGACGGCGGCGAACAAGTCCAACAAGATCGCGGTAATCGACTCCAAGGAAGACAAGCTGGTGAAGCTGGTCGATGTGGGCAAGATTCCGCATCCGGGCCGCGGCGCCAACTTCGTCGATCCCCAGTTCGGTCCGGTGTGGGCGACCAGCGACCTTGGCGACGACCAGATCTCCCTGATAGGCACGGATCCGGTCAAGCACAAGGCGAATGCCTGGAAGGTCGTGCGCACGCTGAAGGGCCAGGGCGGCGGTTCGCTGTTCATCAAGACCCATCCCAAGTCGACGAATCTGTATGTCGATACTGCCCTGAACCCGGATCCGAAGGTCAGTCAGTCGGTCGCGGTGTTCGATATCAACGACCTCGACAAGGGCTTC…
OTU753	0	0	1	0	0	0	0	0	TGGGACTCCACGCACCGTTACTTCATGACGGCGGCGAACAAGTCCAACAAGATCGCGGTAATCGACTCCAAGGAAGACAAGCTGGTGAAGCTGGTCGATGTGGGCAAGATTCCGCATCCGGGCCGCGGCGCCAACTTCGTCGATCCCCAGTTCGGTCCGGTGTGGGCGACCAGCGACCTTGGCGACGACCAGATCTCCCTGATAGGCACGGATCCGGTCAAGCACAAGGCGAATGCCTGGAAGGTCGTGCGCACGCTGAAGGGCCAGGGCGGCGGTTCGCTGTTCATCAAGACCCATCCGAAGTCCCACCACCTGTATGTCGACACCGCGCTCAATCCCGATTCCAAGGTGAGCCAGTCGGTGGCGGTGTTCGACATCCGCAAGCTGGGTAAGGGCTAC…
OTU754	0	0	0	0	0	1	0	0	TGGGACTCCACGCACCGTTACTTCATGACGGCGGCGAACAAGTCCAACAAGATCGCGGTAATCGACTCCAAGGAAGACAAGCTGGTGAAGCTGGTCGATGTGGGCAAGATTCCGCATCCGGGCCGCGGCGCCAACTTCGTCGATCCCCAGTTCGGTCCGGTGTGGGCGACCAGCGACCTTGGCGACGACCAGATCTCCCTGATAGGCACGGATCCGGTCAAGCACAAGGCGAATGCCTGGAAGGTCGTGCGCACGCTGAAGGGCCAGGGCGGCGGTTCGCTGTTCATCAAGACCCATCCGAAGTCCGAGAACCTGTATGTCGATACCGCGTTGAACCCGGACGAGAAGATCAGCCAGTCGGTGGCCGTGTTCGACATCGCGCATCTGGACAAGGGCTAC…
OTU755	0	0	0	0	0	1	0	0	TGGGACTCCACGCACCGTTACTTCATGACGGCGGCGAACAAGTCCAACAAGATCGCGGTAATCGACTCCAAGGAAGACAAGCTGGTGAAGCTGGTCGATGTGGGCAAGATTCCGCATCCGGGCCGCGGCGCCAACTTCGTCGATCCCCAGTTCGGTCCGGTGTGGGCGACCAGCGACCTTGGCGACGACCAGATCTCCCTGATAGGCACGGATCCGGTCAAGCACAAGGCGAATGCCTGGAAGGTCGTGCGCACGCTGAAGGGCCAGGGCGGCGGTTCGCTGTTCATCAAGACCCATCCGAAGTCGAAGCACCTGTATGTCGATACCGCGCTCAACCCTGATACGAAAATCAGCCAGAGCGTTGCCGTGTACGACATCAACAAACCTGAAAGACCGGTT…
OTU756	0	0	0	1	0	1	0	1	TGGGACTCCACGCACCGTTACTTCATGACGGCGGCGAACAAGTCCAACAAGATCGCGGTAATCGACTCCAAGGAAGACAAGCTGGTGAAGCTGGTCGATGTGGGCAAGATTCCGCATCCGGGCCGCGGCGCCAACTTCGTCGATCCCCAGTTCGGTCCGGTGTGGGCGACCAGCGACCTTGGCGACGACCAGATCTCCCTGATAGGCACGGATCCGGTCAAGCACAAGGCGAATGCCTGGAAGGTCGTGCGCACGCTGAAGGGCCAGGGCGGCGGTTCGCTGTTCATCAAGACCCATCCGAAGTCGCACAACCTGTATGTCGATACCGCGCTGAACCCGGACGAGAAGATCAGCCAGAGCGTTGCCGTGTACGACATCCGCAAGCTGGGTAAGGGCTAC…
OTU757	0	0	0	0	0	0	0	1	TGGGACTCCACGCACCGTTACTTCATGACGGCGGCGAACAAGTCCAACAAGATCGCGGTAATCGACTCCAAGGAAGACAAGCTGGTGAAGCTGGTCGATGTGGGCAAGATTCCGCATCCGGGCCGCGGCGCCAACTTCGTCGATCCCCAGTTCGGTCCGGTGTGGGCGACCAGCGACCTTGGCGACGACCAGATCTCCCTGATAGGCACGGATCCGGTCAAGCACAAGGCGAATGCCTGGAAGGTCGTGCGCACGCTGAAGGGCCAGGGCGGCGGTTCGCTGTTCATCAAGACCCATCCGAAGTCGCACAACCTGTATGTCGATACCGCGCTGAACCCGGACGAGAAGATCAGCCAGTCGGTGGCCGTGTTCGACATCGCGCATCTGGACAAGGGCTAC…
OTU758	0	0	0	0	0	0	0	1	TGGGACTCCACGCACCGTTACTTCATGACGGCGGCGAACAAGTCCAACAAGATCGCGGTAATCGACTCCAAGGAAGACAAGCTGGTGAAGCTGGTCGATGTGGGCAAGATTCCGCATCCGGGCCGCGGCGCCAACTTCGTCGATCCCCAGTTCGGTCCGGTGTGGGCGACCAGCGACCTTGGCGACGACCAGATCTCCCTGATAGGCACGGATCCGGTCAAGCACAAGGCGAATGCCTGGAAGGTCGTGCGCACGCTGAAGGGCCAGGGCGGCGGTTCGCTGTTCATCAAGACCCATCCGAAGTCGCACAACCTGTATGTCGATACCGCGCTGAACCCGGACGAGAAGATCAGCCAGTCGGTTGCGGTATTCGACATCAACAACCTCGACAAGGGTTTC…
OTU759	0	0	0	0	0	0	0	1	TGGGACTCCACGCACCGTTACTTCATGACGGCGGCGAACAAGTCCAACAAGATCGCGGTAATCGACTCCAAGGAAGACAAGCTGGTGAAGCTGGTCGATGTGGGCAAGATTCCGCATCCGGGCCGCGGCGCCAACTTCGTCGATCCCCAGTTCGGTCCGGTGTGGGCGACCAGCGACCTTGGCGACGACCAGATCTCCCTGATAGGCACGGATCCGGTCAAGCACAAGGCGAATGCCTGGAAGGTCGTGCGCACGCTGAAGGGCCAGGGCGGCGGTTCGCTGTTCATCAAGACCCATCCGAAGTCGCACAACCTGTATGTCGATACCGCGCTGAACCCGGATGAGAAGGTCAGCCAGTCGGTGGCGGTGTACGACATCCGTAACCTGGACAAGGGCTAC…
OTU760	0	0	0	1	0	0	0	0	TGGGACTCCACGCACCGTTACTTCATGACGGCGGCGAACAAGTCCAACAAGATCGCGGTAATCGACTCCAAGGAAGACAAGCTGGTGAAGCTGGTCGATGTGGGCAAGATTCCGCATCCGGGCCGCGGCGCCAACTTCGTCGATCCCCAGTTCGGTCCGGTGTGGGCGACCAGCGACCTTGGCGACGACCAGATCTCCCTGATAGGCACGGATCCGGTCAAGCACAAGGCGAATGCCTGGAAGGTCGTGCGCACGCTGAAGGGCCAGGGCGGCGGTTCGCTGTTCATCAAGACCCATCCGAAGTCGCACAACCTGTATGTTGATACCGCGCTGAACCCGGACGAGAAGGTCAGCCAGTCGGTAGCGGTGTTCGATATCCGCAAGCTGGGTAAGGGCTAC…
OTU761	0	0	0	1	0	0	0	0	TGGGACTCCACGCACCGTTACTTCATGACGGCGGCGAACAAGTCCAACAAGATCGCGGTAATCGACTCCAAGGAAGACAAGCTGGTGAAGCTGGTCGATGTGGGCAAGATTCCGCATCCGGGCCGCGGCGCCAACTTCGTCGATCCCCAGTTCGGTCCGGTGTGGGCGACCAGCGACCTTGGCGACGACCAGATCTCCCTGATAGGCACGGATCCGGTCAAGCACAAGGCGAATGCCTGGAAGGTCGTGCGCACGCTGAAGGGCCAGGGCGGCGGTTCGCTGTTCATCAAGACCCATCCGAAGTCGCACAATCTGTATGTCGATACCGCGCTGAACCCGGATGAGAAGGTCAGCCAGTCGGTGGCGGTGTACGACATCCGCAAGCTGGGTAAGGGCTAC…
OTU762	0	0	0	0	0	0	0	1	TGGGACTCCACGCACCGTTACTTCATGACGGCGGCGAACAAGTCCAACAAGATCGCGGTAATCGACTCCAAGGAAGACAAGCTGGTGAAGCTGGTCGATGTGGGCAAGATTCCGCATCCGGGCCGCGGCGCCAACTTCGTCGATCCCCAGTTCGGTCCGGTGTGGGCGACCAGCGACCTTGGCGACGACCAGATCTCCCTGATAGGCACGGATCCGGTCAAGCACAAGGCGAATGCCTGGAAGGTCGTGCGCACGCTGAAGGGCCAGGGCGGCGGTTCGCTGTTCATCAAGACCCATCCGAAGTCGGATCACCTCTATGTCGACGCGCCGCTCAATCCCGAGCCTGAATATTCGGAGCGCGTCGGGGTGTTTACGATCTCGGCGATGAAGGCGGGCGAA…
OTU763	0	0	0	0	0	1	0	0	TGGGACTCCACGCACCGTTACTTCATGACGGCGGCGAACAAGTCCAACAAGATCGCGGTAATCGACTCCAAGGAAGACAAGCTGGTGAAGCTGGTCGATGTGGGCAAGATTCCGCATCCGGGCCGCGGCGCCAACTTCGTCGATCCCCAGTTCGGTCCGGTGTGGGCGACCAGCGACCTTGGCGACGACCAGATCTCCCTGATAGGCACGGATCCGGTCAAGCACAAGGCGAATGCCTGGAAGGTCGTGCGCACGCTGAAGGGCCAGGGCGGCGGTTCGCTGTTCATCAAGACGCACCCGAAATCGAAGCACCTGTACGTCGACACGCCGCTCAACCCCGGCGAAAAGATCAGCCAGTCGGTCGCGGTGTTCGACACCAGCGATCTCGACAAGGGCTAT…
OTU764	0	0	0	0	0	0	0	1	TGGGACTCCACGCACCGTTACTTCATGACGGCGGCGAACAAGTCCAACAAGATCGCGGTAATCGACTCCAAGGAAGACAAGCTGGTGAAGCTGGTCGATGTGGGCAAGATTCCGCATCCGGGCCGCGGCGCCAACTTCGTCGATCCCCAGTTCGGTCCGGTGTGGGCGACCAGCGACCTTGGCGACGACCAGATCTCCCTGATAGGCACGGATCCGGTCAAGCACAAGGCGAATGCCTGGAAGGTCGTGCGCACGCTGAAGGGCCAGGGCGGCGGTTCGCTGTTCATCAAGACGCATCCCAAGTCCAAGCACCTCTATGTCGACACTGCGCTGAACCCCGACACCAAGGTCAGTCAGAGTGTCGCCGTGTTCGACATCGCCAGCCTCGAAAAAGGCTTC…
OTU765	0	0	0	1	0	0	0	0	TGGGACTCCACGCACCGTTACTTCATGACGGCGGCGAACAAGTCCAACAAGATCGCGGTAATCGACTCCAAGGAAGACAAGCTGGTGAAGCTGGTCGATGTGGGCAAGATTCCGCATCCGGGCCGCGGCGCCAACTTCGTCGATCCCCAGTTCGGTCCGGTGTGGGCGACCAGCGACCTTGGCGACGACCAGATCTCCCTGATAGGCACGGATCCGGTCAAGCACAAGGCGAATGCCTGGAAGGTCGTGCGCACGCTGAAGGGCCAGGGCGGCGGTTCGCTGTTCATCAAGACTCACCCGAAATCGAAACACCTCTACGTCGATACCCCGTTGAACCCGGGTGAGGAGATCAGCCAGTCGGTGGCGGTGTTCGATATCCGTCACCTGGACAAAGGTTAC…
OTU766	0	0	0	0	0	1	0	0	TGGGACTCCACGCACCGTTACTTCATGACGGCGGCGAACAAGTCCAACAAGATCGCGGTAATCGACTCCAAGGAAGACAAGCTGGTGAAGCTGGTCGATGTGGGCAAGATTCCGCATCCGGGCCGCGGCGCCAACTTCGTCGATCCCCAGTTCGGTCCGGTGTGGGCGACCAGCGACCTTGGCGACGACCAGATCTCCCTGATAGGCACGGATCCGGTCAAGCACAAGGCGAATGCCTGGAAGGTCGTGCGCACGCTGAAGGGGCAGGGCGGCGGGTCGCTGTTCATCAAGACGCACCCGAAATCGAAACACCTGTACGTCGACACGCCGTTGAACCCCGGCGAAAAGATCAGCCAGTCGGTTGCGGTGTTCGATACCAGCGATCTCGACAAGGGCTAC…
OTU767	0	0	0	1	0	0	0	0	TGGGACTCCACGCACCGTTACTTCATGACGGCGGCGAACAAGTCCAACAAGATCGCGGTAATCGACTCCAAGGAAGACAAGCTGGTGAAGCTGGTCGATGTGGGCAAGATTCCGCATCCGGGCCGCGGCGCCAACTTCGTCGATCCCCAGTTCGGTCCGGTGTGGGCGACCAGCGACCTTGGCGACGACCAGATCTCCCTGATAGGCACGGATCCGGTCAAGCACAAGGCGAATGCCTGGAAGGTCGTGCGTATGCTCAAGGGGCAGGGCGGTGGTTCGCTGTTCATCAAGACCCACCCGAAGTCGCACAACCTGTATGTCGATACCGCACTGAACCCGGATACCAAGGTCAGCCAGTCGGTGGCGGTGTTCGATATCCGTCACCTGGACAAAAGGTTC…
OTU768	0	0	0	2	0	0	0	0	TGGGACTCCACGCACCGTTACTTCATGACGGCGGCGAACAAGTCCAACAAGATCGCGGTAATCGACTCCAAGGAAGACAAGCTGGTGAAGCTGGTCGATGTGGGCAAGATTCCGCATCCGGGCCGCGGCGCCAACTTCGTCGATCCCCAGTTCGGTCCGGTGTGGGCGACCAGCGACCTTGGCGACGACCAGATCTCCCTGATAGGCACGGATCCGGTCAAGCACAAGGCGAATGCCTGGAAGGTGGTGCGCACACTGAAAGGCCAGGGCGGCGGATCACTGTTCGTCAAATCGAACCCCAAGTCGAACAACCTGTGGGTGGATTCACCGCTCAACCCGGATGCGAAGATCAGCCAGAGCGTCGCGGTATATAACGTGAAACACCTCGACAAGGGCTTT…
OTU769	0	0	0	0	0	0	0	1	TGGGACTCCACGCACCGTTACTTCATGACGGCGGCGAACAAGTCCAACAAGATCGCGGTAATCGACTCCAAGGAAGACAAGCTGGTGAAGCTGGTCGATGTGGGCAAGATTCCGCATCCGGGCCGCGGCGCCAACTTCGTCGATCCCCAGTTCGGTCCGGTGTGGGCGACCAGCGACCTTGGCGACGACCAGATCTCCCTGATAGGCACGGATCCGGTCAAGCACAAGGCGAATGCCTGGAAGGTGGTGCGCACGCTGAAGGGCCAGGGTGGCGGTTCGCTGTTCATCAAGACCCATCCGAAGTCGCACAACCTGTATGTGGATACCGCGTTGAACCCGGACGAGAAGGTCAGCCAGTCGGTGGCGGTGTTCGATATCCGCAAGCTGGACAAGGGCTAC…
OTU770	0	0	0	0	0	0	0	2	TGGGACTCCACGCACCGTTACTTCATGACGGCGGCGAACAAGTCCAACAAGATCGCGGTAATCGACTCCAAGGAAGACAAGCTGGTGAAGCTGGTCGATGTGGGCAAGATTCCGCATCCGGGCCGCGGCGCCAACTTCGTCGATCCCCAGTTCGGTCCGGTGTGGGCGACCAGCGACCTTGGCGACGACCAGATCTCCCTGATAGGCACGGATCCGGTCAAGCACAAGGCGAATGCCTGGAAGGTGGTGCGCACGTTGGACGGTCAGGGCGGTGGCTCGCTGTTCATCAAGACCCATCCGAAGTCCAAGAACCTGTATGTCGATACCGCGTTGAACCCCGACGAGAAGATCAGCCAGTCGGTGGCCGTGTTCGACATAGCGCATCTGGACAAGGGCTAC…
OTU771	0	0	1	0	0	0	0	0	TGGGACTCCACGCACCGTTACTTCATGACGGCGGCGAACAAGTCCAACAAGATCGCGGTAATCGACTCCAAGGAAGACAAGCTGGTGAAGCTGGTCGATGTGGGCAAGATTCCGCATCCGGGCCGCGGCGCCAACTTCGTCGATCCCCAGTTCGGTCCGGTGTGGGCGACCAGCGACCTTGGCGACGACCAGATCTCCCTGATAGGCACGGATCCGGTCAAGCACAAGGCGAATGCCTGGAAGGTGGTGCGTACCCTGAAGGGCCAGGGCGGCGGTTCGCTGTTCGTGAAGACCCACCCGGAGTCGAGGAACCTGTGGGTGGATTCACCGCTGAACCCGGATACCAAGATCAGCCAGAGCGTCGCCGTATATGACGTCGACAACCTGGACAAGGGTTTT…
OTU772	0	0	0	0	0	1	0	0	TGGGACTCCACGCACCGTTACTTCATGACGGCGGCGAACAAGTCCAACAAGATCGCGGTAATCGACTCCAAGGAAGACAAGCTGGTGAAGCTGGTCGATGTGGGCAAGATTCCGCATCCGGGCCGCGGCGCCAACTTCGTCGATCCCCAGTTCGGTCCGGTGTGGGCGACCAGCGACCTTGGCGACGACCAGATCTCCCTGATAGGCACGGATCCGGTCAAGCACAAGGGCAATGCCTGGAAGGTGGTGCGCACGTTGAAGGGCCAGGGTGGCGGTTCGCTGTTCATCAAGACCCATCCGAAGTCGCACAACCTGTATGTGGATACCGCGCTGAACCCGGACGAGAAGGTCAGCCAGTCGGTGGCGGTGTTCGATATCCGCAAGCTGGGTAAGGGCTAC…
OTU773	0	0	1	0	0	0	0	0	TGGGACTCCACGCACCGTTACTTCATGACGGCGGCGAACAAGTCCAACAAGATCGCGGTAATCGACTCCAAGGAAGACAAGCTGGTGAAGCTGGTCGATGTGGGCAAGATTCCGCATCCGGGCCGCGGCGCCAACTTCGTCGATCCCCAGTTCGGTCCGGTGTGGGCGACCAGCGACCTTGGCGACGACCAGATCTCCCTGATAGGCACGGATCCGGTGAAGAACAAGGCCCACGCCTGGAAGGTGGTGCGCATGCTCAAGGGCCAGGGCGGCGGGTCGCTGTTCATCAAGACCAATCCGAAATCGAAGCACCTGTACGTCGACAACGCGCTCAATCCGGATCCGAAGATCAGCTCGTCCGTGGCGGTTTATGATATCGGCAATCTCGACAAGGGACCG…
OTU774	0	0	0	0	0	0	0	1	TGGGACTCCACGCACCGTTACTTCATGACGGCGGCGAACAAGTCCAACAAGATCGCGGTAATCGACTCCAAGGAAGACAAGCTGGTGAAGCTGGTCGATGTGGGCAAGATTCCGCATCCGGGCCGCGGCGCCAACTTCGTCGATCCCCAGTTCGGTCCGGTGTGGGCGACCAGCGATCTGGGCGACGATCAGATCTCCCTGATAGGCACCGATCCGGTCAAGCACAAGGCAAATGCCTGGAAGGTCGTACGCACGCTGAAGGGCCAGGGCGGCGGTTCGCTGTTCATCAAGACTCATCCGAGCTCGCATAACCTGTATGTCGATACCGCGCTGAACCCGGACGAGAAGATCAGCCAGTCGGTGGCGGTGTACGACATCCGCAAGCTGGGTAAGGGCTAC…
OTU775	0	0	0	0	0	0	0	1	TGGGACTCCACGCACCGTTACTTCATGACGGCGGCGAACAAGTCCAACAAGATCGCGGTAATCGACTCCAAGGAAGACAAGCTGGTGAAGCTGGTCGATGTGGGCAAGATTCCGCATCCGGGCCGCGGCGCCAACTTCGTCGATCCCCAGTTCGGTCCGGTGTGGGCGACCAGCGCACTGGGTAACGAGAAGATCACCATGATCGCAACCGACCCGGAAGAGCACCCGCAGTATGCCTGGAAGGTTGTGAAAGTGATCAGTGGCCAGGGCGGTGGCTCGGTATTCGTCAAGACTCATCCAGTGTCGAAAAATCTCTGGGTGGATACGCCATTGAATCCGGATACGGCTATCAGCCAGACGGTGGCGGTATTTGATATCGAAAACCTTGATGCCGGCTAC…
OTU776	0	0	0	0	0	1	0	0	TGGGACTCCACGCACCGTTACTTCATGACGGCGGCGAACAAGTCCAACAAGATCGCGGTAATCGACTCCAAGGAAGACAAGCTGGTGAAGCTGGTCGATGTGGGCAAGATTCCGCATCCGGGCCGCGGCGCCAACTTCGTCGATCCCCAGTTCGGTCCGGTGTGGGCGACCAGCGCGCTCGGCAACAACAAGATCACGCTGATCGGCACCGATCCCGCCGGGCATCCGGACAACGCCTGGAAGGTGGTCGAAGTGCTGAAAGGCCAGGGCGGCGGCTCGCTGTTCATCAAGACCCACCCGAAGTCGAAGCACCTGTATGTCGATACCGCGCTCAACCCTGATACGAAAATCAGCCAGAGCGTTGCCGTGTACGACATCAACAACCTGAAAGCCGGTTTC…
OTU777	0	0	0	0	0	1	0	0	TGGGACTCCACGCACCGTTACTTCATGACGGCGGCGAACAAGTCCAACAAGATCGCGGTAATCGACTCCAAGGAAGACAAGCTGGTGAAGCTGGTCGATGTGGGCAAGATTCCGCATCCGGGCCGCGGCGCCAACTTCGTCGATCCCCAGTTCGGTCCGGTGTGGGCGACCAGTGACCTTGGCGACGACCAGATCTCCCTGATAGGCACGGATCCGGTCAAGCACAAGGCGAATGCCTGGAAGGTCGTGCGCACGCTGAAGGGCCAGGGCGGCGGTTCGCTGTTCATCAAGACCCATCCGAAGTCGCATTGGCTCTACGTCGACACGCCCCTCAATCCCGAGGCGGCGATCGCGTCTTCGGTCGCGGTGTTCGATATCCGCAATCTGAAGAAGGAACCC…
OTU778	0	0	0	0	0	1	0	0	TGGGACTCCACGCACCGTTACTTCATGACGGCGGCGAACAAGTCCAACAAGATCGCGGTAATCGACTCCAAGGAAGACAAGCTGGTGAAGCTGGTCGATGTGGGCAAGATTCCGCATCCGGGCCGCGGCGCCAACTTCGTGCACCCGGTCTTCGGACCGGTCTGGGCGACCTCGCACCTTGGCGACGACACGATCTCGCTGATCGGCACCGACCCGGAAGGGCGTCCCGACAACGCCTGGCAGATGATGCAGAACTTCACCGCGCTCGGCGGCGGCTCGCTGTTCATCAAGACCCATCCCAACTCGGATCACCTCTATGTCGACGCGCCTCTCAACCCGGAGCCCGAGTATTCCGGCGCGGTCGGCGTGTTCACAATCTCTGAAATGAACGGCACGGAC…
OTU779	0	0	0	0	0	1	0	0	TGGGACTCCACGCACCGTTACTTCATGACGGCGGCGAACAAGTCCAACAAGATCGCGGTAATCGACTCCAAGGAAGACAAGCTGGTGAAGCTGGTCGATGTGGGCAAGATTCCGCATCCGGGCCGCGGCGCCAACTTCGTGCACGCCAAGTACGGCCCCGTGTGGAGCACCAGCGCGCTCGGCAACGACAAGATCACGCTGATCGGCACCGATCCCGCCGGGCATCCGCAAAACGCCTGGAAGGTGGTCGAGGTGCTGAAGGGCCAGGGTGGCGGTTCGCTGTTCATCAAGACCCATCCCAAATCGACACACCTGTATGTCGACACCGCGCTCAATCCAGATGCCAAGATCAGCCAGAGTGTTGCGGTGTACGACATCAAAAACCTGAAAGCCGGTTTC…
OTU780	0	0	0	0	0	1	0	1	TGGGACTCCACGCACCGTTACTTCATGACGGCGGCGAACAAGTCCAACAAGATCGCGGTAATCGACTCCAAGGAAGACAAGCTGGTGAAGCTGGTCGATGTGGGCAAGATTCCGCATCCGGGCCGCGGCGCCAACTTCGTGCATCCCAAGTACGGGCCGGTGTGGGCCACCAGCCACCTCGGTGACCAGAGCATCGCCATCATTGGCACCGATCCCGAGAAGCACAAGCAGTACGCCTGGAAGATGGTCGAGTCCATCGACGGCCAGGGTGGCGGTTCGCTGTTCATCAAGACCCACCCGAAGTCGAAGCACCTGTATGTCGATACCGCGCTCAACCCTGATACGAAAATCAGCCAGAGCGTTGCCGTGTACGACATCAACAACCTGAAAGCCGGTTTC…
OTU781	0	0	0	1	0	0	0	0	TGGGACTCCACGCACCGTTACTTCATGACGGCGGCGAACAAGTCCAACAAGATCGCGGTAATCGACTCCAAGGAAGACAAGCTGGTGAAGCTGGTCGATGTGGGCAAGATTCCGCATCCGGGCCGCGGCGCCAACTTCGTGCATCCCAAGTACGGGCCGGTGTGGGCCACCAGCCACCTCGGTGACCAGAGCATCGCCATCATTGGCACCGATCCCGAGAAGCACAAGCAGTACGCCTGGAAGATGGTCGAGTCCATCGACGGCCAGGGTGGCGGTTCGCTGTTCATCAAGACCCACCCGAAGTCGAAGCACCTGTATGTCGATACCGCGCTGAACCCGGACGAGAAGATCAGCCAGTCGGTGGCGGTGTACGACATCCGCAAGCTGGGTAAGGGCTAC…
OTU782	0	0	0	0	0	2	0	0	TGGGACTCCACGCACCGTTACTTCATGACGGCGGCGAACAAGTCCAACAAGATCGCGGTAATCGACTCCAAGGAAGACAAGCTGGTGAAGCTGGTCGATGTGGGCAAGATTCCGCATCCGGGCCGCGGCGCCAACTTCGTGCATCCCAAGTACGGGCCGGTGTGGGCGACCAGCGACCTTGGCGACGACCAGATCTCCCTGATAGGCACGGATCCGGTCAAGCACAAGGCGAATGCCTGGAAGGTCGTGCGCACGCTGAAGGGCCAGGGCGGCGGTTCGCTGTTCATCAAGACCCATCCGAAGTCGCACAACCTGTATGTCGATACCGCGCTGAACCCGGACGAGAAGATCAGCCAGTCGGTGGCGGTGTACGACATCCGCAAGCTGGGTAAGGGCTAC…
OTU783	0	0	0	1	0	0	0	0	TGGGACTCCACGCACCGTTACTTCATGACGGCGGCGAACAAGTCCAACAAGATCGCGGTAATCGACTCCAAGGAAGACAAGCTGGTGAAGCTGGTCGATGTGGGCAAGATTCCGCATCCGGGCCGTGGCGCCAACTTTGTGCACCCGGTCTTCGGGCCGGTCTGGGCGACCTCGCATCTCGGCGACGACACGATCTCGCTGATCGGCACCGACCCGGAAGGCCACCCCGACCAGGCATGGACGATGGTGCAGCAGCTCTACGGTCTCGGCGGCGGTTCACTGTTCGTCAAGTCGCACCCGGAGTCAAACCACCTTTATGTCGACGCGCCGCTGAACCCGGATGCAGAAACCTCCGGTTCGATTGCGGTCTTCAACGTCGACGAACTGGATGCGGAGGAA…
OTU784	0	0	0	0	0	2	0	0	TGGGACTCCACGCACCGTTACTTCATGACGGCGGCGAACAAGTCCAACAAGATCGCGGTAATCGACTCCAAGGAAGACAAGCTGGTGAAGCTGGTCGATGTGGGCAAGATTCCGCATCCGGGGCGCGGTGCCAATTTCGTGCATCCTGAGTTTGGACCCGTCTGGGGCACCAGTGCGCTGGGCAACGAGAAGATAACCCTGATCGGTACCGATCCGGATGGCCATCCAGACCGGGCCTGGAAGGTCGTGCGCACGCTGAAGGGCCAGGGCGGCGGTTCGCTGTTCATCAAGACCCATCCGAAGTCGCACAACCTGTATGTCGATACCGCGCTCAACCCGGACGAGAAGATCAGCCAGTCGGTGGCGGTGTACGACATCCGCAAGCTGGGTAAGGGCTAC…
OTU785	0	0	0	0	0	1	0	0	TGGGACTCCACGCACCGTTACTTCATGACGGCGGCGAACAAGTCCAACAAGATCGCGGTAATCGACTCCAAGGAAGACAAGCTGGTGAAGCTGGTCGATGTGGGCCAGACCCCGCATCCCGGACGCGGCGCCAACTTCGTCGATCCCCAGTTCGGTCCGGTGTGGGCGACCAGCGACCTTGGCGACGACCAGATCTCCCTGATAGGCACGGATCCGGTCAAGCACAAGGCGAATGCCTGGAAGGTCGTGCGCACGCTGAAGGGCCAGGGCGGCGGTTCGCTGTTCATCAAGACCCATCCGAAGTCGCACAACCTGTATGTCGATACCGCGCTGAACCCGGACGAGAAGATCAGCCAGTCGGTGGCGGTGTACGACATCCGCAAGCTGGGTAAGGGCTAC…
OTU786	0	0	0	0	0	0	0	1	TGGGACTCCACGCACCGTTACTTCATGACGGCGGCGAACAAGTCCAACAAGATCGCGGTAATCGACTCCAAGGAAGACAAGCTGGTGCGCGAGGGCATCGGCCAGACTCCGCATCCGGGGCGCGGCGCCAACTTCGTGCATCCCAAGTTCGGTCCGGTCTGGGCGACCAGTCACCTGGGCGACGAGACCGTGGCCCTGATCGGCACCGATCCCGAAAAGCACCCCGACCAAGCCTGGAAGGTGGTGCAGTCGCTGGAAGGGCAGGGCGGCGGCTCGCTGTTCGTCAAGACCCATCCGAAATCCCGCAACCTGTGGGTCGATACGCCACTGAACCCCGACGAGGAATCCGCGTCGTCGGTCGCCGTGTTCGACATCGACAACCTGGACAAGGAATACGAG…
OTU787	0	0	0	0	0	1	0	0	TGGGACTCCACGCACCGTTACTTCATGACGGCGGCGAACAAGTCCAACAAGATCGCGGTAATCGACTCCAAGGAAGACAAGTTGACGGCGCTGGTCGATGTCGGTCAGATCCCGCACCCGGGTCGCGGAGCGAACTTCGTGCATCCCGAGTTCGGTCCGGTATGGGCGACCAGCCACCCGGGTGATCAAACCATCGCGGTGATTGGTACCGATCCGGAGGGGCACCCCGACCAGGCCTGGAAGGTGGTGCAGACGATCGAAGGTCAGGGCGGCGGCTCGCTGTTCATCAAGACCCATCCGAAGTCGCACAACCTGTATGTCGATACCGCGCTGAACCCGGACGAGAAGATCAGCCAGTCGGTGGCGGTGTACGACATCCGCAAGCTGGGTAAGGGCTAC…
OTU788	0	0	0	0	0	0	0	1	TGGGACTCCACGCACCGTTACTTCATGACGGCGGCGAACAAGTCCAACAAGATCGCGGTAATCGACTCCAAGGAAGACAAGTTGGTGAAGCTGGTCGACGTCGGCCAGATCCCGCACCCGGGCCGCGGCGCCAACTTCGTCGATCCCAAGTATGCCTGGAAGATGGTCGAATCCATCGACGGTCAGGGCGGCGGCTCGCTGTTCATCAAGACCCATCCCAAGTCGAAGCACCTCTATGTGGACACCGCGCTGAACCCCGACACCAAGGTCAGTCAGAGTGTCGCCGTGTTCGACATCGCCAGCCTCGAAAAAGGCTTCAAGGTGTTGCCGATCGCCGAGTGGGCGGAACTGGGTGAAGGACCGAAGCGCGTCGTGCAGCCGGAGTTCAACAAGGCGGGC…
OTU789	0	0	0	0	0	0	0	1	TGGGACTCCACGCACCGTTACTTCATGACGGCGGCGAACAAGTCCAACAAGATCGCGGTAATCGACTCCAAGGAAGACAAGTTGGTGAAGCTGGTCGATGTCGGCAAGATCCCGCACCCGGGCCGCGGCGCCAACTTCGTCGATCCCAAGTATGGCCCGGTGTGGGCGACCAGCGATCTGGGCGACGATCAGATCTCCCTGATAGGCACCGACCCGGTCAATCACCCGGATCAGGCGTGGAAGGTCGTACGCACGCTGAAGGGCCAGGGCGGCGGTTCGCTGTTCATCAAGACTCATCCGAGCTCGCATAACCTGTATGTCGATACCGCGCTGAACCCGGATGAGAAAGTCAGCCAGTCGGTGGCGGTGTACGACATCCGTAACCTGGACAAGGGCTAC…
OTU790	0	0	0	0	0	0	0	1	TGGGACTCCACGCACCGTTACTTCATGACGGCGGCGAACAAGTCCAACAAGATCGCGGTAATCGACTCCAAGGAAGGCGACCTGGAGGCCCTGGTGGACGTCGGCAAAATTCCGCACCCGGGCCGCGGCGCCAACTTCGTCGATCCCAAGTATGGCCCGGTGTGGGCGACCAGCGATCTGGGCGACGACCAGATCTCCCTGATAGGCACGGATCCGGTCAAGCACAAGGCGAATGCCTGGAAGGTCGTGCGCACGCTGAAGGGCCAGGGCGGCGGTTCGCTGTTCATCAAGACCCATCCGAAGTCGCACAACCTGTATGTCGATACCGCGCTGAACCCGGACGAGAAGATCAGCCAGTCGGTGGCGGTGTACGACATCCGCAAGCTGGGTAAGGGCTAC…
OTU791	0	0	0	1	0	0	0	0	TGGGACTCCACGCACCGTTACTTCATGACGGCGGCGAACAAGTCCAACAAGATCGCGGTAATCGACTCGAAGGATCGCGAACTGGAAGCCCTGATCGACGTGACCAAGATTCCGCACCCGGGACGCGGGGCCAACCTCGTCGATCCCGAGTTCGGGCCGGTCTGGGTGACCAGTGCGCTGGGCAATGCCAACGTGACCATGATCGGCACGGATCCGGAAGGCCATCCCGACCAGGCCTGGAAAGTCGTGCGCACACTGGAAGGCATGGGCGGCGGCTCGCTGTTCGTGAAATCGCATCCGAATTCCAGCAACCTGTGGGTGGACGCGCCGCTGAACCCCGACACCGCGTTTTCACAGAGCGTCGCGGTTTACGACATCAACAACCTGGAGGGTGGGTTC…
OTU792	0	0	0	1	0	0	0	0	TGGGACTCCACGCACCGTTACTTCATGACGGCGGCGAACAAGTCCAACAAGATCGCGGTGATCGACTCCAAAGAGGACAAGCTGGTCAAGCTGGTCGATGTCGGCAAGATCCCACATCCGGGCCGCGGCGCCAACTTCGTCGATCCCAAGTATGGCCCGGTGTGGGCGACCAGCGACCTGGGCGACGACCAGATCTCCCTGATAGGCACGGATCCGGTCAAGCACAAGGGCAATGCCTGGAAGGTGGTGCGCACGTTGAAGGGCCAGGGTGGCGGTTCGCTGTTCATCAAGACCCATCCGAAGTCGCACAACCTGTATGTCGATACCGCGCTGAACCCGGACGAGAAGGTCAGCCAGTCGGTAGCGGTGTTCGATATCCGCAAGCTGGACAAAGGCTAC…
OTU793	0	0	0	1	0	0	0	0	TGGGACTCCACGCACCGTTACTTCATGACGGCGGCGAACAAGTCCAACAAGATCGCGGTGATCGACTCCAAGGATGACAAGCTGGTGAAGCTGGTCGAGGTGGGCAAGATCCCGCATCCGGGCCGCGGCGCCAACTTTGTCGACCCCAAGTACGGTCCGGTCTGGGCGACCAGCCACCTCGGCGACGACCAGGTCGCGTTGATCGGTACCGACCCGGTCAAGCACAAGGGGAACGCGTGGAAGGTCGTGCGTATGCTCAAGGGGCAGGGCGGTGGTTCGCTGTTCATCAAGACCCACCCGAAGTCGCACAACCTGTATGTCGATACCGCACTGAACCCGGATACCAAGGTCAGCCAGTCGGTGGCGGTGTTCGATATCCGTCACCTGGACAAAGGCTAC…
OTU794	0	0	0	0	0	0	0	1	TGGGACTCCACGCACCGTTACTTCATGACGGCGGCGAACAAGTCCAACAAGATCGCGGTGGTCGACTCCAAGGAAGACAAGCTAGCTGCACTGGTGGAGGTCGGCCAGATCCCGCACCCGGGGCGCGGCGCCAACTTCGTCGATCCCAAGTTCGGTCCTGTGTGGGCGACCAGCCACCTCGGCGACCGCACGGTGAAGTTGATCGGCACTGACCCGAAAGGTCACGCGAAAAACGCCTGGAAGGTGGTGCGTACGCTGGACGGTCAGGGCGGCGGCTCGCTGTTCATCAAGACGCATCCCAAGTCGAACCATCTGTATGTCGACACTGCGCTCAACCCCGACACCAAGATCAGTCAGAGTGTCGCCGTGTTCGATATCGCCAGCCTCGACAAAGGCTTC…
OTU795	0	0	0	0	0	0	0	1	TGGGACTCCACGCACCGTTACTTCATGACGGCGGCGAACAAGTCCAACAAGATTGCCGTGGTCGACTCCAAGGAAGGTGACCTGGAGGCCCTGGTGGACGTCGGCAAGATTCCACACCCGGGACGCGGCGCCAACTTCGTGCACCCGAAATACGGCCCGGTATGGGCGACCAGCCACCTCGGCGACCAGACCATCGCCCTGATCGGCACGGACCCCGACAAACACCCCAAGTATGCCTGGAAGATGGTCGAATCCATCGACGGTCAGGGCGGCGGCTCGCTGTTCATCAAGACGCATCCCAAGTCGAACCATCTGTATGTCGACACTGCGCTCAACCCCGACACCAAGGTCAGTCAGAGTGTCGCCGTGTTCGACATCGCCAGCCTCGAAAAAGGCTTC…
OTU796	0	0	0	1	0	0	0	0	TGGGACTCCACGCACCGTTACTTCATGACGGCGGCGAACAAGTCCAACAAGATTGCGGTGGTGGACTCGAAAGAAGGCAAGCTGACCGCGCTGGTCGATGTTGGCCAGATCCCCCACCCCGGACGCGGCGCCAACTTCGTCGATCCCCAGTTCGGTCCGGTGTGGGCGACCAGCGACCTTGGCGACGACCAGATCTCCCTGATAGGCACGGATCCGGTCAAGCACAAGGCGAATGCCTGGAAGGTCGTGCGCACGCTGAAGGGCCAGGGCGGCGGTTCGCTGTTCATCAAGACCCATCCGAAGTCGCACAACCTGTATGTCGATACCGCGCTGAACCCGGACGAGAAGATCAGCCAGTCGGTGGCGGTGTACGACATCCGCAAGCTGGGTAAGGGCTAC…
OTU797	0	0	0	0	0	1	0	0	TGGGACTCCACGCACCGTTACTTCATGACGGCGGCGAACAAGTCCAACAAGGTCGTCGTCATCGACTCCAAGAAGCGCAAGCTGGCGGCGATGATCGACGTCGACGAGATCCCGCACCCGGGCCGCGGCGCCAACTTCGTGCACGCCAAGTACGGCCCGGTGTGGAGCACCAGCGCGCTCGGCAACAACAAGATCACGCTGATCGGCACCGATCCCGCCGGGCATCCGGACAACGCCTGGAAGGTGGTCGAAGTGCTGAAAGGCCAGGGCGGCGGCTCGCTGTTCATCAAGACGCACCCGAAATCGAAACACCTCTACGTCGATACCCCGTTGAACCCGGGTGAGGAGATCAGCCAGTCGGTCGCGGTATTCGACATCCGCAAGCTGGACAAAGGCTAC…
OTU798	0	0	0	0	0	1	0	0	TGGGACTCCACGCACCGTTACTTCATGACGGCGGCGAACAAGTCCAACAAGGTCGTCGTCATCGACTCCAAGAATCGCAAGCTGGCGGCGATGGTCGACGTCGACAAGATCCCGCACCCGGGCCGCGGCGCCAACTTCGTGCACAAGAAATACGGCCCGGTTTGGAGCACCAGCGCGCTCGGCAATGACAAGATCACGCTGATCGGCACCGACCCCGCGGGTCATCCCGAGCACGCCTGGAAAGTCGTCGAGGTGCTGAAGGGCCAGGGCGGCGGATCGCTGTTCATCAAGACCCATCCCAAATCGAAGCACCTGTACGTGGATACGCCGCTGAACCCGGCGGAGAGCATCAGCCAGACGATCGCGGTGTTCAACACCGATAACCTCGACAAGGGCTAC…
OTU799	0	0	0	0	0	0	0	1	TGGGACTCCACGCACCGTTACTTCATGACGGCGGCGAACAAGTCGAACAAGATCGCCGTGGTCGACTCCAAGGAAGACAAGTTGACGGCGCTGGTCGACGTCGGTCAGATTCCGCACCCGGGCCGCGGTGCCAACTTCGTTCATCCCAAGTTCGGTCCGGTCTGGGCCACCAGTCACCTGGGTGATCAGAGCATCGCATTGATCGGTACCGATCCCAAGGGCCATCCGAAGCAGGCCTGGAAGATGGTGGCGTCACTCAAGGGCCAGGGCGGCGGCGCGCTGTTCATCAAGACCCATCCCAAGTCGCACCACCTCTACGTCGACACCGCGCTGAGCCCGGCGCCGAAGATCAGCCAGTCGGTGGCTGTGTTCGACATCAACAACCTCGACGCCCCGTAC…
OTU800	0	0	0	0	0	0	0	1	TGGGACTCCACGCACCGTTACTTCATGACGGTGGCGAACAAGTCCAACAAGATCGCGGTAATCGACTCCAAGGAAGACAAGTTGGTGAAGCTGGTCGATGTGGGCAAGATTCCGCATCCGGGCCGCGGCGCCAACTTCGTCGATCCCCAGTTCGGTCCGGTGTGGGCGACCAGCGACCTTGGCGACGACCAGATCTCCCTGATAGGCACGGATCCGGTCAAGCACAAGGCAAATGCCTGGAAGGTCGTACGCACGCTGAAGGGCCAGGGCGGCGGTTCGCTGTTCATCAAGACTCATCCGAGCTCGCATAACCTGTATGTCGATACCGCGCTGAACCCGGACGAGAAGATCAGCCAGTCGGTGGCGGTGTACGACATCCGCAAGCTGGGTAAGGGCTAC…
OTU801	0	0	0	1	0	0	0	0	TGGGACTCCACGCACCGTTACTTCCTCACCGCCGCCAACGCCCGCAATACGATCGCGGTGGTGGACACCAAGGAGGACAAGCTGGTCGCGCTGATCAAGGTCGGCACCACGCCGCACCCGGGACGCGGCGCCAACTTCGTCCACCCGAAATACGGACCGGTGTGGGCGACCAGCCATCTGGGTGATGAGTCCATCGCGATCATCGGCACCGATCCGGTCGACCATCCGGAAAATGCCTGGAAGGTGGTGGAGACGCTGGAGGGCCAGGGTGGCGGATCGCTATTCATCAAGACCCATCCCAAGTCCAAGAACCTGTATGTCGACACGCCGCTGAACCCCGAGGCCGAAGTGTCCTCGTCGGTTGCGGTGTTCGACCTCAACGATCTGGAAAAGCCCTAC…
OTU802	0	0	0	0	0	1	0	0	TGGGACTCCACGCACCGTTACTTCCTCACCGCGGCCAACAAGTCCAACAAGGTCGTCGTCATCGACTCCAAGGAGCGTAAGCTGGCCGCGATGGTCGACGTCGACAAGATTCCGCATCCGGGCCGCGGCGCCAACTTCGTCGATCCCCAGTTCGGTCCGGTGTGGGCGACCAGCGACCTTGGCGACGACCAGATCTCCCTGATAGGCACGGATCCGGTCAAGCACAAGGCGAATGCCTGGAAGGTCGTGCGCACGCTGAAGGGCCAGGGCGGCGGTTCGCTGTTCATCAAGACCCACCCGAAGTCGAAGCACCTGTATGTCGATACCGCGCTCAACCCTGATACGAAAATCAGCCAGAGCGTTGCCGTGTACGACATCAACAACCTGAAGGCCGGTTTC…
OTU803	0	0	0	0	0	0	0	1	TGGGACTCCACGCACCGTTACTTCCTCACCGCTGCCAACAAGTCCAACAAGATCGCAGTGGTCGACTCCAAGGAAGGTGACCTGGAGGCCCTGGTGGACGTCGGCAAGATTCCACACCCGGGACGCGGCGCCAACTTCGTGCACCCGAAATACGGCCCGGTATGGGCGACCAGCCACCTCGGCGACCAGACCATCGCCCTGATCGGCACGGACCCGGACAAGCATCCCAAGTATGCCTGGAAGATGGTCGAATCCATCGACGGTCAGGGCGGCGGCTCGCTGTTCATCAAGACCCATCCCAAGTCGAAGCACCTCTATGTGGACACCGCGCTGAACCCCGACACCAAGGTCAGTCAGAGTGTCGCCGTGTTCGACATCGCCAGCCTCGAAAAAGGCTTC…
OTU804	0	0	0	0	0	1	0	0	TGGGACTCCACGCACCGTTACTTCCTCACCGCTGCCAACAAGTCCAACAAGATCGCAGTGGTCGATTCCAAGGAAGGCGATCTGGAAGCCCTGATCGATGTGGGCAAGATCCCCCACCCCGGACGCGGCGCCAACTTCGTGCATCCCAAGTACGGGCCGGTGTGGGCCACCAGCCACCTCGGTGACCAGAGCATCGCCATCATTGGCACCGATCCCGAGAAGCACAAGCAGTACGCCTGGAAGATGGTCGAGTCCATCGACGGCCAGGGTGGCGGTTCGCTGTTCATCAAGACCCACCCGAAGTCGAAGCACCTGTATGTCGATACCGCGCTCAACCCTGATACGAAAATCAGCCAGAGCGTTGCCGTGTACGACATTCAACAACTCTGAAAGCCGGTT…
OTU805	0	0	0	0	0	1	0	0	TGGGACTCCACGCACCGTTACTTCCTCACCGCTGCCAACAAGTCCAACAAGATCGCAGTGGTCGATTCCAAGGAAGGCGATCTGGAAGCCCTGATCGATGTGGGCAAGATTCCGCATCCGGGCCGCGGCGCCAACTTCGTCGATCCCCAGTTCGGTCCGGTGTGGGCGACCAGCGACCTTGGCGACGACCAGATCTCCCTGATAGGCACGGATCCGGTCAAGCACAAGGCGAATGCCTGGAAGGTCGTGCGCACGCTGAAGGGCCAGGGCGGCGGTTCGCTGTTCATCAAGACCCATCCGAAGTCGCACAACCTGTATGTCGATACCGCGCTGAACCCGGACGAGAAGATCAGCCAGTCGGTGGCGGTGTACGACATCCGCAAGCTGGGTAAGGGCTAC…
OTU806	0	0	0	0	0	1	0	0	TGGGACTCCACGCACCGTTACTTCCTGACCGCGGCCAACAAGTCCAACAAGGTCGTCGTCATCGACTCCAAGAAGCGCAAGCTGGCGGCGATGGTCGACGTCGACGAGATCCCGCACCCGGGCCGCGGCGCCAACTTCGTCCACCCGAAGTACGGGCCCGTCTGGGGCACCAGCGCGCTGGGTAACGACAAGATCACGCTGATCGGCACCGACCCCGAGGGACACCCGGATCACGCCTGGAAGGTGGTGCGCGTGCTCAAGGGGCAGGGCGGCGGCTCGCTCTTCGTGAAGAGCCACCCGAAGTCCAGCAACCTCTGGGTCGACTCGCCGCTCAACCCCGATTCGAAGATCAGCCAGAGCGTCGCGGTCTTCGACGTGACAACACTCGACAAGGGCTAC…
OTU807	0	0	0	0	0	1	0	0	TGGGACTCCACGCACCGTTACTTCCTGACCGCGGCCAACAAGTCCAACAAGGTCGTCGTCATCGACTCCAAGAAGCGCAAGCTGGCGGCGATGGTCGACGTCGACGAGATCCCGCACCCGGGCCGCGGCGCCAACTTCGTGCACGCCAAGTACGGCCCCGTTTGGAGCACCAGCGCGCTCGGCAACAACAAGATCACGCTGATCGGCACCGATCCCGCCGGGCATCCGGACAACGCCTGGAAGGTGGTCGAGGTGCTGAAGGGCCAGGGCGGCGGATCGCTGTTCATCAAGACCCATCCGAAGTCGCACAACCTGTATGTCGATACCGCGCTGAACCCGGACGAGAAGATCAGCCAGTCGGTGGCGGTGTACGACATCCGCAAGCTGGGTAAGGGCTAC…
OTU808	0	0	0	0	0	1	0	0	TGGGACTCCACGCACCGTTACTTCCTGACCGCGGCCAACAAGTCCAACAAGGTCGTCGTCATCGACTCCAAGAAGCGCAAGCTGGCGGCGATGGTCGACGTCGACGAGATCCCGCACCCGGGCCGCGGCGCCAACTTCGTGCACGCCAAGTACGGCCCGGTTTGGAGCACCAGCGCGCTCGGCAATGACAAGATCACGCTGATCGGCACCGACCCCGCGGGTCATCCCGAGCACGCCTGGAAAGTCGTCGAGGTGCTGAAGGGCCAGGGCGGCGGATCGCTGTTCATCAAGACCCATCCGAAATCCCGCAACCTGTGGGTCGATACGCCGCTGAACCCCGACGAGGAATCCGCGTCGTCGGTCGCCGTGTTCGACATCGACAACCTGGACAAGGAATAC…
OTU809	0	0	0	0	0	0	1	0	TGGGACTCCACGCATCGCTACTTCCTGACCGCAGCCAACCAGTCGGACAAGATCGCGGTGGTCGACTCCAAGGAGCGCAAGATGGAAGCGCTGATTGACGTCGACAAGATTCCGCATCCGGGTCGTGGCGCCAACTTCACGCACACCACGTTCGGACCGGTGTGGACCACATCGGCACTGGGCAACGACAAGGTCACGCTGGTCGGAACTGATCCGGCCAAGCATGCCGAGAACGCGTGGAAAGTAGTCGAAGTGCTGAAGGGCCAGGGCGGCGGACTGCTGTTCGTAAAAACACACCCGAAATCACACCACCTGTACGTCGACACCACGCTGAACCCGGATGAAAAGGTCAGCCAGTCGGTCGCGGTGTTTGACATCCGCGACCTGAGCAAGGGTTAC…
OTU810	0	0	0	0	2	0	1	0	TGGGACTCCACGCATCGCTACTTCCTGACCGCAGCCAACCAGTCGGACAAGATCGCGGTGGTCGACTCCAAGGAGCGCAAGATGGAAGCGCTGATTGACGTCGACAAGATTCCGCATCCGGGTCGTGGCGCCAACTTCACGCACACCACGTTCGGACCGGTGTGGACCACATCGGCACTGGGCAACGACAAGGTCACGCTGGTCGGAACTGATCCGGCCAAGCATGCCGAGAACGCGTGGAAAGTAGTCGAAGTGCTGAAGGGCCAGGGCGGCGGCTCGCTGTTCGTAAAAACACACCCGACCTCGCACCACCTGTATGTCGACACCCCACTGAATCCGGATCCGGCTATCAGTCAGTCGGTAGCCGTGTTCGACACAAAGGACCTGAGCAAGGGCTAT…
OTU811	0	0	0	0	1	0	0	0	TGGGACTCCACTCACCGCTACTTCCTGACCGCGGCCAACAAGTCGAACAAGGTCGCCGTGGTCGACAGCCTTGAACAGAAGCTGACCGCCCTGGTAGACGTGGACAAGATTCCGCACCCGGGCCGGGGCGCCAACATTGTGGACCCCAAGTACGGGCCGGTTTGGATTACCAGCGCCTTGGGCAACAACAAGATCAGCCTCATCGGCACAGACCCGGTTAACCACGGCCAGCATGCCTGGAAGGTGGTGCGGGTCTTGGAGGGCCAGGGCGGTGGATCATTGTTTGTTAAGAGTCATCCCAAATCTAACCACCTGTACGTGGACACCCCGCTTAACCCGGATATCAAAATCAGCCAGTCCGTGGCCGTCTTCGATGTCAACAATCTGGATGCGGGTTAC…
OTU812	0	0	0	0	2	0	0	0	TGGGACTCCACTCATCGCTACTTCCTCACCGCAGCCAACAAGTCCGACAAGATCGCGGTGGTGGACTCCAAGGAAAACAAGCTGGTCGCCCTGGTGGATGCCGACAACATCCCGCATCCAGGCCGTGGCGCCAACTTTATTGACCCCGAGTTCGGACCGGTGTGGGCCACCAGTGCCCTGGGTAACGAGAAGATCACCGTAATCGGCACCGACCCGGAGGGTCATCCGGACAATGCCTGGAAGGCAGTACGTGTGCTCAATGGTCAGGGTGGCGGCTCGCTGTTCATCAAAACCCATCCCGAATCGACCAACCTATGGGTCGACACGCCGCTGAACCCAGCCGAGGGCATGAGCCAGAGTGTGGCAGTGTTCGACATCAACAACCTGGATGCCGGCTTC…
OTU813	0	0	0	0	0	0	0	1	TGGGACTCCAGCCTGCGCTATTTCATGACCGCCGCCAACAAGTCCAACAAGATTGCGGTGGTGGACTCCAAGGAACAGAAACTTGCGGCCATGGTCGAGGTGGGTGCCATTCCGCATCCGGGGCGTGGTGCCAACTTCGTGGACCCGGAGCATGGTCCGGTTTGGGGCACCAGCCACCTGGGCGACAAGTCCATCTCTCTGATCGGCACCGACCCAGAGGGTCATCCGGATCAGGCATGGAAGGTGGTGCGCACCCTGGAAGGACAGGGCGGTGGGTCGCTCTTCATCAAGACCCATCCCAAATCCAACCACCTGTACGTGGACACCGCCCTGAACTCGGTTGAGGCCTTGAGCCAGAGCGTCGCGGTGTTTGACATCGACAATCTGGATGCGGGCTTC…
OTU814	0	0	0	0	0	0	0	1	TGGGACTCCAGCCTGCGCTATTTCATGACCGCCGCCAACAAGTCCAACAAGATTGCGGTGGTGGACTCCAAGGAACAGAAACTTGCGGCCATGGTCGAGGTGGGTGCCATTCCGCATCCGGGGCGTGGTGCCAACTTCGTGGACCCGGAGCATGGTCCGGTTTGGGGCACCAGCCACCTGGGCGACAAGTCCATCTCTCTGATCGGCACCGACCCCGAGGGTCATCCGGACCAGGCATGGAAGGTGGTGCGCACACTGGAAGGGCAGGGCGGTGGGTCGCTCTTCATCAAGACCCATCCCAAATCCAACCACCTGTATGTGGACACCGCGCTGAACTCGGTCGAGTCCTTGAGCCAGAGTGTCGCGGTGTTTGACATCGACAATCTGGACGCGGGCTTC…
OTU815	0	0	0	0	0	0	0	2	TGGGACTCCTCCATGCGCTACTTCCTGACCGCGGCCAACAAGTCCAACAAGATCGCCGTAGTAGACTCCCAAGAGGACAAGTTGGTCGGACTCATTGACGTCGGCAAAATCCCCCACCCGGGCCGCGGTGCCAACTTTGTAGACCCCGAGTTCGGACCGGTTTGGGCGACCAGCCACCTCGGTGACGAGACTATCTCGCTGATCGGCACCGACCCCGAGGGTCACCCGGATCAGGCTTGGAAGGTCGTGCGGACCCTTACCGGACAGGGCGGCGGTTCGCTGTTCATCAAGACCCATCCCAACTCCAAGAATCTGTACGTGGATACCGCCCTCAATCCATCGGAGGCCATCAGCCAGTCGGTGGCGGTATTCGACCTCAATGACCTGAGCAAGCCTTTC…
OTU816	0	0	0	0	0	0	0	1	TGGGACTCCTCCATGCGCTACTTCCTGACCGCGGCCAACAAGTCCAACAAGATCGCCGTAGTAGACTCCCAAGAGGACAAGTTGGTCGGACTCATTGACGTCGGCAAGATTCCACACCCGGGACGCGGCGCCAACTTCGTGCACCCGAAATACGGCCCGGTATGGGCGACCAGCCACCTCGGCGACCAGACCATCGCCCTGATCGGCACGGACCCCGACAAACACCCCAAGTATGCCTGGAAGATGGTCGAATCCATCGACGGTCAGGGCGGCGGCTCGCTGTTCATCAAGACGCATCCCAAGTCGAACCATCTGTATGTCGACACTGCGCTCAACCCCGACACCAAGATCAGTCAGAGTGTCGCCGTGTTCGATATCGCCAGCCTCGACAAAGGCTTC…
OTU817	0	0	1	0	0	0	0	0	TGGGACTCGACACACCGCTATTTCCTCACCGCAGCCAACAAGTCGAACAAGATCGCGGTGATCGATTCGAAAGAGGACAAGCTGGCGGCGCTGGTCGATGTCACCAAGATTCCGCACCCGGGCCGCGGCGCCAACCTCACGGATCCGGAATACGGCCCGGTCTGGGTGACCAGCGCCCTGGGTAACGAGAATGTCACCGTCATCGGTACCGACCCGGCCGGGCACAAGCAGAATGCCTGGAAGGTGGTGCGCACCCTGAAAGGACAGGGTGGCGGTTCGCTGTTCGTGAAATCCAATCCCCACTCCGGCAACCTGTGGGTGGATTCACCGCTCAACCCGGATACGAAGATCAGCCAGAGCGTTGCGGTGTATGACGTGAATCACCTCGACAAGGGCTTT…
OTU818	0	0	1	0	0	0	0	0	TGGGACTCGACACAGCGTTATTTCATGACTGCAGCCAACAAGTCCAACAAGATCGCGGTAGTGGATTCCAAGAAAGACAAACTGGCAGCTCTGGTTGAAGTCGGCAAGATCCCTCATCCGGGTCGCGGCGCAAACTTTGTCGATCCCAAGTACGGACCGGTATGGGCCACCAGTCACCTCGGTGACAATACCATTGCTCTAATCGGCACTGATCCGGTGAAGAACAAGGCCCACGCGTGGAAGGTGGTCCGGAATCTGAAGAGCCAGGGCGGCGGGTCGCTGTTCATCAAGACCAATCCGAAATCGAAGCACCTGTACGTCGACAACGCGCTCAATCCGGATCCGAAGATCAGCTCGTCCGTGGCGGTTTATGATATCGGCAATCTCGACAAGGGACCG…
OTU819	0	0	0	0	1	0	0	0	TGGGACTCGACCAAGCGCTACTTCCTGACCGCCGCGAACCAGTCGGACAAGATCGCGGTCGTCGACTCCAAGACGCGCAAGCTGGCGGCGCTGACCGACGTCGACAAGATCCCGCATCCGGGGCGCGGGGCCAATCTCGTCGACCCCGAGCACGGCCCGGTCTGGGTGACGAGCGCGCTCGGCAACGAGAAGGTCACCTTCCTGGGCACGGACCCCGAGGGACGCAAGGACAACGCGTGGAAGGTGGTGCGCGTGCTCAAGGGGCAGGGCGGAGGCTCGCTGTTCGTCAAGAGCCATCCGAGCTCGAAGAACCTGTGGGTGGACTCGCCGCTCAATCCCGATCCCAAGATCAGTCAGTCGGTAGCGGTGTTCGACATCGACAATCTGGACAAGGGATTC…
OTU820	0	0	3	0	0	0	0	0	TGGGACTCGACCAAGCGCTACTTCCTGACCGCGGCCAACAAGTCCAACAAGGTCGTCGTCATCGACTCCAAGGAGCGTAAGCTGGCCGCGATGGTCGACGTCGACAAGATCCCGCACCCGGGCCGCGGCGCCAACTTCGTGCACGCCAAATACGGCCCCGTGTGGAGCACCAGCGCGCTCGGCAACGACAAGATCACGCTGATCGGCACCGATCCCGTCGGGCATCCGGACAACGCCTGGAAGGTGGTCGAAGTGCTGAAGGGCCAGGGCGGCGGATCACTGTTCGTCAAATCGAACCCCAAGTCGAACAACCTGTGGGTGGATTCACCGCTCAACCCGGATGCGAAGATCAGTCAATCGGTCGCGGTATTCGACATCAACAATCTGGATAAAGGATTC…
OTU821	1	0	0	0	0	0	0	0	TGGGACTCGACCAAGCGCTACTTCCTGGTCGCAGCCAACCAGTCGAACAAGATCGCGGTGGTCGACACCAAGGAGGGCAAGCTCGCGGCGCTCGTCGACGTCGGCAAGATCCCGCACCCGGGACGCGGCGCGAATTTCGTCGACCCGAAGTTCGGACCGGTCTGGGCCACGGGCGACCTCGGCGACGAGGGCGTGGCGGTGATCGGAACCGATCCGGCGAAGAACAAGGCACATGCGTGGAAAGTCGTCCGCACGCTGAAGAGCCAGGGCGGCGGATCGCTCTTCATCAAGACTCACCCGAAGTCGAAGCATCTGTACGTCGACAATGCGCTCAATCCCGATCCGAAGGTCAGCTCGTCGGTGGCGGTGTTCGACATCGCCAATCTGGACAAGGGCTCG…
OTU822	0	1	0	0	0	0	0	0	TGGGACTCGACCAAGCGCTACTTCCTGGTCGCAGCCAACCAGTCGAACAAGATCGCGGTGGTCGACACCAAGGAGGGCAAGCTCGCGGCGCTCGTCGACGTCGGCAAGATCCCGCACCCGGGACGCGGCGCGAATTTCGTCGACCCGAAGTTCGGACCGGTCTGGGCCACGGGCGACCTCGGCGACGAGGGCGTGGCGGTGATCGGAACCGATCCGGCGAAGAACAAGGCACATGCGTGGAAAGTCGTGCGCACGCTGAAGAGCCAGGGCGGCGGGTCGCTCTTCATCAAGACTCATCCCAAGTCGCACAACCTGTGGGTCGACACGCCGCTGAACCCGGACGAGGAAACCAGCCAGTCGGTTGCCGTGTTCGACACCTCGGACCTGTCCAAGCCCTAC…
OTU823	1	0	0	0	0	0	0	0	TGGGACTCGACCAAGCGCTACTTCCTGGTCGCAGCCAACCAGTCGAACAAGATCGCGGTGGTCGACACCAAGGAGGGCAAGCTCGCGGCGCTCGTCGACGTCGGCAAGATCCCGCACCCGGGACGCGGCGCGAATTTCGTCGACCCGAAGTTCGGACCGGTCTGGGCCACGGGCGACCTCGGCGACGAGGGCGTGGCGGTGATCGGAACCGATCCGGCGAAGAACAAGGCACATGCGTGGAAGGTGGTCCGGAATCTGAAGAGCCAGGGCGGCGGGTCGCTGTTCATCAAGACGCATCCCAAGTCGAACCATCTGTATGTCGACACTGCGCTCAACCCCGACACCAAGATCAGTCAGAGTGTCGCCGTGTTCGATATCGCCAGCCTCGACAAAGGCTTC…
OTU824	0	0	1	0	0	0	0	0	TGGGACTCGACCAAGCGCTACTTCCTGGTCGCTGCCAACCAGTCGAACAAGATCGCGGTGGTCGACACCAAGGAAGGCAAGCTCGCCGCGCTCATTGACGTCGGCAAGATTCCGCATCCGGGGCGCGGCGCCAACTTCATGCACCCGGAGTTCGGCCCGGTCTGGGCGACCAGCCATCTCGGCGATGAGACCATCTCGCTGATCGGGCACCGACCCGACGGCCATCCCGACCAGGCCTGGACGGTAGTGCAGACGATCGAAGGTCAGGGCGGCGGCTCGCTGTTCATCAAGACCCATCCGAAGTCGCGCCACCTCTACGTCGACACGCCGCTCAATCCGGAAGCCGAGATCGCAGCCTCGGTCGCGGTGTTCGACCTCGACAACCTCGATGCCGGCTAC…
OTU825	0	0	0	0	1	0	0	0	TGGGACTCGACCAAGCGTTACTTCCTGACCGCGGCGAACCAGTCGGACAAGATCGTGGTGATCGACTCCAAGGAAGGCAAGCTCTCCGCGCTCGTGGACGTGGACAAGATCCCGCACCCCGGCCGCGGCGCGAACTTCATCGATCCGGAGTTCGGGCCGGTCTGGGCAACCAGCGCGCTCGGCAACGAGAAGATTACCCTGATCGGCACCGATCCCGAAGGCCACCCGGACAACGCCTGGAAGGTGGTGCGGGTCCTGAAGGGCCAGGGAGGAGGCTCGCTGTTCGTCAAGACCCATCCCGAGTCCACCAATCTGTACGTGGACACGGCGCTCAACCCGGTCGACTCTGCCAGCCAGAGCGTGGCCGTCTTCGATGTCAACAATCTGGATGCGGGTTAC…
OTU826	0	0	0	0	1	0	0	0	TGGGACTCGACCAAGCGTTACTTCCTGACGGCGGCGAACGCCCGCGGCAAGGTCGCGGTGATCGACACCAAGGAAGGCGCGCTGACGGCGATCCTGGAGACCGGCGGACAGACGCCGCATCCGGGCCGCGGCGCCAACATCATGCACCCGAAGTTCGGCCCGGTCTGGGGCACCTCGCATCTCGGCGACGAGACGGTGGCGCTGATCGGCACCGATCCGGAGGGGCATCCGGACCAGGCGTGGAAGGTGGTGCAGACGCTCGAGGGGCTGGGCGGCGGCTCGCTGTTCATCAAGTCGCACCCGAATTCGAACCACCTCTACATCGACGCGCCGCTGAACCCCGAGGCCGAGGTGTCGGCGTCGGTGGCGGTCTACAAGATTGATGAGCTGGGCGCGGAC…
OTU827	0	0	0	0	0	0	1	0	TGGGACTCGACCCAACGCTACTTCCTCACCGCGGCCAACCAGTCCGACAAGATTGCCGTGGTCGATTCGCGCGAACAGCGCATGGTCACGCTCGTCGACGTCGACAAGATCCCGCATCCGGGCCGCGGCGCGAATTTCGTGCATCCGAAGTATGGCCCTGTGTGGTCAACCTCGGCCCTCGGCAACGAAAAGGTCACGCTCATCGGCACCGATCCGGAAAACCATCCGGACAACGCGTGGAAGGTCGTCGAAGTGCTCAAGGGGCAGGGCGGGGGCTCGCTCTTCATCAAGACGAATCCGAAATCAAACCATCTCTACGTTGATTCTCCGCTCAATCCCGACGCGGCTGTCAGCCAGTCCGTCGCCGTCTTCAATGTGAACGATCTGGAAGCCGGCTAT…
OTU828	0	2	0	0	0	0	0	0	TGGGACTCGACCCACCGCTATTTCATGACAGCGGCCAACCAGTCGAACAAGATCGCGGTCATCGATTCCAAGGAAGACAAGTTGACAGCACTGGTCGATGTCACCAAGATCCCGCACCCGGGTCGTGGCGCCAACCTGACGGATCCCAAGTACGGGCCGGTGTGGGTGACCAGTGCATTGGGCAACGAAAACGTCACCGTGATCGGCACCGACCCCGTGAAGCACAAGGACAATGCCTGGAAGGTCGTGCGCACGCTCAAGGGCCAGGGTGGCGGTTCGCTGTTCGTCAAGTCGCACCCCAAGTCCAGCAACCTGTGGGTGGATTCGCCGCTCAACCCGGATGGCAAGATCAGCCAGAGTGTCGCGGTGTATGACGTCAACAACCTCGACAAGGGCTTC…
OTU829	0	0	1	0	0	0	0	0	TGGGACTCGACCCACCGCTATTTCCTGACGGCGGCCAACAAGTCGAACAAGATCGCGGTGGTCGACTCGAAGGAGGACAGGCTGGCGGCGCTGGTCGATGTCACCAGGATCCCGCACCCGGGCCGTGGCGCCAACCTCAAGGACCCGAAGTACGGACCGGTCTGGGTGACCAGTGCACTGGGTAACGAGAATGTCACGGTCATCGGTACCGACCCGGTCAGGCACAAGCAGAATGCCTGGAAGGTGGTGCGTACCCTGAAGGGCCAGGGCGGTGGGTCACTGTTCGTGAAATCCAACCCGCATTCCAGCAACCTGTGGGTGGATTCCCCGCTCAACCCGGATACCCGGATCAGCCAGAGCGTTGCGGTGTATGACGTGAATCACCTGGACAAGGGCTTT…
OTU830	0	0	0	1	0	0	0	0	TGGGACTCGACCCAGCGCTACTTCATGACTGCCGCCAACAAGTCCAACAAGGTGGCCGTGGTGGATTCCAAAGACCAGAAGCTCGCCGCCATGGTCGAGGTCGGGGCTATCCCCCACCCTGGCCGCGGTGCGAACTTCGTCGACGCTGAGTTCGGCCCGGTGTGGGCGACCAGTCACCTGGGCGACGCATCCGTCGTGCTGATCGGCACCGACCCCGAGGGCCACCCCGACCAGGCGTGGAAGGTGGTGCGCAAGCTGGAGGGCCAGGGGGGCGGTTCGCTGTTCATCAAGACCCATCCCAACTCCAAGAACCTCTACGTGGATACGGCCCTGAACTCGGTCGAGAGCCTGAGCCAGTCCGTCGCCGTGTTCGACATCGACAATCTGGAGGCCAAGTAC…
OTU831	0	0	1	0	0	0	0	0	TGGGACTCGACCCAGCGCTACTTCCTGACCGCCGCGAACAAGTCCAACAAGGTGGTGGTCGTCGACTCCAAGACAGACAAGCTCGCCGCCCTGGTCGACGTCGGCTCGATCCCCCATCCCGGGCGCGGCGCCAACTTCAACGACCCCAAATATGGGCCGGTGTGGGCCACCAGCGACCTGGGCGACGACAAGATCCCCTTGATCGGCACCGACCCGTCGAAGCACCCCGAGAACGCCTGGAAGGTCGTGCGCACCCTGAAGGGTCAAGGCGGCGGCTCCCTCTTCATCAAGACCCACCCCAGCTCGCATCACCTCTACGTGGACACCGCGCTCAACCCTGACTCGAAGGTCAGTCAGTCGGTGGCCGTGTTCGACATCAACAATCTCGACGCTGGCTAT…
OTU832	0	0	0	0	0	1	0	0	TGGGACTCGACCCAGCGCTACTTCCTGACCGCGGCCAACAAGTCCAACAAGATCGCCGTGGTCGATTCCAAGGAAGGCGATCTGGAAGGCCTGATCGACGTCGGCAAGATCCCGCACCCGGGTCGCGGCGCCAACTTCGTGCATCCGAAGTACGGGCCGGTCTGGGCCACCAGCCACCTCGGCGATCAGAGCATCGCCATCATCGGCACCGATCCCGAGAAGCACAAGCAGTACGCCTGGAAGATGGTCGAGTCCATCGACGGCCAGGGTGGCGGTTCGCTGTTCATCAAGACCCACCCGAAGTCGAAGCACCTGTATGTCGATACCGCGCTCAACCCTGATACGAAAATCAGCCAGAGCGTTGCCGTGTACGACATCAACAACCTGAAAGCCGGTTTC…
OTU833	0	0	0	0	0	3	0	0	TGGGACTCGACCCAGCGCTACTTCCTGACCGCGGCCAACAAGTCCAACAAGATCGCCGTGGTCGATTCCAAGGAAGGCGATCTGGAAGGCCTGATCGACGTCGGCAAGATCCCGCACCCGGGTCGCGGCGCCAACTTCGTGCATCCGAAGTACGGGCCGGTCTGGGCCACCAGCCACCTCGGCGATCAGAGCATCGCCATCATCGGCACCGATCCCGAGAAGCACAAGCAGTATGCCTGGAAAATGGTCGAATCCATCGACGGCCAGGGCGGCGGCTCGCTGTTCATCAAGACTCACCCGAAATCGAAGCACCTGTACGTGGACACGGCGCTCAACCCGGATGCCAAGATCAGCCGGAGTGTGGCGGTGTATGACATCGCCAACCTGAAGGCCGGCTTC…
OTU834	0	0	0	0	0	0	0	1	TGGGACTCGACCCAGCGCTACTTCCTGACCGCGGCCAACAAGTCCAACAAGATTGCAGTGGTCGATTCCAAGGACCGTGACCTGGAAGCACTGATCGATGCCCATGAAATTCCGCATCCCGGTCGTGGCGCCAACTTCGTTCATCCGAAGTACGGCCCGGTCTGGTCAACCAGTGCGCTGGGTAGCGACCAGATCACGCTGATTGGTACTGACCCGGTCAAGCACAAGAAGAATGCGTGGAAAGTGGTCGAGACCCTGCACGGCATGGGCGGTGGTTCGCTGTTTATCAAGACCCATCCGAAGTCCAGCAACCTGTGGGTAGATGCACCGTTGAATCCGGATGCCGGTATCAGCCAGTCGGTTGCCGTGTTTGACATCAATCACCTGGACAAGGGTTTT…
OTU835	0	3	0	0	0	0	0	0	TGGGACTCGACCCAGCGCTATTTCCTGACAGCCGCCAACAAGTCCAACAAGATCGCGGTAATCGACTCCAGGGACGACGATCTCGAAGCGCTGGTCGATGTTCATGAGATACCGCACCCGGGTCGCGGCGCGAACATCAAGGATCCGAAATACGGACCGGTCTGGGTTACCAGCGCGCTCGGCAACGAGAATGTGACCATGATCGGCACCGACCCGAAGAGCCACAAGGCGAATGCCTGGAAGGTGGTACGCACGCTGAAAGGCCAGGGCGGCGGATCACTGTTCGTCAAATCGAATCCCAAGTCGAACAATCTGTGGGTGGATTCGCCGCTCAACCCGGATATGAAAATCAGCCAGAGCGTCGCGGTGTATGACGTGAAACACCTCGACAAGGGCTTT…
OTU836	0	1	0	0	0	0	0	0	TGGGACTCGACCCAGCGCTATTTCCTGACAGCGGCCAACAAGTCCAACAAAATCGCAGTGATCGATTCCAAGAATGACAACCTGGCAGCACTGGTCGATGTCACCAAGATCCCGCATCCGGGTCGCGGCGCCAACCTGACGGATCCCAAATACGGACCGGTCTGGGTGACCAGCGCACTGGGTAACGAGAACGTCACCGTGATCGGTACGGACCCGGTGAAGCACAAGGACCATGCCTGGAAGGTCGTGCGTACCCTCAAGGGTCAGGGCGGCGGTTCGCTGTTCGTCAAGTCGCACCCCAAGTCCAGCAACCTGTGGGTGGATACGACACTGAATCCCGACACCAAGATCAGCCAGAGCGTTGCGGTGTATGACGTGAACAACCTCGACAAGGGCTTT…
OTU837	0	0	0	1	0	0	0	0	TGGGACTCGACCCAGCGCTATTTCCTGACAGCGGCCAACAAGTCCAACAAAATCGCAGTGATCGATTCCAAGAATGACAACCTGGCAGCACTGGTCGATGTCACCGAGATACCGCACCCGGGGCGCGGCGCGAACATCAAGGATCCGAAATACGGACCGGTCTGGGTCACCAGCGCGCTCGGCAACGAGAATGTGACCATGATCGGCACCGACCCGAAGGGTCACAAGGCGAATGCCTGGAAGGTGGTGCGCACGCTCAAGGGCCAGGGCGGCGGATCGCTGTTTGTCAAGTCGAACCCCAAGTCGAACAACCTGTGGGTGGATTCGCCCCTCAACCCGGATACGAAAATCAGCCAGAGCGTCGCGGTGTATGACGTGAAACACCTCGACAAGGGCTTT…
OTU838	1	0	0	0	0	0	0	0	TGGGACTCGACCCAGCGTTACTTCCTGACCGCGGCCAATCAATCGAACAAAGTGGCTGTGGTCGACTCACGCGAGCAGAAACTTGCGGCCCTGGTCGATGTGAAGACCACGCCGCATCCGGGTCGCGGTGCCAATCTGATCGACCCGAAATATGGTCCGGTGTGGGTGACCAGCGCGTTGGGCGATGCGGAGATCACCTTCGTCGGCACCGACCCGGAACATCATCCGGAATACGCGTGGCAACCAGTGCGCGTGCTGCAAGGGCAGGGTGGCGGCTCGCTGTTCATCAAGACCCATCCGAAGTCCAAGCACCTCTATGTCGATACCGCGCTAAACCCGGAGGTGACGGTGAGTCAGTCGGTGGCGGTGTTCGACACCACCAACCTCGACGCCCCCTAC…
OTU839	2	0	0	0	0	0	0	0	TGGGACTCGACCCAGCGTTACTTCCTGACCGCGGCCAATCAATCGAACAAAGTGGCTGTGGTCGACTCACGCGAGCAGAAACTTGCGGCCCTGGTCGATGTGAAGACCACGCCGCATCCGGGTCGCGGTGCCAATCTGATCGACCCGAAATATGGTCCGGTGTGGGTGACCAGCGCGTTGGGCGATGCGGAGATCACCTTCGTCGGCACCGACCCGGAACATCATCCGGATTACGCGTGGCAGCCAGTGCGCGTGCTGCAAGGGCAGGGCGGCGGTTCGCTGTTCGTCAAGAGTCATCCCAAGTCGCACAACCTGTGGGTCGACACGCCGCTGAATCCGGAGCCGAAGATCAGTCAGTCGGTGGCAGTATTCGACGTTCGCAACCCCGATGCGGGCTAC…
OTU840	0	1	0	0	0	0	0	0	TGGGACTCGACCCAGCGTTACTTCCTGACGGCGGCCAACAAGTCCAACAAAATCGCGGTGATCGACTCCAGGGATGACGATCTGGAAGCGCTGGTCGATGTCCACGAAATCCCGCACCCGGGTCGCGGCGCGAACATCAAGGACCCGAAATACGGACCGGTCTGGGTCACCAGCGCGCTCGGCAACGAAAATGTAACCATGATCGGCACCGACCCGAAGGGCCACAAGGCGAATGCCTGGAAGGTGGTGCGCACACTGAAAGGCCAGGGCGGCGGATCACTGTTCGTCAAATCGAACCCCAAGTCGAACAACCTGTGGGTGGATTCACCGCTCAACCCGGATGCGAAGATCAGCCAGAGCGTCGCGGTATATAACGTGAAACACCTCGACAAGGGCTTT…
OTU841	0	1	0	0	0	0	0	0	TGGGACTCGACCCAGCGTTACTTCCTGACGGCGGCCAACAAGTCCAACAAAATCGCGGTGATCGACTCCAGGGATGACGATCTGGAAGCGCTGGTCGATGTCCACGAAATCCCGCACCCGGGTCGCGGCGCGAACATCAAGGACCCGAAATACGGCCCGGTCTGGGTCACCAGCGCGCTCGGCAACGAGAATGTCACGGTGATCGGTACCGACCCGGTAAAACACAAGGATCATGCCTGGAAGGTGGTGCGTACGCTCAAGGGCCAGGGTGGTGGCTCGCTGTTCGTGAAGTCCCATCCCAAGTCCAGCAACCTGTGGGTGGATTCGCCACTGAATCCGGACACCAAGATCAGCCAGAGCGTCGCGGTGTATGACGTGAACAACCTCGACAAGGGTTTC…
OTU842	0	1	0	0	0	0	0	0	TGGGACTCGACCCAGCGTTACTTCCTGACGGCGGCCAACAAGTCCAACAAAATCGCGGTGATCGACTCCAGGGATGACGATCTGGAAGCGCTGGTCGATGTCCACGAAATCCCGCACCCGGGTCGCGGCGCGAACATCAAGGACCCGAAATACGGCCCGGTCTGGGTCACCAGCGCGCTCGGCAACGAGAATGTGACCATGATCGGCACCGACCCGAAGAGCCACGAGGCGAATGCCTGGAAGGTGGTACGCACGCTGAAAGGCCAGGGCGGCGGATCACTGTTCGTCAAATCGCATCCGGAATCGAAAAACCTGTGGGTGGATTCTCCCCTGAACCCGGAGGAAACCATCAGCCAGAGCGTCGCGGTGTTCGATATTGAAAACCTCGACGGCGGCTAT…
OTU843	2	0	0	0	0	0	0	0	TGGGACTCGACCCAGCGTTATTTCATGACAGCGGCCAACAAGTCCAACAAAATCGCGGTGATCGACTCCAAGGACGACGATCTGGTAGCGCTGGTCGATGTCCACGAGATACCGCACCCGGGGCGCGGCGCGAACATCAAGGATCCGAAATACGGACCGGTCTGGGTCACCAGCGCGCTCGGCAACGAAAATGTAACCATGATCGGCACCGACCCGAAGGGCCACAAGGCGAATGCCTGGAAGGTGGTGCGCACACTGAAAGGCCAGGGCGGCGGATCACTGTTCGTCAAATCGAACCCCAAGTCGAACAACCTGTGGGTGGATTCACCGCTCAACCCGGATGCCAAGATCAGCCAGAGCGTCGCGGTGTTTGACGTGAAGCATCTCGACAAGGGCTTT…
OTU844	0	0	0	0	0	0	0	1	TGGGACTCGACCCAGCGTTATTTCATGACAGCGGCCAACAAGTCCAACAAAATCGCGGTGATCGACTCCAAGGACGACGATCTGGTAGCGCTGGTCGATGTCCACGAGATACCGCACCCGGGGCGCGGCGCGAACATCAAGGATCCGAAATACGGACCGGTCTGGGTCACCAGCGCGCTCGGCAACGAAAATGTAACCATGATCGGCACCGACCCGAAGGGCCACAAGGCGAATGCCTGGAAGGTGGTGCGCACACTGAAAGGCCAGGGCGGCGGATCACTGTTCGTCAAATCGAACCCCAAGTCGAACAACCTGTGGGTGGATTCACCGCTCAACCCGGATGCGAAGATCAGCCAGAGCGTGGCGGTATTTGATATCGACAATCTCGACAAGGGTTTT…
OTU845	0	0	1	0	0	0	0	0	TGGGACTCGACCCAGCGTTATTTCATGACAGCGGCCAACAAGTCCAACAAAATCGCGGTGATCGACTCCAAGGACGACGATCTGGTAGCGCTGGTCGATGTCCACGAGATACCGCACCCGGGGCGCGGCGCGAACATCAAGGATCCGAAATACGGACCGGTCTGGGTCACCAGCGCGCTCGGCAACGAAAATGTAACCATGATCGGCACCGACCCGAAGGGCCACAAGGCGAATGCCTGGAAGGTGGTGCGCACACTGAAAGGCCAGGGCGGTGGATCGCTGTTCGTCAAGTCGAATCCCAAGTCCACCAATCTGTGGGTGGATTCACCGCTCAACCCGGATGCGAAGATCAGCCAGAGCGTCGCGGTATATAACGTGAAACACCTCGACAAGGGCTTT…
OTU846	0	0	0	1	0	0	0	0	TGGGACTCGACCCAGCGTTATTTCATGACAGCGGCCAACAAGTCCAACAAAATCGCGGTGATCGATTCCAAGGACGACGATCTGGTAGCGCTGGTCGATGTCCACGAGATACCGCACCCGGGGCGCGGCGCGAACATCAAGGATCCGAAATACGGACCGGTCTGGGTCACCAGCGCGCTCGGCAACGAAAATGTAACCATGATCGGCACCGACCCGAAGGGCCACAAGGCGAATGCCTGGAAGGTGGTGCGCACACTGAAAGGCCAGGGCGGCGGATCACTGTTCGTCAAGTCGAACCCCAGGTCGAACAATCTGTGGGTGGATTCGCCGCTCAACCCGGATACGAAGATCAGCCAGAGCGTCGCGGTGTATGACGTGAAACACCTTGACAAGGGCTTT…
OTU847	0	1	0	0	0	0	0	0	TGGGACTCGACCCAGCGTTATTTCCTGACAGCGGCCAACAAGTCCAACAAAATCGCGGTGATCGATTCCAAGAATGACGATCTGGTAGCGCTGGTCGATGTCACCGAGATACCGCACCCGGGGCGCGGCGCGAATATCAAGGATCCGAAATACGGACCGGTCTGGGTCACCAGCGCGCTCGGCAACGAGAATGTGACCATGATCGGCACCGACCCGAAGGGCCACAAGGCGAATGCCTGGAAGGTGGTGCGAACGCTGAAAGGCCAGGGTGGCGGATCGCTGTTCGTCAAGTCGAACCCCAAGTCGAACAACCTGTGGGTGGATTCGCCCCTCAATCCGGATGCGAAACTCAGCCAGAGCGTCGCGGTATACGATGTGAAACACCTCGACAAGGGCTTT…
OTU848	0	0	1	0	0	0	0	0	TGGGACTCGACCCAGCGTTATTTCCTGACAGCGGCCAACAAGTCCAACAAGATCGCGGTAATCGACTCCAAGAATGACGATCTGGTAGCGCTGGTCGATGTCCACGAGATACCGCACCCGGGACGTGGCGCGAACATCAAGGATCCGAAATACGGACCGGTCTGGGTCACCAGCGCGCTCGGCAACGAAAATGTAACCATGATCGGCACCGACCCGAAGGGCCACAAGGCGAATGCCTGGAAGGTGGTGCGCACACTCAAGGGTCAGGGCGGTGGATCGCTGTTCGTCAAGTCGAACCCCAAGTCGAACAACCTGTGGGTGGATTCACCGCTCAACCCGGATGCGAAGATCAGCCAGAGCGTCGCGGTATATAACGTGAAACACCTCGACAAGGGCTTT…
OTU849	0	0	1	0	0	0	0	0	TGGGACTCGACCCAGCGTTATTTCCTGACAGCGGCCAACAAGTCCAACAAGATCGCGGTAATCGACTCCAAGAATGACGATCTGGTAGCGCTGGTCGATGTCCACGAGATACCGCACCCGGGACGTGGCGCGAACATCAAGGATCCGAAATACGGACCGGTCTGGGTCACCAGCGCGCTCGGCAACGAAAATGTGACCATGATCGGCACCGACCCGAAGGCCCACAAAGACAATGCCTGGAAGGTGGTGCGCACACTCAAGGGCCAGGGCGGTGGATCGCTGTTCGTCAAGTCGAACCCCAGGTCGAACAATCTGTGGGTGGATTCGCCGCTCAACCCGGATACGAAGATCAGCCAGAGCGTCGCGGTGTATGACGTGAAACACCTCGACAATGGCTTT…
OTU850	0	0	1	0	0	0	0	0	TGGGACTCGACCCAGCGTTATTTCCTGACAGCGGCCAACAAGTCCAACAAGATCGCGGTAATCGACTCCAAGAATGACGATCTGGTAGCGCTGGTCGATGTCCACGAGATACCGCACCCGGGGCGCGGCGCGAACATCAAGGATCCGAAATACGGACCGGTCTGGGTCACCAGCGCGCTCGGCAACGAAAATGTAACCATGATCGGCACCGACCCGAAGGGCCACAAGGCGAATGCCTGGAAGGTGGTGCGCACACTCAAGGGTCAGGGCGGTGGATCGCTGTTCGTCAAGTCGAACCCCAGGTCGAATAACCTGTGGGTGGATTCGCCGCTCAACCCGGATACGAAGATCAGCCAGAGCGTCGCGGTGTATGACGTGAAACACCTTGACAAGGGCTTT…
OTU851	0	0	1	0	0	0	0	0	TGGGACTCGACCCAGCGTTATTTCCTGACAGCGGCCAACAAGTCCAACAAGATCGCTGTGATCGACTCCAAAAATGACGATCTGGTAGCGCTGGTCGATGTCCACGAGATACCGCACCCGGGACGTGGCGCGAACATCAACGATCCGAAGTACGGGCCGGTGTGGGTTACCAGTGCGCTTGGCAATGCCGACATCACGTTCATCGGCACCGATCCCGAGAAGCACAAGAGCAACGCATGGAAAGCCGTTCGCAAGCTTCAGGGTCAGGGCGGCGGCTCACTTTTCGTCAAGAGCCACCCGAATTCGAAAAATCTATGGGTGGATTCACCGTTGAACCCGGACCCGAAGATCAGTCAATCGGTCGCGGTATTCGACATCAACAATCTGGATAAAGGATTC…
OTU852	0	0	1	0	0	0	0	0	TGGGACTCGACCCAGCGTTATTTCCTGACAGCGGCCAACAAGTCCAACAAGATCGCTGTGATCGACTCCAAAAATGACGATCTGGTAGCGCTGGTCGATGTCCACGAGATACCGCACCCGGGACGTGGCGCGAACATCAAGGATCCGAAATACGGACCGGTCTGGGTAACCAGCGCGCTCGGCAACGAAAATGTAACCATGATCGGCACCGACCCGAAGGGCCACAAGGCGAATGCCTGGAAGGTGGTGCGCACACTCAAGGGTCAGGGCGGTGGATCGCTGTTCGTCAAGTCGAACCCCAGGTCGAATAACCTGTGGGTGGATTCGCCGCTCAACCCGGATACGAAGATCAGCCAGAGCGTCGCGGTGTATGACGTGAAACACCTCGACAAGGGCTTT…
OTU853	0	0	0	1	0	0	0	0	TGGGACTCGACCCAGCGTTATTTCCTGACAGCGGCCAACAAGTCCAACAAGATCGCTGTGATCGACTCCAAAAATGACGATCTGGTAGCGCTGGTCGATGTCCACGAGATACCGCACCCGGGACGTGGCGCGAACATCAAGGATCCGAAATACGGACCGGTCTGGGTCACCAGCGCGCTCGGCAACGAAAATGTAACCATGATCGGCACCGACCCGAAGGGCCACAAGGCGAATGCCTGGAAGGTGGTGCGCACACTCAAGGGTCAGGGCGGTGGATCGCTGTTCGTCAAGTCGAACCCCAGGTCGAATAACCTGTGGGTGGATTCGCCGCTCAACCCGGATACGAAGATCAGCCAGAGCGTCGCGATGTATGACGTGAAACACCTTGACAAGGGCTTT…
OTU854	0	0	1	0	0	0	0	0	TGGGACTCGACCCAGCGTTATTTCCTGACAGCGGCCAACAAGTCCAACAAGATCGCTGTGATCGACTCCAAAAATGACGATCTGGTAGCGCTGGTCGATGTCCACGAGATACCGCACCCGGGACGTGGCGCGAACATCAAGGATCCGAAATACGGACCGGTCTGGGTCACCAGCGCGCTCGGCAACGAAAATGTGACCATGATCGGCACCGACCCGAAGGGCCACAAGGCGAATGCCTGGAAGGTGGTGCGCACACTCAAGGGTCAGGGCGGTGGATCGCTGTTCGTCAAGTCGAACCCCAGGTCGAACAATCTGTGGGTGGATTCGCCGCTCAACCCGGATACGAAGATCAGCCAGAGCGTCGCGGTGTATGACGTGAAACACCTTGACAAGGGCTTT…
OTU855	0	0	1	0	0	0	0	0	TGGGACTCGACCCAGCGTTATTTCCTGACAGCGGCCAACAAGTCCAACAAGATCGCTGTGATCGACTCCAAAAATGACGATCTGGTAGCGCTGGTCGATGTCCACGAGATACCGCACCCGGGACGTGGCGCGAACATCAAGGATCCGAAATACGGACCGGTCTGGGTCACCAGCGCGCTCGGCAACGAAAATGTGACCATGATCGGCACCGACCCGAAGGGCCACAAGGCGAATGCCTGGAAGGTGGTGCGCACGCTGAAAGGCCAGGGCGGTGGATCGCTGTTCGTCAAGTCCAATCCCAGGTCGAATAACCTGTGGGTGGATTCGCCGCTCAACCCGGAGATACGAAAAATCAGCCAGAGCGTCGCTGTGTATGACGTGAAACACCTCGACAAGGGC…
OTU856	0	0	1	0	0	0	0	0	TGGGACTCGACCCAGCGTTATTTCCTGACAGCGGCCAACAAGTCCAACAAGATCGCTGTGATCGACTCCAAAAATGACGATCTGGTAGCGCTGGTCGATGTCCACGAGATACCGCACCCGGGGCGCGGCGCGAACTTCGTCGATCCGAAATTCGGACCGGTCTGGGCCACCAGCGACCTGGGCGACGAAGGCCTGGCGGTGATCGGCACCGATCCGGTGAAGAACAAGGCCCACGCGTGGAAGGTGGTCCGGAATCTGAAGAGCCAGGGCGGCGGGTCGCTGTTCATCAAGACCAATCCGAAATCGAAGCACCTGTACGTCGACAACGCGCTCAATCCGGATCCGAAGATCAGCTCGTCCGTGGCGGTTTATGATATCGGCAATCTCGACAAGGGACCG…
OTU857	0	0	0	0	0	0	0	1	TGGGACTCGACCCAGCGTTATTTCCTGACGGCGGCCAACAAGTCCAACAAGATCGCGGTAATCGACTCCAAGAATGACGATCTGGTAGCGCTGGTCGATGTCCACGAGATACCGCATCCGGGACGTGGCGCGAACATCGAGGATCCGAAATACGGACCGGTCTGGGTCACCAGCGCGCTCGGCAACGAAAATGTAACCATGATCGGCACCGACCCGAAGAAACACAAGGACAATGCCTGGAAGGTGGTGCGCACACTCAAGGGCCAGGGCGGTGGATCGCTGTTCGTCAAGTCGAACCCCAGGTCGAACCATCTGTATGTCGACACTGCGCTGAACCCCGACACCAAGATCAGTCAGAGTGTCGCCGTGTTCGATATCGCCAGCCTCGACAAAGGCTTC…
OTU858	0	0	0	0	1	0	0	0	TGGGACTCGACCCAGCGTTATTTCCTGACGGCGGCCAACAAGTCCAACAAGATCGCGGTGATCGACTCCAAGAATGACGATCTGGTCGCGCTGGTCGATGTCCACGAGATACCGCATCCGGGACGTGGCGCGAACATCAAGGATCCGAAATACGGACCGGTCTGGGTAACCAGCGCGCTCGGCAACGAAAATGTCACCATGATCGGCACCGACCCGAAGAAACACAAGGACAATGCCTGGAAGGTGGTGCGTACGCTCAAGGGCCAGGGCGGCGGATCACTGTTCGTCAAGTCGAACCCGAAATCTAACAACCTGTGGGTGGATTCGCCGCTCAACCCGGATACGAAGATCAGCCGAGAGTGTCGCGGTATACGATGTGAAACACCTCGGACAAGGGCT…
OTU859	0	1	0	0	0	0	0	0	TGGGACTCGACCCAGCGTTATTTCCTGACGGCGGCCAACAAGTCCAACAAGATCGCGGTGATCGACTCCAAGGACGACAATCTGGAAGCGCTGGTTGATGTCACCGAAATCCCGCACCCGGGTCGCGGCGCGAACATCAAGGACCCGAAATACGGCCCGGTCTGGGTCACCAGCGCGCTCGGCAACGAGAATGTGACCATGATCGGCACCGACCCGAAGAGCCACGAGGCGAATGCCTGGAAGGTGGTACGCACGCTGAAAGGCCAGGGCGGCGGATCACTGTTCGTCAAATCGAATCCCAAGTCGAACAATCTGTGGGTGGATTCGCCGCTCAACCCGGATATGAAAATCAGCCAGAGCGTCGCGGTGTATGACGTGAAACACCTCGACAAGGGCTTT…
OTU860	0	0	1	0	0	0	0	0	TGGGACTCGACCCAGCGTTATTTCCTGACTGCGGCCAACAAGTCCAACAAAATCGCGGTGATCGACTCCAAGAATGACGATCTGATCGCGCTGGTCGATGTCCACGAGATACCTCACCCGGGGCGCGGCGCGAACATCAAGGATCCGAAATACGGACCGGTCTGGGTCACCAGCGCGCTCGGCAACGAAAATGTAACCATGATCGGCACCGACCCGAAGGGCCACAAGGCGAATGCCTGGAAGGTGGTGCGCACGCTGAAAGGCCAGGGCGGTGGATCGCTGTTCGTCAAGTCCAATCCCAGGTCGAATAACCTGTGGGTGGATTCGCCGCTCAACCCGGATACGAAAATCAGCCAGAGCGTCGCTGTGTATGACGTGAAACACCTCGACAAGGGCTTT…
OTU861	0	0	1	0	0	0	0	0	TGGGACTCGACCCAGCGTTATTTCCTGACTGCGGCCAACAAGTCCAACAAAATCGCGGTGATCGACTCCAAGGACGACGATCTGGTAGCGCTGGTCGATGTCCACGAGATACCGCACCCGGGGCGCGGCGCGAACATCAAGGATCCGAAATACGGACCGGTCTGGGTCACCAGCGCGCTCGGCAACGAAAATGTAACCATGATCGGCACCGACCCGAAGGGCCACAAGGCGAATGCCTGGAAGGTGGTGCGCACACTGAAAGGCCAGGGCGGCGGATCACTGTTCGTCAAATCGAACCCCAAGTCGAACAACCTGTGGGTGGATTCACCGCTCAACCCGGATGCGAAGATCAGCCAGAGCGTCGCGGGTATATAACGTGAAACACTCTCGACAAGGGCT…
OTU862	0	1	0	0	0	0	0	0	TGGGACTCGACCCAGCGTTATTTCCTTACGGCGGCCAACAAGTCCAACAAGATCGCGGTGATAGACTCCAGGGACGACGATCTGGAAGCGCTGGTCGATGTCACCGAGATCCCGCACCCGGGTCGTGGCGCGAACATCAAGGATCCGAAATACGGACCGGTCTGGGTTACCAGCGCGCTCGGCAACGAAAATGTGACCATGATCGGCACCGACCCGAAGGACCACAAGGCGAATGCCTGGAAGGTGGTGCGCACGCTGAAGGGTCAGGGCGGCGGATCGCTGTTCGTCAAGTCGAACCCCGAATCGAACAACCTGTGGGTGGATTCGCCGCTCAACCCGGATGCGAAAATCAGCCAGAGCGTCGCGGTGTATGACGTGAAACACCTCGACAAGGGCTAT…
OTU863	0	0	4	0	0	0	0	0	TGGGACTCGACCCAGCGTTATTTTCTGACAGCGGCCAACAAGTCCAACAAGATCGCGGTAATCGACTCCAAGAATGACGATCTGGTGGCGCTGGTCGATGTCCACGAGATACCGCATCCGGGACGTGGCGCGAACATCAAGGATCCGAAATACGGACCGGTCTGGGTAACCAGCGCGCTCGGCAACGAAAATGTGACCATGATCGGCACCGACCCGAAGGCCCACAAAGACAATGCCTGGAAGGTGGTGCGCACACTCAAGGGCCAGGGCGGTGGATCGCTGTTCGTCAAGTCGAACCCCAGGTCGAATAACCTGTGGGTGGATTCGCCGCTCAACCCGGATACGAAGATCAGCCAGAGCGTCGCGGTGTATGACGTGAAACACCTCGACAAGGGCTTT…
OTU864	0	0	1	0	0	0	0	0	TGGGACTCGACCCAGCGTTATTTTCTGACAGCGGCCAACAAGTCCAACAAGATCGCGGTAATCGACTCCAAGAATGACGATCTGGTGGCGCTGGTCGATGTCCACGAGATACCGCATCCGGGACGTGGCGCGAACATCAAGGATCCGAAATACGGACCGGTCTGGGTAACCAGCGCGCTCGGCAACGAAAATGTGACCATGATCGGCACCGACCCGAAGGGCCACAAGGCGAATGCCTGGAAGGTGGTGCGCACACTGAAAGGCCAGGGCGGCGGATCACTGTTCGTCAAATCGAACCCCAAGTCGAACAACCTGTGGGTGGATTCACCGCTCAACCCGGATGCGAAGATCAGCCAGAGCGTCGCGGTATATAACGTGAAACACCTCGACAAGGGCTTT…
OTU865	1	0	0	0	0	0	0	0	TGGGACTCGACCCATCGCTACTTCATGACCGCGGCCAACAAGTCCAACAAGATCGCCGTGGTCGACTCCAAGGAAGGCGACCTGGAAGCCCTGATCGACGTCGGCCAGATCCCGCACCCCGGGCGTGGCGCCAACTTCGTGCATCCGAAGTACGGGCCAGTGTGGGCGACCAGCCACCTCGGCGACCAGACCATCGCCCTGATCGGCACGGACCCCGACAAACACCCCAAATATGCCTGGAAAATGGTCGAATCGATTGACGGCCAGGGCGGCGGCTCGCTGTTCATCAAGACCCACCCCAAGTCGAAGCACCTGTATGTCGATACCGCGCTCAACCCTGATACGAAATCAGCCCAGAGCGTTGCCGTGTACGACATCAACAACCTGAAAGCCGGTTTC…
OTU866	1	0	0	0	0	0	0	0	TGGGACTCGACCCATCGCTACTTCATGACCGCGGCCAACAAGTCCAACAAGATCGCGGTGATCGACTCCAAGGACGGACAAGCTGGTCAAGCTGGTGGACGTCGGCGCGATCCCCCACCCGGTCGCGGCGCCAACTTCGTCGATCCGCAGTACGGCCCGGTGTGGGCCACCAGCCACCTCGGTGACCAGAGCATCGCCATCATTGGCACCGATCCCGAGAAGCACAAGCAGTACGCCTGGAAGATGGTCGAGTCCATCGACGGCCAGGGTGGCGGTTCGCTGTTCATCAAGACCCACCCGAAGTCGAAGCACCTGTATGTCGATACCGCGCTCAACCCTGATACGAAAATCAGCCAGAGCGTTGCCGTGTACGACATCAACAACCTGAAAGCCGGTTTC…
OTU867	1	0	0	0	0	0	0	0	TGGGACTCGACCCATCGCTACTTCATGACCGCGGCCAACAAGTCCAACAAGATCGCGGTGATCGACTCCAAGGAGGACAAGCTGGTCAAGCTGGTGGACGTCGGCGCGATCCCCCACCCCGGTCGCGGCGCCAACTTCGTCGATCCGCAGTACGGCCCGGTGTGGGCCACCAGCGATCTCGGTGACGACCAGATCGCGGTGATCGGCACCGACCCGGTCAACCACAAGGAGAGCGCCTGGAAGGCGGTGCGCATGCTCAAGGGGCAGGGGGGCGGCTCGCTGTTCATCAAGACGCATCCCAAGTCGAACCATCTGTATGTCGACACTGCGCTGAACCCCGACACCAAGATCAGTCAGAGTGTCGCCGTGTTCGATATCGCCAGCCTCGACAAAGGCTTC…
OTU868	0	0	0	0	1	0	0	0	TGGGACTCGACCCATCGCTACTTCCTCACCGCGGCCAATCAGTCCAATAAAATTGCGGTTGTGGATTCCAAGAAGCGCACGCTCGAGGCGCTGGTGGACGCGGAGAAAATCCCGCATCCGGGACGCGGCGCCAACATCAAGGACCCGAAGCACGGCCCGGTGTGGGTGACCAGCGCCCTCGGTAGTGCCGATATCACCTTCATTGGTACCGATCCCGTCAACCACAAGAAGAATGCCTGGAAGGGGGTTCGGGTGCTGCAGGGTCAAGGCGGCGGCTCACTTTTCGTCAAGAGCCACCCGAATTCGAAAAATCTATGGGTGGATTCACCGTTGAACCCGGACCCGAAGATCAGTCAATCGGTCGCGGTATTCGACATCAACAATCTGGATAAAGGATTC…
OTU869	0	0	0	0	2	0	0	0	TGGGACTCGACCCATCGCTACTTCCTCACCGCGGCCAATCAGTCCAATAAAATTGCGGTTGTGGATTCCAAGAAGCGCACGCTCGAGGCGCTGGTGGACGCGGAGAAAATCCCGCATCCGGGACGCGGCGCCAACATCAAGGACCCGAAGCACGGCCCGGTGTGGGTTACCAGTGCGCTTGGCAATGCCGACATCACGTTCATCGGCACCGATCCCGAGAAGCACAAGAGCAACGCATGGAAAGCCGTTCGCAAGCTTCAGGGTCAGGGCGGCGGCTCACTTTTCGTCAAGAGCCACCCGAATTCGAAAAATCTATGGGTGGATTCACCGTTGAACCCGGACCCGAAGATCAGTCAATCGGTCGCGGTATTCGACATCAACAATCTGGATAAAGGATTC…
OTU870	0	0	0	0	0	0	0	2	TGGGACTCGACCCTGCGTTATTTTATGACTGCGGCGAACAAGTCGAACAAGATCGCGGTGGTTGATTCCAAGGAAGGCAAGCTGACCGCGTTGGTCGATGTCGGCCAGATCCCGCATCCGGGGCGCGGCGCCAACTTTGTCGATCCGAAGTACGGTCCGGTCTGGGCGACCAGTCACCTGGGCGATCAGACGATTGCGTTGATCGGCACCGACCCGGCGGGACATCCGGACAACGCCTGGAAGATGGTGCGCAGCATCAACGGCCAGGGTGGTGGCTCGCTGTTCATCAAGACCCATCCGAAGTCGAAGAACCTGTATGTCGATACCGCGCTCAACCCGGTGGAGGCCATGAGCCAGTCGATTGCGGTGTTCAATATCGACGATCTCGACAAGGGCTAT…
OTU871	0	0	0	0	1	0	0	0	TGGGACTCGACGAAGCGCTACTTCCTGACAGCCGCGAACAAGTCCGACAAGATCGCCGTGATCGACTCGCGCGACCGTGAGCTGGAGGCTTTGATCGACGTCACAAAGATTCCGCACCCCGGGCGAGGCGCAAACCTGCTTGATCCCGAGTTTGGACCGGTCTGGGTCACCAGCGCGCTGGGTAATGCAAACGTGACTTTTATCGGTACCGATCCTGAAGGCCATCCGGATAACGCCTGGGAAGTCGTGCGCACGCTCGACGGAATGGGTGGCGGCTCGCTGTTCGTCAAGACACACCCGAAGTCGAAGAACCTGTGGGTCGACGCGCCATTGAATCCTGACCCCGCGATAAGCCAGTCAATTGCCGTCTTTGACATCAACAACCTCGACGGCGGCTTC…
OTU872	0	0	0	0	1	0	0	0	TGGGACTCGACGAAGCGCTACTTCCTGACAGCCGCGAACAAGTCCGACAAGATCGTGGTCATCGACTCCAAGGAAGGCAAGCTGACGGCCCTGGTGGACGTGGACAAGATCCCGCAACCCGGGCGCGGCGCCAACATCACCGATCCCAAGTACGGTCCGGTGTGGGTGACGAGCGCGCTGGGTAGCGCCGATGTGACCTTCATCGGCACCGATCCGGTCAAGAACAAGAGCAATGCATGGAAGGCCGTGCGTGTGCTCCAGGGCCAGGGCGGCGGATCACTGTTCGTCAAGAGCCATCCCAAGTCCAAGAATCTGTGGGTGGACTCGCCGCTCAATCCCGATCCCAAGATCAGTCAGTCGGTAGCGGTGTTCGACATCGACAATCTGGACAAGGGATTC…
OTU873	0	0	0	0	1	0	0	0	TGGGACTCGACGAAGCGCTACTTCCTGACAGCCGCGAACAAGTCCGACAAGATCGTGGTCATCGACTCCAAGGAAGGCAAGCTGACGGCCCTGGTGGACGTGGACAAGATCCCGCACCCTGGTCGCGGCGCGAACTTCATCGATCCGGAGTTCGGGCCGGTCTGGGCAACCAGCGCGCTCGGCAACGAGAAGATTACCCTGATCGGCACCGATCCCGAAGGCCACCCGGACAACGCCTGGAAGGTGGTGCGGGTCCTGAAGGGCCAGGGAGGAGGCTCGCTGTTCGTCAAGACCCATCCCGAGTCCACCAATCTGTACGTGGACACGGCGCTCAACCCGGTCGACTCTGCCAGCCAGAGCGTGGCCGTCTTCGATGTCAACAATCTGGATGCGGGTTAC…
OTU874	0	0	0	0	0	0	0	1	TGGGACTCGACGCAGCGCTACTTCATGACTGCCGCGAACAAGTCCAACAAGATCGCCGTGGTCGACTCCAAGGAAGGCGACTTGGAAGCCCTGATCGACGTCGGCCAGATCCCGCACCCCGGGCGTGGCGCCAACTTCGTGCATCCGAAGTACGGCCCGGTGTGGGCGACCAGCCACCTCGGAGACCAGACCATCGCCCTGATAGGCACGGATCCGGTCAAGCACAAGGCGAATGCCTGGAAGGTCGTGCGCACGCTGAAGGGCCAGGGCGGCGGTTCGCTGTTCATCAAGACCCATCCGAAGTCGCACAACCTGTATGTCGATACCGCGCTGAACCCGGACGAGAAGATCAGCCAGTCGGTGGCGGTGTTCGACATCAACCACCTGGACAAGCCCTAC…
OTU875	0	1	0	0	0	0	0	0	TGGGACTCGACGCAGCGCTACTTCCTGACCGCCGCGAACAAGTCCAACAAAATTGCCGTGGTCGACTCCAAGGAAGGTGATCTGGAGGCCCTGGTAGACGTCGGCAAGATTCCGCACCCGGGACGCGGCGCCAACTTCGTACACCCGAAATACGGCCCGGTATGGGCGACCAGCCACCTCGGCGACCAGACCATCGCCCTGATCGGCACGGACCCCGACAAGCATCCCAAGTATGCCTGGAAGATGGTCGAATCCATCGACGGTCAGGGCGGCGGCTCGCTGTTCATCAAGACGCATCCCAAATCGAAGCACCTGTATGTCGACACTGCGCTGAACCCCGACACCAAGATCAGTCAGAGTGTCGCCGTGTTCGATATCGCCAGCCTGGACAAAGGCTTC…
OTU876	0	1	0	0	0	0	0	0	TGGGACTCGACGCAGCGCTACTTCCTGACCGCCGCGAACAAGTCCAACAAAATTGCCGTGGTCGACTCCAAGGAAGGTGATCTGGAGGCCCTGGTAGACGTCGGCAAGATTCCGCACCCGGGACGCGGCGCCAACTTCGTGCACCCGAAATACGGCCCGGTATGGGCGACCAGCCACCTCGGCGACCAGACCATCGCCCTGATCGGCACGGACCCCGACAAGCATCCCAAGTATGCCTGGAAGATGGTCGAATCCATCGACGGTCAGGGCGGCGGCTCGCTGTTCATCAAGACGCATCCCAAATCGAAGCACCTGTATGTCGACACTGCGCGTGAACCCCCGACACCAAAGACTCACGTCAGGAGTGTCGCCGTGTTCGATATCGCCAGCCTGGACAAA…
OTU877	0	0	0	0	0	0	0	1	TGGGACTCGACGCAGCGCTACTTCCTGACCGCCGCGAACAAGTCCAACAAGATCGCAGTGGTCGATTCCAAGGAAGGCGATCTGGAAGCCCTGATCGATGTGGGCAAGATCCCCCACCCCGGACGCGGCGCCAACTTCGTGCATCCCAAGTACGGGCCGGTGTGGGCCACCAGCCACCTCGGTGACCAGAGCATCGCCATCATTGGCACCGATCCCGAGAAGCACAAGCAGTACGCCTGGAAGATGGTCGAGTCCATCGACGGCCAGGGTGGCGGTTCGCTGTTCCTCAAGACCCATCCGAAGTCCCACCATCTCTACGTGGATACGCCCCTCAACCCCGACGCTGCGGTGAGCCAGTCGGTGGCGGTTTTCGACATCGACAATCTGGAGGCGCCCTAC…
OTU878	0	0	0	0	0	0	0	1	TGGGACTCGACGCAGCGCTACTTCCTGACCGCCGCGAACAAGTCCAACAAGATCGCCGTGGTCGACTCCAAGGAAGGCAAGCTCACCGCCCTGGTCGACGTTGGCCAGATCCCGCACCCTGGCCGCGGTGCGAACTTTACGCATCCGAAGTTCGGTCCGGTCTGGGCCACCAGTCATCTTGGCGACCAGACCATTGCGCTGATCGGCACCGACCCGGTTGGTCATCCCGAAAGTGCCTGGAAGATGGTGCAATCATTCGACGGCCAGGGCGGTGGCTCACTGTTCATCAAGACGCATCCCAAGTCGAACCATCTGTATGTCGACACTGCGCTCAACCCCGACACCAAGATCAGTCAGAGTGTCGCCGTGTTCGATATCGCCAGCCTCGACAAAGGCTTC…
OTU879	0	0	0	0	0	0	0	1	TGGGACTCGACGCAGCGCTACTTCCTGACCGCCGCGAACAAGTCCAACAAGATCGCCGTGGTCGACTCCAAGGAAGGCGACCTGGAGGCCCTGATCGACGTCGGCCAGATCCCGCACCCCGGGCGTGGCGCCAACTTCGTGCATCCGAAGTACGGGCCAGTGTGGGCGACCAGCCACCTGGGTGATCAGACCATCGCCCTGATCGGCACGGACCCGGACAAGCATCCCAAGTATGCCTGGAAGATGGTCGAATCCATCGACGGTCAGGGCGGCGGCTCGCTGTTCATCAAGACCCATCCCAAGTCGAAGCACCTCTATGTGGACACCGCGCTGAACCCCGACACCAAGGTCAGTCAGAGTGTCGCCGTGTTCGACATCGCCAGCCTCGAAAAAGGCTTC…
OTU880	0	0	0	0	0	0	0	1	TGGGACTCGACGCAGCGCTACTTCCTGACCGCCGCGAACAAGTCCAACAAGATCGCCGTGGTCGACTCCAAGGAAGGCGACCTGGAGGCCCTGGTGGACGTCGGCAAAATTCCGCACCCGGGACGCGGCGCCAACTTCGTGCACCCGAAATACGGCCCGGTATGGGCGACCAGCCACCTCGGCGACCAGACCATCGCCCTGATCGGCACGGACCCCGACAAACACCCCAAGTATGCCTGGAAGATGGTCGAATCCATCGACGGCCAGGGTGGCGGTTCGCTGTTCATCAAGACCCACCCGAAGTCGAAGCACCTGTATGTCGATACCGCGCTCAACCCTGATACGAAAATCAGCCAGAGCGTTGCCGTGTACGACATCAACAACCTGGAGGGTGGGTTC…
OTU881	0	0	0	0	0	0	0	1	TGGGACTCGACGCAGCGCTACTTCCTGACCGCCGCGAACAAGTCCAACAAGATCGCCGTGGTCGACTCCAAGGAAGGCGACCTGGAGGCCCTGGTGGACGTCGGCAAAATTCCGCACCCGGGACGCGGCGCCAACTTCGTGCACCCGAAATACGGCCCGGTGTGGGCGACCAGCCACCTCGGAGACCAGACCATCGCCCTGATCGGCACGGACCCGGACAAGCATCCCAAGTATGCCTGGAAGATGGTCGAATCCATCGACGGTCAGGGCGGCGGCTCGCTGTTCATCAAGACCCATCCCAAGTCAAAGCACCTCTATGTGGACACCGCGCTGAAACCCCAGACACCAAAGGTCAGTCAGAGTGTCGCCGTGTTCGACATCGCCAGCCTCGAAAAAGGC…
OTU882	0	1	0	0	0	0	0	0	TGGGACTCGACGCAGCGCTACTTCCTGACCGCCGCGAACAAGTCCAACAAGATCGCCGTGGTCGACTCCAAGGAAGGCGACCTGGAGGCCCTGGTGGACGTCGGCAAAATTCCGCACCCGGGACGCGGCGCCAACTTCGTGCACCCGAAATACGGCCCGGTGTGGGCGACCAGCCACCTCGGAGACCAGACCATCGCCCTGATCGGCACGGACCCGGACAAGCATCCCAAGTATGCCTGGAAGATGGTCGAATCCATCGACGGTCAGGGCGGCGGCTCGCTGTTCATCAAGACCCATCCCAAGTCGAAGCACCTCTATGTGGACACCGCGCTGAACCCCGACACCAAGGTCAGTCAGAGTGTCGCCGTGTTCGACATCGCCAGCCTGGAGAAAGGCTTC…
OTU883	0	0	0	0	0	0	0	1	TGGGACTCGACGCAGCGCTACTTCCTGACCGCCGCGAACAAGTCCAACAAGATCGCCGTGGTCGACTCCAAGGAAGGCGACCTGGAGGCCCTGGTGGACGTCGGCAAAATTCCGCACCCGGGACGCGGCGCCAACTTCGTGCACCCGAAATACGGCCCGGTGTGGGCGACCAGCCACCTCGGAGACCAGACCATCGCCCTGATCGGCACGGACCCGGACAAGCATCCCAAGTATGCCTGGAAGATGGTCGAATCCATCGACGGTCAGGGTGGCGGTTCGCTGTTCATCAAGACCCACCCGAAGTCGAAGCACCTGTATGTCGATACCGCGCTCAACCCTGATACGAAAATCAGCCAGAGCGTTGCCGTGTACGACATCAACAACCTGAAAGCCGGTTTC…
OTU884	0	0	0	0	0	0	0	1	TGGGACTCGACGCAGCGCTACTTCCTGACCGCCGCGAACAAGTCCAACAAGATCGCCGTGGTCGACTCCAAGGAAGGCGACCTGGAGGCCCTGGTGGACGTCGGCAAAATTCCGCACCCGGGACGCGGCGCCAACTTCGTGCACCCGAAATACGGCCCGGTGTGGGCGACCAGCCACCTCGGCGACCAGACCATCGCCCTGATCGGCACGGACCCCGACAAACATCCCAAGTATGCCTGGAAGATGGTCGAATCCATCGACGGTCAGGGCGGCGGCTCGCTGTTCATCAAGACGCATCCCAAGTCGAACCATCTGTATGTCGACACTGCGCTCAACCCCGACACCAAGATCAGTCAGAGTGTCGCCGTGTTCGATATCGCCAGCCTCGACAAAGGCTTC…
OTU885	0	1	0	0	0	0	0	0	TGGGACTCGACGCAGCGCTACTTCCTGACCGCCGCGAACAAGTCCAACAAGATCGCCGTGGTCGACTCCAAGGAAGGTGATCTGGAGGCCCTGGTAGACGTCGGCAAGATTCCGCACCCGGGACGCGGCGCCAACATCGACGATCCGGAGTTCGGCCCGGTGTGGGTAACAAGCGCGCTCGGCAACGACAAGGTGACGTTTCTCGGCACGGATCCCGAGGGACATCCGGATCACGCCTGGAAGGTCGTGCGCGTGCTGCATGGCCAGGGCGGCGGCTCGCTGTTCGTCAAATCGCACCCCAAGTCCAGCAACCTGTGGGTGGATACGACACTGAATCCCGACACCAAGATCAGCCAGAGCGTTGCGGTGTATGACGTGAACAACCTCGACAAGGGCTTT…
OTU886	0	0	0	0	0	0	0	1	TGGGACTCGACGCAGCGCTACTTCCTGACCGCCGCGAACAAGTCCAACAAGATCGCCGTGGTCGACTCCAAGGACCAGAAGCTGGTCGCCATGGTGGACGTGGGCGACATCCCCCACCCCGGACGCGGCGCCAACTTCGTCGACCCGGACAACGGCCCCGTGTGGGCGACCAGCCACCTGGGGGACAAGTCCGTGGTGCTGATCGGCACCGACCCCGACGGTCACCCGGACCAGGCGTGGAAGGTGGTGCGCAAGCTCGACGGACAGGGCGGCGGATCGCTGTTCATCAAGACCCACCCCAATTCCAGGCACCTCTACGTGGACACCGCGTTGAACTCGGATGCCAAGTACAGCCAGAGCGTCGCCGTATTCGACATCGACGATCTCGGCGCCGGCTAC…
OTU887	0	0	0	0	0	0	0	1	TGGGACTCGACGCAGCGCTACTTCCTGACCGCCGCGAACAAGTCCAACAAGATTGCCGTGGTCGACTCCAAGAAAGGTGACCTGGAGGCCCTGGTGGACGTCGGCAAGATTCCACACCCGGGACGCGGCGCCAACTTCGTGCACCCGAAATACGGCCCGGTATGGGCGACCAGCCACCTCGGCGACCAGACCATCGCTCTGATCGGCACGGACCCCGACAAACACCCCAAGTATGCCTGGAAGATGGTCGAATCCATCGACGGTCAGGGCGGCGGCTCGCTGTTCATCAAGACGCATCCCAAGTCGAACCATCTGTATGTCGACACTGCGCTCAACCCCGACACCAAGATCAGTCAGAGTGTCGCCGTGTTCGATATCGCCAGCCTCGAAAAAGGCTTC…
OTU888	1	0	0	0	0	0	0	0	TGGGACTCGACGCAGCGCTACTTCCTGACCGCCGCGAACAAGTCCAACAAGATTGCCGTGGTCGACTCCAAGGAAGGCGACCTGGAGGCCCTGGTGGACGTCGGCAAAATTCCGCACCCGGGACGCGGCGCCAACTTCGTGCACCCGAAATACGGCCCGGTGTGGGCGACCAGCCACCTCGGGGACCAGACGATCGCCCTGATCGGCACGGACCCGGACAAGCATCCCAAGTATGCCTGGAAGATGGTCGAATCCATCGACGGTCAGGGCGGCGGCTCGCTGTTCATCAAGACCCATCCGAAGTCCAAGCACCTCTATGTCGATACCGCGCTGAACCCCGACACCAAGGTCAGTCAGAGTGTCGCCGTGTTCGACATCGCCAGCCTCGAAAAAGGCTTC…
OTU889	0	0	0	0	0	0	0	2	TGGGACTCGACGCAGCGCTACTTCCTGACCGCCGCGAACAAGTCCAACAAGATTGCCGTGGTCGACTCCAAGGAAGGTGACCTGGAGGCCCTGGTGGACGTCGGCAAGATTCCACACCCGGGACGCGGCGCCAACTTCGTGCACCCGAAATACGGCCCGGTATGGGCGACCAGCCACCTCGGCGACCAGACCATCGCCCTGATCGGCACGGACCCCGACAAACACCCCAAGTATGCCTGGAAGATGGTCGAATCCATCGACGGTCAGGGCGGCGGCTCGCTGTTCATCAAGACCCATCCGAAGTCCAAGAACCTGTATGTCGATACCGCGTTGAACCCGGACGAGAAGATCAGCCAGTCGGTGGCCGTGTTCGACATAGCGCATCTGGACAAGGGCTAC…
OTU890	0	0	0	0	0	0	0	1	TGGGACTCGACGCAGCGCTACTTCCTGACCGCCGCGAACAAGTCCAACAAGATTGCCGTGGTCGACTCCAAGGAAGGTGACCTGGAGGCCCTGGTGGACGTCGGCAAGATTCCACACCCGGGACGCGGCGCCAACTTCGTGCACCCGAAATACGGCCCGGTATGGGCGACCAGCCACCTCGGCGACCAGACCATCGCCCTGATCGGCACGGACCCCGACAAACATCCCAAGTATGCCTGGAAGATGGTCGAATCCATCGACGGTCAGGGCGGCGGCTCGCTGTTCATCAAGACCCATCCCAAGTCGAAACATCTGTATGTCGACACTGCGCTGAACCCCGACACCAAGATCAGTCAGAGCGTCGCCGTGTTCGATATCGCCAGCCTCGACAAAGGCTTC…
OTU891	0	1	0	0	0	0	0	0	TGGGACTCGACGCAGCGCTACTTCCTGACCGCCGCGAACAAGTCCAACAAGATTGCCGTGGTCGACTCCAAGGAAGGTGACCTGGAGGCCCTGGTGGACGTCGGCAAGATTCCACACCCGGGACGCGGCGCCAACTTCGTGCACCCGAAATACGGCCCGGTATGGGCGACCAGCCACCTCGGCGACCAGACCATCGCCCTGATCGGCACGGACCCCGACAAACATCCCAAGTATGCCTGGAAGATGGTCGAATCCATCGACGGTCAGGGCGGCGGCTCGCTGTTCATCAAGACGCATCCCAAGTCGAACCATCTGTATGTCGACACTGCGCTGAACCCCGACACCAAGGTCAGTCAGAGTGTCGCCGTGTTCGACATCGCCAGCCTGGAAAAAGGCTTC…
OTU892	0	1	0	0	0	0	0	0	TGGGACTCGACGCAGCGCTACTTCCTGACCGCCGCGAACAAGTCCAACAAGATTGCCGTGGTCGACTCCAAGGAAGGTGATCTGGAGGCCCTGGTAGACGTCGGCAAGATTCCGCACCCGGGCCGCGGCGCCAATTTCGTGCATCCGAAATACGGCCCGGTATGGGCGACCAGCCACCTGGGGGACCAGACCATCGCCTTGATCGGCACGGACCCGGACAAGCACCCCAAATATGCCTGGAAGATGGTTGAATCCATCGATGGCCAGGGCGGCGGTTCGTTGTTCATCAAGACCCACCCCAGGTCCAAGCACCTGTATGTCGACACGGCGCTGAACCCGGACACCGCGATCAGCCAGAGTGTTGCCGTGTTCGACATCGCCAGCCTGGAGAAAGGCTTC…
OTU893	1	0	0	0	0	0	0	0	TGGGACTCGACGCAGCGCTACTTCCTGACCGCCGCGAACCAGTCGAACAAGATCGCGGTGGTCGACACCAAGGAAGGCAAGCTCGCCGCGCTCATTGACGTCGGTAAGATTCCGCATCCGGGGCGCGGCGCGAACTTCGTCGATCCGAAATTCGGACCGGTCTGGGCCACCAGCGACCTGGGCGACGAAGGCCTGGCGGTGATCGGCACCGATCCGGTGAAGAACAAGGCCCACGCGTGGAAGGTGGTCCGGAATCTGAAGGGCCAGGGCGGCGGCTCGCCCCTGTTCATCAAGACTCACCCGAAATCGAAACACCTCTACGTCGATACCCCGTTGAACCCGGGTGAGGAGATCAGCCAGTCGGTCGCGGTATTCGACATTACCGACCTCGACAAGGGT…
OTU894	0	0	0	0	0	0	0	1	TGGGACTCGACGCAGCGCTACTTCCTGACCGCCGCGAACGCGCGCGGCAAGATCGCGGTGATCGACACCAAGGACGACAAGCTGGTCGCACTGATCGAAACCGAGGGAAACACGCCCCACCCGGGCCGTGGCGCAAACTTTGTGCACCCCGATTTCGGACCGGCCTGGGCCACGTCCCATCTCGGCGACGACACCATCTCGCTGATCGGGACCGACCCGGAAGGGCATGCCGACAACGCCTGGAAGATGGTGCAGAACTTCACCGCGCTTGGCGGCGGATCGCTGTTCATCAAGACCCATCCGAACTCGGATCACCTCTATGTCGACGCGCCGCTCAATCCCGAGCCTGAATATTCGGGCGCGGTCGGGGTGTTTACGATCTCGGCGATGAAGGCGGGC…
OTU895	0	0	0	0	0	0	0	1	TGGGACTCGACGCAGCGCTACTTTCTGACTGCCGCGAACAAGTCCAACAAGATCGCAGTGGTCGATTCCACGGAAGGCGATCTGGAAGCCCTGATCGATGTGGGCAAGATCCCCCACCCCGGACGCGGCGCCAACTTCGTGCATCCCAAGTACGGGCCGGTGTGGGCCACCAGCCACCTCGGTGACCAGAGCATCGCCATCATTGGCACCGATCCCGAGAAGCACAAGCAGTACGCCTGGAAGATGGTCGAGTCCATCGACGGCCAGGGTGGCGGTTCGCTGTTCATCAAGACCCACCCGAAGTCGAAGCACCTGTATGTCGATACCGCGCTCAACCCTGATACGAAAATCAGCCAGAGCGTTGCCGTGTACGACATCAACAACCTGAAAGCCGGTTTC…
OTU896	0	0	0	0	0	0	0	1	TGGGACTCGACGCAGCGCTACTTTTTGACCGCCGCGAACAAGTCCAACAAGATCGCCGTGGTCGACTCCAAGGAAGGTAACCTGGAGGCCCTGGTGGACGTCGGCAAGATTCCACACCCGGGACGCGGCGCCAACTTCGTGCACCCGAAATACGGCCCGGTATGGGCGACCAGCCACCTCGGCGACCAGACCATCGCCCTGATCGGCACGGACCCGGACAAGCATCCCAAGTATGCCTGGAAGATGGTCGAATCCATCGACGGTCAGGGCGGCGGCTCGCTGTTCATCAAGACCCATCCCAAGTCGAAGCACCTCTATGTGGACACCGCGCTGAACCCCGACACCAAGGTCAGTCAGAGTGTCGCCGTGTTCGACATCGCCAGCCTCGAAAAAGGCTTC…
OTU897	0	0	0	1	0	0	0	0	TGGGACTCGACGCAGCGCTACTTTTTGACCGCCGCGAACAAGTCCAACAAGATCGCCGTGGTCGACTCGAAGGATCGCGAACTGGAAGCCCTGATCGACGTGACCAAGATTCCGCACCCGGGACGCGGGGCCAACCTCGTCGATCCCGAGTTCGGGCCGGTCTGGGTGACCAGTGCGCTGGGCAATGCCAACGTGACCATGATCGGCACGGATCCGGAAGGCCATCCCGACCAGGCCTGGAAAGTCGTGCGCACACTGGAAGGCATGGGCGGCGGCTCGCTGTTCGTGAAATCGCATCCGAATTCCAGCAACCTGTGGGTGGACGCGCCGCTGAACCCCGACACCGCGTTTTCACAGAGCGTCGCGGTTTACGACATCAACAACCTGGAGGGTGGGTTC…
OTU898	0	0	0	0	0	0	0	1	TGGGACTCGACGCAGCGCTACTTTTTGACCGCCGCGAACAAGTCCAACAAGATTGCCGTGGTCGACTCCAAGGAAGGCGACCTGGAGGCCCTGATAGACGTCGGCAAGATCCCCCACCCCGGACGCGGCGCCAACTTCGTGCATCCCAAGTACGGGCCGGTGTGGGCCACCAGCCACCTCGGTGACCAGAGCATCGCCATCATTGGCACCGATCCCGAGAAGCACAAGCAGTACGCCTGGAAGATGGTCGAATCCATCGACGGTCAGGGCGGCGGCTCGCTGTTCATCAAGACCCATCCCAAGTCGAAGCACCTCTATGTGGACACCGCGCTGAACCCCGACACCAAGGTCAGTCAGAGTGTCGCCGTGTTCGACATCGCCAGCCTCGAAAAAGGCTTC…
OTU899	0	0	0	1	0	0	0	0	TGGGACTCGACGCAGCGCTACTTTTTGACCGCCGCGAACAAGTCCAACAAGATTGCCGTGGTCGACTCCAAGGAAGGTGACCTGGAGGCCCTGGTGGACGTCGGCAAGATTCCACACCCGGGACGCGGCGCCAACTTCGTGCACCCGAAATACGGCCCGGTATGGGCGACCAGCCACCTCGGCGACCAGACCATCGCCCTGATCGGCACGGACCCCGACAAACACCCCAAGTATGCCTGGAAGATGGTCGAATCCATCGACGGCCAGGGTGGCGGTTCGCTGTTCATCAAGACCCACCCGAAGTCGAAGCACCTGTATGTCGATACCGCGCTCAACCCTGATACGAAAATCAGCCAGAGCGTTGCCGTGTACGACATCAACAACCTGAAAGCCGGTTTC…
OTU900	0	1	0	0	0	0	0	0	TGGGACTCGACGCTGCGCTATTTCCTGACTGCCGCCAACAAGTCCAACAAGATCGCCGTGGTCGACTCCAAGGAAGGTGATCTGGAGGCCCTGGTAGACGTCGGCAAGATTCCGCACCCGGGACGCGGCGCCAACTTCGTGCACCCGAAATACGGCCCGGTATGGGCGACCAGCCACCTCGGCGACCAGACCATCGCCCTGATCGGCACGGACCCCGACAAGCATCCCAAGTATGCCTGGAAGATGGTCGAATCCATCGACGGTCAGGGCGGCGGCTCGCTGTTCATCAAGACGCATCCCAAATCGAAGCACCTGTATGTCGACACTGCGCTGAACCCCGACACCAAGATCAGTCAGAGTGTCGCCGTGTTCGATATCGCCAGCCTGGACAAAGGCTTC…
OTU901	0	0	0	1	0	0	0	0	TGGGACTCGACGCTGCGCTATTTCCTGACTGCCGCCAACAAGTCGAACAAGATCGCCGTGGCCGACTCCAAGGAAGACAAGCTGGTGAAGCTGGTCGATGTGGGCAAGATTCCGCATCCGGGCCGCGGCGCCAACTTCGTCGATCCCCAGTTCGGTCCGGTGTGGGCGACCAGCGACCTTGGCGACGACCAGATCTCCCTGATAGGCACGGATCCGGTCAAGCACAAGGCGAATGCCTGGAAGGTCGTGCGCACGCTGAAGGGCCAGGGCGGCGGTTCGCTGTTCATCAAGACCCATCCGAAGTCGCACAACCTGTATGTCGATACCGCGCTGAACCCGGACGAGAAGATCAGCCAGTCGGTGGCGGTGTACGACATCCGCAAGCTGGGTAAGGGCTAC…
OTU902	0	0	0	0	1	0	0	0	TGGGACTCGACGCTGCGCTATTTCCTGACTGCCGCCAACAAGTCGAACAAGATCGCCGTGGTCGACTCCAAGGAAGGCAAGCTCACTGCGCTGGTCGATGTCGGCCAGATCCCGCACCCGGGGCGTGGTGCAAACCTCGTCGATCCGGCCAACGGGCCTGTTTGGGTGACCAGTGCGCTCGGCAATGCCGACGTGACGTTCATCGGTATCGATCCGGCCAAGCACTCGGCCAATGCGTGGAAGGCAGTGCGTGTGCTGCAGGGGCAGGGCGGCGGCTCCCTGTTCGTGAAGACGCACCCGAAGTCGAAGAACCTGTGGGTCGACACGCCGCTCAATCCGTCACCCGATATCTCGCAGTCGGTCGCCGTGTTCTCGGTCGATGCACTGGACAAGGGCTTC…
OTU903	0	0	0	0	1	0	0	0	TGGGACTCGACGCTGCGCTATTTCCTGACTGCCGCCAACAAGTCGAACAAGATCGCCGTGGTCGACTCCAAGGAAGGCAAGCTCACTGCGCTGGTCGATGTCGGCCAGATCCCGCACCCGGGGCGTGGTGCGAACTTTAAGCATCCGAAATTCGGCCCGGTCTGGGCTACCAGTCATCTTGGCGACCAGACCATTGCGCTGATCGGCACCGACCCAGACAAGCATCCCGAGTATGCCTGGAAGGTGGTCGAGAGCCTGCAGGGCCAGGGCGGTGGTTCACTGTTCCTCAAGACACATCCGAAATCACACCACCTGTACGTCGACACCACGCTGAACCCGGATGAAAAGGTCAGCCAGTCGATCGCGGTGTTTGACATCCGCGACCTGAGCAAGGGTTAC…
OTU904	0	0	0	0	1	0	0	0	TGGGACTCGACGCTGCGCTATTTCCTGACTGCCGCCAACAAGTCGAACAAGATCGCCGTGGTCGACTCCAAGGAAGGCGACCTGGAAGCGCTGGTCGACGTCGGCGCTATCCCGCACCCGGGGCGTGGCGCCAACTTCGTACACCCGAAATACGGCCCGGTGTGGGCGACCAGTCACCTCGGCGACGCGTCGATCGCGCTGATCGGCACCGACCCGAAAAAGCATAAAGCGTACGCCTGGAAGCGCGTCGAATCGATCGACGGCCAGGGCGGTGGCTCGCTGTTCATCAAGACCCATCCGAAGTCTTCGCACCTGTATGTCGACACCGCGCTGAACCCGGACACCGGTATCAGCCAGAGTGTTGCCGTGTTCGACATCGCCGACCTCGAAAAGGGCTTC…
OTU905	0	0	0	1	0	0	0	0	TGGGACTCGACGCTGCGCTATTTCCTGACTGCCGCCAACAAGTCGAACAAGATCGCGGTGATCGATTCCAGGGATCGCAAACTCACAGCCCTGGTCGATACCACCGAAATCCCGCACCCCGGTCGCGGCGCCAACTTCATCCATCCGAAGTTTGGCCCTGTATGGGCAACCAGCGCGCTGGGTAACGACAACATAACGCTGATCGGAACCGACCCCGTCAAGCACAAGGCCAATGCCTGGAAAGTGGTCGAAACCCTGCACGGCATGGGCGGCGGTTCGCTGTTCATCAAGACGAATCCGAAATCCACCAACCTGTGGGTCGATGCGCCGCTGAACCCGGACGCAACGCTGAGCCAGTCGATTGCGGTGTTCGACATCAACAACCTCGACAAGGGTTTC…
OTU906	0	0	0	0	1	0	0	0	TGGGACTCGACGCTGCGCTATTTCCTGACTGCCGCCAACAAGTCGAACAAGATTGCGGTGGTGGACTCCAAGGAGCGGAAGCTGGCGGCCATGGTGGATGTCGACAAGATTCCGCATCCTGGTCGTGGGGCGAACTTCAGGCATCCCGTATATGGCCCAGTCTGGGTCACCAGCGCCCTGGGTAATGACAAGATCACCATGATCGGCACCGACCCGAAGGGCAATGCAAAGTACGCGTGGAAATCCCTGGGCGCGATCCGGGGCCAGGGCGGTGGCTCGCTGTTCGTGAAGACCCATCCGAAGTCCAACAACCTGTGGGTGGACAGTCCCCTGAATCCGGAAGAGGCCGTTAGCCAGTCGGTGGCGGTATTCAGTATCGACGAGTTGGGCGAGTGCCCG…
OTU907	0	0	0	0	1	0	0	0	TGGGACTCGACGCTGCGCTATTTCCTGACTGCCGCCAATAAGTCCAACAAGATCGCGGTGGTGGATTCGAAAGAGCGCAGGCTCGAAGCCCTGGTTGACGCGGAGAAGATCCCGCACCCCGGGCGCGGCGCCAACATCACCGATCCCAAGTACGGTCCGGTGTGGGTGACGAGCGCGCTGGGTAGCGCCGATGTGACCTTCATCGGCACCGATCCGGTCAAGAACAAGAGCAATGCATGGAAGGCCGTGCGTGTGCTCCAGGGCCAGGGCGGCGGATCACTGTTCGTCAAGAGCCATCCCAAGTCCAAGAATCTGTGGGTGGACTCGCCGCTCAATCCCGATCCCAAGATCAGTCAGTCGGTAGCGGTGTTCGACATCGACAATCTGGACAAGGGATTC…
OTU908	0	0	0	0	0	0	1	0	TGGGACTCGACGCTGCGCTATTTCCTGGTCGCAGCGAACCAGTCGAACAAGATCGCGGTGGTCGACACCAAGGAAGGCAAGCTCGCCGCGCTCATTGACGTCGGCAAGATTCCGCATCCGGGGCGCGGCGCGAACTTCGTCGATCCGAAATTCGGACCGGTCTGGGCCACCAGCGACCTGGGCGACGAAGGCCTGGCGGTGATCGGCACCGATCCGGTGAAGAACAAGGCCCACGCGTGGAAGGTGGTCCGGAATCTGAAGAGCCAGGGCGGCGGGTCGCTGTTCATCAAGACCAATCCGAAATCGAAGCACCTGTACGTCGACAACGCGCTCAATCCGGATCCGAAGATCAGCTCGTCCGTGGCCGTTTATGATATCGGCAATCTCGACAAGGGACCG…
OTU909	0	0	0	0	0	0	0	2	TGGGACTCGACGTTGCGCTACTTCCTGACCGCCGCGAACAAGTCCAACAAGATCGCCGTGGTCGACTCCAAGGAAGGCGACCTGGAGGCCCTGGTGGACGTCGGCAAAATTCCGCACCCGGGACGCGGCGCCAACTTCGTGCACCCGAAATACGGCCCGGTGTGGGCGACCAGCCACCTCGGAGACCAGACCATCGCCCTGATCGGCACGGACCCGGACAAGCATCCCAAGTATGCCTGGAAGATGGTCGAATCCATCGACGGTCAGGGCGGCGGCTCGCTGTTCATCAAGACGCATCCCAAGTCCAAGCACCTCTATGTCGACACTGCGCTGAACCCCGACACCAAGGTCAGTCAGAGTGTCGCCGTGTTCGACATCGCCAGCCTCGAAAAAGGCTTC…
OTU910	0	0	0	0	0	0	0	1	TGGGACTCGACGTTGCGCTAGTTCCTGACCGCAGCCAACAAGTCGAACAAGATCGCCGTGGTCGACTCCAAGGAAGGCAAACTCACCGCCCTGGTCGACGTTGGCCAGATCCCGCACCCGGGCCGCGGTGCGAACTTTACGCATCCGAAGTTCGGTCCGGTCTGGGCCACCAGTCATCTCGGTGACCAGACCATCGCGCTGATCGGTACCGACCCGGCAGGTCATCCCGAAAATGCCTGGAAGATGGTGCAGTCGTTCGATGGCCAGGGTGGTGGATCGCTGTTCATCAAGACCCACCCGAAGTCGAAGCACCTGTATGTCGATACCGCGCTCAACCCTGATACGAAAATCAGCCAGAGCGTTGCCGTGTACGACATCAACAACCTGAAGGCCGGTTTC…
OTU911	0	0	0	0	0	0	0	1	TGGGACTCGACGTTGCGCTATTTCCTGACCGCACGCAACAAGTCCAACAAGATCGCCGTGGTCGACTCCAAGGACCAGAAGCTGGTCGCCATGGTGGACGTGGGCGACATCCCCCACCCCGGACGCGGCGCCAACTTCGTGCACTCCCCAAAGTACGGGCCGGTGTGGGCCACCAGCCACCTCGGTGACCAGAGCATCGCCATCATTGGCACCGATCCCGAGAAGCACAAGCAGTACGCCTGGAAGATGGTCGAGTCCATCGACGGCCAGGGTGGCGGTTCGCTGTTCATCAAGACCCACCCGAAGTCGAAGCACCTGTATGTCGATACCGCGCTCAACCCTGATACGAAAATCAGCCAGAGCGTTGCCGTGTACGACATCAACAACCTGAAAGCCGGT…
OTU912	0	0	0	0	0	0	0	1	TGGGACTCGACGTTGCGCTATTTCCTGACCGCAGCCAACAAGTCCAACAAGATCGCCGTGGTCGACTCCAAGGACCAGAAGCTGGTCGCCCTGGTGGACGTCGGCAAGATTCCACACCCGGGACGCGGCGCCAACTTCGTCGATCCCAAATTCGGCCCCGTGTGGAGCACCAGCGCGCTCGGTAACGACAAGATCACACTGATCGGCACGGATCCCGCCGGGCATCCGAACAGCGCCTGGAAGGTGGTGGAAGTGTTGAAGGGCCAGGGCGGCGGTTCGCTGTTCATCAAGACTCATCCGAGCTCGCATAACCTGTATGTCGATACCGCGCTGAACCCGGATGAGAAAGTCAGCCAGTCGGTGGCGGTGTACGACATCCGTAACCTGGACAAGGGCTAC…
OTU913	0	0	0	0	0	0	0	1	TGGGACTCGACGTTGCGCTATTTCCTGACCGCAGCCAACAAGTCGAACAAGATCGCCGTGGTCGACTCCAAGGAAGGCAAACTCACCGCCCTGGTCGACGTTGGCCAGATCCCCCACCCCGGACGCGGCGCCAACTTCGTGCATCCCAAGTACGGGCCGGTGTGGGCCACCAGCCACCTCGGTGACCAGAGCATCGCCATCATTGGCACCGATCCCGAGAAGCACAAGCAGTACGCCTGGAAGATGGTCGAGTCCATCGACGGCCAGGGTGGCGGTTCGCTGTTCATCAAGACCCACCCGAAGTCGAAGCACCTGTATGTCGATACCGCGCTCAACCCTGATACGAAAATCAGCCAGAGCGTTGCCGTGTACGACATCAACAACCTGAAAGCCGGTTTC…
OTU914	0	0	0	0	0	0	0	1	TGGGACTCGACGTTGCGCTATTTCCTGACCGCAGCCAACAAGTCGAACAAGATCGCCGTGGTCGACTCCAAGGAAGGCAAACTCACCGCCCTGGTCGACGTTGGCCAGATCCCGCACCCGGGCCGCGGTGCGAACTTCGTGCACCCGAAATACGGCCCGGTGTGGGCGACCAGCCACCTCGGAGACCAGACCATCGCCCTGATCGGCACGGACCCGGACAAGCATCCCAAGTATGCCTGGAAGATGGTCGAATCCATCGACGGTCAGGGCGGCGGCTCGCTGTTCATCAAGACCCATCCCAAGTCGAAGCACCTCTATGTGGACACCGCGCTGAACCCCGACACCAAGGTCAGTCAGAGTGTCGCCGTGTTCGACATCGCCAGCCTCGAAAAAGGCTTC…
OTU915	0	0	0	0	0	0	0	1	TGGGACTCGACGTTGCGCTATTTCCTGACCGCAGCCAACAAGTCGAACAAGATCGCCGTGGTCGACTCCAAGGAAGGCAAACTCACCGCCCTGGTCGACGTTGGCCAGATCCCGCACCCGGGCCGCGGTGCGAACTTCGTGCACCCGAAATACGGCCCGGTGTGGGCGACCAGCCACCTCGGAGACCAGACCATCGCCCTGATCGGCACGGACCCGGCCAAGCATCCCAAGTATGCCTGGAAGATGGTCGAATCCATCGACGGTCAGGGCGGCGGCTCGCTGTTCATCAAGACGCATCCCAAGTCGAACCATCTGTATGTCGACACTGCGCTGAACCCCGACACCAAGATCAGTCAGAGTGTCGCCGTGTTCGATATCGCCAGCCTCGACAAAGGCTTC…
OTU916	0	0	0	0	0	0	0	1	TGGGACTCGACGTTGCGCTATTTCCTGACCGCAGCCAACAAGTCGAACAAGATCGCCGTGGTCGACTCCAAGGAAGGCAAACTCACCGCCCTGGTCGACGTTGGCCAGATCCCGCACCCGGGCCGCGGTGCGAACTTCGTGCATCCCAAGTACGGGCCGGTGTGGGCCACCAGCCACCTCGGTGACCAGAGCATCGCCATCATTGGCACCGATCCCGAGAAGCACAAGCAGTACGCCTGGAAGATGGTCGAGTCCATCGACGGCCAGGGTGGCGGTTCGCTGTTCATCAAGACCCACCCGAAGTCGAAGCACCTGTATGTCGATACCGCGCTCAACCCTGATACGAAAATCAGCCAGAGCGTTGCCGTGTACGACATCAACAACCTGAAGGCCGGTTTC…
OTU917	0	0	0	0	0	0	0	1	TGGGACTCGACGTTGCGCTATTTCCTGACCGCAGCCAACAAGTCGAACAAGATCGCCGTGGTCGACTCCAAGGAAGGCAAACTCACCGCCCTGGTCGACGTTGGCCAGATCCCGCACCCGGGCCGCGGTGCGAACTTCGTGCATCCCGAGTTCGGTCCGGTATGGGCGACCAGCCACCTGGGTGATCAAACCATCGCGGTGATTGGTACCGATCCGGAGGGGCACCCCGACCAGGCGTGGAAGATGGTCCAGTCGATAAAGGGTCAGGGTGGTGGCTCCTTGTTCATCAAGACCCATCCCAAGTCGAAGAACCTCTATGTCGACACGGCCTTGAATCCGGACCCCAAGATCAGTCAGTCGGTCGCGGTTTACGACATCGATCACCTCGACAAGGGCTTC…
OTU918	0	0	0	0	0	0	0	1	TGGGACTCGACGTTGCGCTATTTCCTGACCGCAGCCAACAAGTCGAACAAGATCGCCGTGGTCGACTCCAAGGAAGGCAAACTCACCGCCCTGGTCGACGTTGGCCAGATCCCGCACCCGGGCCGCGGTGCGAACTTTACGCATCCGAAGTTCGGTCCGGTCTGGGCCACCAGTCATCTCGGCGACGACACCATCTCGCTGATCGGGACCGACCCGGAAGGGCATGCCGACAACGCCTGGAAGATGGTGCAGAACTTCACCGCGCTTGGCGGCGGATCGCTGTTCATCAAGACCCATCCGAACTCGGATCACCTCTATGTCGACGCGCCGCTCAATCCCGAGCCTGAATATTCGGGCGCGGTCGCGGTGTTTACGATCTCGGCGATGAAGGCGGGCGAA…
OTU919	0	0	0	0	0	0	0	1	TGGGACTCGACGTTGCGCTATTTCCTGACCGCAGCCAACAAGTCGAACAAGATCGCCGTGGTCGACTCCAAGGAAGGCAAACTCACCGCCCTGGTCGACGTTGGCCAGATCCCGCACCCGGGCCGCGGTGCGAACTTTACGCATCCGAAGTTCGGTCCGGTCTGGGCCACCAGTCATCTCGGTGACCAGACCATCGCGCTGATCGGTACCGACCCGGCAGAGTCACTACCCGAAAATGCCTGGAAGATGGTGCAGTCGTTCGATGGCCAGGGTGGTGGATCGCTGTTCATCAAGACCCATCCGAAGTCTGCCAACCTGTACGTCGATACGGCGCTCAACCCGGCCGAGCCGATCAGCCAGTCGGTTGCGGTATTCGACATCAACAACCTCGACAAGGGT…
OTU920	0	0	0	0	0	0	0	1	TGGGACTCGACGTTGCGCTATTTCCTGACCGCAGCCAACAAGTCGAACAAGATCGCCGTGGTCGACTCCAAGGAAGGCAAACTCACCGCCCTGGTCGACGTTGGCCAGATCCCGCACCCGGGCCGCGGTGCGAACTTTACGCATCCGAAGTTCGGTCCGGTCTGGGCCACCAGTCATCTCGGTGACCAGACCATCGCGCTGATCGGTACCGACCCGGCAGGTCATCCCGAAAATGCCTGGAAGATGGTGCAGTCGTTCGATGGCCAGGGCGGCGGTTCGCTGTTCATCAAGACCCATCCGAAGTCGCACAACCTGTATGTCGATACCGCGCTGAACCCCGACACCAAGGTCAGTCAGAGTGTCGCCGTGTTCGACATCGCCAGCCTCGAAAAAGGCTTC…
OTU921	0	0	0	0	0	0	0	1	TGGGACTCGACGTTGCGCTATTTCCTGACCGCAGCCAACAAGTCGAACAAGATCGCCGTGGTCGACTCCAAGGAAGGCAAACTCACCGCCCTGGTCGACGTTGGCCAGATCCCGCACCCGGGCCGCGGTGCGAACTTTACGCATCCGAAGTTCGGTCCGGTCTGGGCCACCAGTCATCTCGGTGACCAGACCATCGCGCTGATCGGTACCGACCCGGCAGGTCATCCCGAAAATGCCTGGAAGATGGTGCAGTCGTTCGATGGCCAGGGTGGTGGATCGCTGTTCATCAAGACCCATCCCAAGTCCCACCACCTCTACGTCGACACTGCGCTGAGCCCGGCACCGAAGATCAGCCAATCGGTGGCCGTGTTCGACATCAACCACCTGGACAAGCCCTAC…
OTU922	0	0	0	0	0	0	0	1	TGGGACTCGACGTTGCGCTATTTCCTGACCGCAGCCAACAAGTCGAACAAGATCGCCGTGGTCGACTCCAAGGAAGGCAAACTCACCGCCCTGGTCGACGTTGGCCAGATCCCGCACCCGGGCCGCGGTGCGAACTTTACGCATCCGAAGTTCGGTCCGGTCTGGGCCACCAGTCATCTCGGTGACCAGACCATCGCGCTGATCGGTACCGACCCGGCAGGTCATCCCGAAAATGCCTGGAAGATGGTGCAGTCGTTCGATGGCCAGGGTGGTGGATCGCTGTTCATCAAGACCCATCCGAAGTCTGCCAACCTGTACGTCGATACGGCGCTCAACCCGGCCGAGCCGATCAGCCAGTCGGTTGCGGTATTCGATATCGCCAGCCTCGACAAAGGCTTC…
OTU923	0	0	0	0	0	0	0	1	TGGGACTCGACGTTGCGCTATTTCCTGACCGCAGCCAACAAGTCGAACAAGATCGCCGTGGTCGACTCCAAGGAAGGCAAACTCACCGCCCTGGTCGACGTTGGCCAGATCCCGCACCCGGGCCGCGGTGCGAACTTTACGCATCCGAAGTTCGGTCCGGTCTGGGCCACCAGTCATCTCGGTGACCAGACCATCGCGCTGATCGGTACCGACCCGGCAGGTCATCCCGAAAATGCCTGGAAGGTGGTGCGCACGTTGAAGGGCCAGGGTGGCGGTTCGCTGTTCATCAAGACCCATCCGAAGTCGCACAACCTGTATGTCGATACCGCGCTGAACCCGGACGAGAAGGTCAGCCAGTCGGTAGCGGTGTTCGATATCCGCAAGCTGGACAAAGGCTAC…
OTU924	0	0	1	0	0	0	0	0	TGGGACTCGACGTTGCGCTATTTCCTGACCGCAGCCAACAAGTCGAACAAGATCGCCGTGGTCGACTCCAAGGAAGGCAAACTCACCGCCCTGGTCGACGTTGGCCAGATCCCGCACCCGGGCCGCGGTGCGAACTTTACGCATCCGAAGTTCGGTCCGGTCTGGGCCACCAGTCATCTCGGTGACCAGACCATCGCGCTGATCGGTACCGACCCGGCCAAGCATCCGAAAAGTGCCTGGAAAATGGTGCGCAGCATCGACGGTCAGGGCGGTGGTTCGCTGTTCATCAAGACGCATCCGAAATCCAGGAACCTGTATGTCGATACAGCTCTGAATCCGGAAGCGAAAGTGAGCCAGTCAGTGGCAGTGTTTGATATCAATAACCTGGAGAAGGGTTTT…
OTU925	0	1	0	0	0	0	0	0	TGGGACTCGACGTTGCGCTATTTCCTGACCGCAGCCAACAAGTCGAACAAGATCGCCGTGGTCGACTCCAAGGAAGGCAAACTCACCGCCCTGGTCGACGTTGGCCAGATCCCGCACCCGGGCCGCGGTGCGAACTTTACGCATTCGAAGTTCGGTCCGGTCTGGGCCACCAGTCATCTCGGTGACCAGACCATCGCGCTGATCGGTACCGACCCGGCAGGTCATCCCGAAAATGCCTGGAAGATGGTGCAGTCGTTCGATGGCCAGGGTGGTGGATCGCTGTTCATCAAGACCCATCCGAAGTCGCATTGGCTCTACGTCGACACGCCCCTCAATCCCGAAGCGGCGATCGCGTCTTCGGTCGCGGTGTTCGATATCCGCAATCTGAAGAAGGAACCC…
OTU926	0	1	0	0	0	0	0	0	TGGGACTCGACGTTGCGCTATTTCCTGACCGCAGCCAACAAGTCGAACAAGATCGCCGTGGTCGACTCCAAGGAAGGCAAACTCACCGCCCTGGTCGACGTTGGCCAGATCCCGCATCCGGGTCGCGGCGCCAACCTGACGGATCCCAAATACGGACCGGTCTGGGTGACCAGCGCACTGGGTAACGAGAACGTCACCGTGATCGGTACGGACCCGGTGAAGCACAAGGACCATGCCTGGAAGGTCGTGCGTACCATCAAGGGTCAGGGCGGCGGTTCGCTGTTCGTCAAGTCGCACCCCAAGTCCAGCAACCTGTGGGTGGATACGACACTGAATCCCGACACCAAAGATCACCAGAGCGTTGCGGTGTATGACGTGAACAACCTCGACAAGGGCTTT…
OTU927	0	0	0	0	0	0	0	1	TGGGACTCGACGTTGCGCTATTTCCTGACCGCAGCCAACAAGTCGAACAAGATCGCCGTGGTCGACTCCAAGGAAGGCAAACTCACCGCCCTGGTCGACGTTGGCCAGATTCCGCATCCGGGCCGCGGCGCCAACTTCGTCGATCCCCAGTTCGGTCCGGTGTGGGCGACCAGCGACCTTGGCGACGACCAGATCTCCCTGATAGGCACGGATCCGGTCAAGCACAAGGCGAATGCCTGGAAGATGGTCGAATCCATCGACGGTCAGGGCGGCGGCTCGCTGTTCATCAAGACCCATCCCAAGTCGAAGCACCTCTATGTGGACACCGCGCTGAACCCCGACACCAAGGTCAGTCAGAGTGTCGCCGTGTTCGACATCGCCAGCCTCGAAAAAGGCTTC…
OTU928	0	0	0	0	0	0	0	1	TGGGACTCGACGTTGCGCTATTTCCTGACCGCAGCCAACAAGTCGAACAAGATCGCCGTGGTCGACTCCAAGGAAGGCAAACTCACCGCCCTGGTCGATACCACCGAAATCCCGCACCCCGGTCGCGGCGCCAACTTCATCCATCCGAAGTTTGGCCCTGTATGGGCAACCAGCGCGCTGGGTAACGACAACATAACGCTGATCGGAACCGACCCCGTCAAGCACAAGGCCAATGCCTGGAAAGTGGTCGAATCCATCGACGGTCAGGGCGGCGGCTCGCTGTTCATCAAGACGCATCCCAAGTCGAACCATCTGTATGTCGACACTGCGCTGAACCCCGACACCAAGATCAGTCAGAGTGTCGCCGTGTTCGATATCGCCAGCCTCGACAAAGGCTTC…
OTU929	1	0	0	0	0	0	0	0	TGGGACTCGACGTTGCGCTATTTCCTGACCGCAGCCAACAAGTCGAACAAGATCGCCGTGGTCGACTCCAAGGAAGGCAAGCTCACCGCACTGGTCGACGTTGGCCAGATCCCGCACCCGGGCCGCGGTGCGAACTTTACGCATCCGAAGTTCGGTCCGGTCTGGGCCACCAGTCATCTCGGTGACCAGACCATCGCGCTGATCGGTACCGACCCGGCAGGTCATCCCGAAAATGCCTGGAAGATGGTGCAGTCGTTCGATGGCCAGGGTGGTGGATCGCTGTTCATCAAGACCCATCCGAAGTCTGCATACCTGTACGTCGATACGGCGCTCAACCCCGAGCCGAGCCGATCAGCCAGTCGGTTGCGGTTATTCGACATCAACAACCTCGACAAGGGT…
OTU930	0	0	0	1	0	0	0	0	TGGGACTCGACGTTGCGCTATTTCCTGACCGCAGCCAACAAGTCGAACAAGATCGCCGTGGTCGACTCCAAGGAAGGCAAGCTCACCGCCCTGGTCGACGTTGGCCAGATCCCGCACCCGGGCCGCGGTGCGAACTTCGTGCACCCGGTCTTCGGGCCGGTCTGGGCGACCTCGCATCTCGGCGACGACACGATCTCGCTGATCGGCACCGACCCGGAAGGGCATCCCGACAACGCCTGGCAGATGATGCAGAACTTCACCGCGCTTGGCGGCGGCTCGCTGTTCATCAAGACCCATCCGAACTCGGATCACCTCTATGTCGACGCGCCGCTGAACCCGGAACCCGAGTATTCCGGCGCCGTCGGCGTGTTCACGATCTCTGAGATGAACGGCACGGAC…
OTU931	0	0	0	0	0	0	0	1	TGGGACTCGACGTTGCGCTATTTCCTGACCGCAGCCAACAAGTCGAACAAGATCGCCGTGGTCGACTCCAAGGAAGGCAAGCTCACCGCCCTGGTCGACGTTGGCCAGATCCCGCACCCGGGCCGCGGTGCGAACTTTACGCATCCGAAGTTCGGTCCGGTCTGGGCCACCAGCCACCTCGGCGACCAGACCATCGCCCTGATCGGCACGGACCCGGCAGGTCATCCCGAAAATGCCTGGAAGATGGTGCAGTCGTTCGATGGCCAGGGTGGTGGATCGCTGTTCATCAAGACCCATCCGAAGTCTGCCAACCTGTACGTCGATACGGCGCTCAACCCGGCCGAGCCGATCAGCCAGTCGGTTGCGGTATTCGACATCAACAACCTCGACAAGGGTTTC…
OTU932	0	0	0	0	0	0	0	1	TGGGACTCGACGTTGCGCTATTTCCTGACCGCAGCCAACAAGTCGAACAAGATCGCCGTGGTCGACTCCAAGGAAGGCAAGCTCACCGCCCTGGTCGACGTTGGCCAGATCCCGCACCCGGGCCGCGGTGCGAACTTTACGCATCCGAAGTTCGGTCCGGTCTGGGCCACCAGTCATCTCGGTGACCAGACCATCGCGCTGATCGGTACCGACCCGGCAGGTCATCCCGAAAATGCCTGGAAGATGGTGCAGTCGTTCGATGGCCAGGGTGGTGGATCGCTGTTCATCAAGACCCATCCGAAGTCTGCCAACCTGTACGTCGATACGGCGCTCAACCCGGCCGAGCCGATCAGCCAGTCGGTGGCGGTGTACGACATCCGTAACCTGGACAAGGGCTAC…
OTU933	0	0	0	0	0	0	0	1	TGGGACTCGACGTTGCGCTATTTCCTGACCGCAGCCAACAAGTCGAACAAGATCGCCGTGGTCGACTCCAAGGAAGGCAAGCTCACCGCCCTGGTCGACGTTGGCCAGATCCCGCACCCGGGCCGCGGTGCGAACTTTACGCATCCGAAGTTCGGTCCGGTCTGGGCCACCAGTCATCTCGGTGACCAGACCATCGCGCTGATCGGTACTGACCCGGTCAAGCACAAGAAGAATGCGTGGAAAGTGGTCGAGACCCTGCACGGCATGGGCGGTGGTTCGCTGTTTATCAAGACCCATCCGAAGTCCAGCAACCTGTGGGTAGATGCACCGTTGAATCCGGATGCCGGTATCAGCCAGTCTGTCGCCGTGTTTGACATCAATCACCTGGACAAGGGTTTT…
[truncated: 6,857 more rows]

## Sheet: 98%
	Plot 1: LF	Plot 2: HF	Plot 3: C	Plot 5: LF	Plot 6: XF	Plot 7: C	Plot 8: XF	Plot 9: HF	representative DNA sequence
[truncated: 4,537 more rows]

## Sheet: 97%
	Plot 1: LF	Plot 2: HF	Plot 3: C	Plot 5: LF	Plot 6: XF	Plot 7: C	Plot 8: XF	Plot 9: HF	representative DNA sequence
[truncated: 3,390 more rows]

## Sheet: 96%
	Plot 1: LF	Plot 2: HF	Plot 3: C	Plot 5: LF	Plot 6: XF	Plot 7: C	Plot 8: XF	Plot 9: HF	representative DNA sequence
[truncated: 2,771 more rows]

[truncated: 14 more sheets: 95%, 94%, 93%, 92%, 91%, 90%, 88%, 86%, 84%, 82%, 80%, 78%, 76%, 74%]
