# Supplementary material for: Functional gene pyrosequencing and network analysis: an approach to examine the response of denitrifying bacteria to increased nitrogen supply in salt marsh sediments
Source: Front Microbiol. 2013 Nov 27;4:342. doi: 10.3389/fmicb.2013.00342 (PMC3841915; doi:10.3389/fmicb.2013.00342)
Supplement: Supplementary file 4 [file DataSheet3.XLSX]

## Sheet: clade 1
next		1l	2h	3c	5l	6x	7c	8x	9h	reprDNA
6	OTU6	0	0	0	0	0	0	1	0	CTGGACAGCACCCAGCGGTATTTCCTGACAGCGGCGAACGCTCGCGGCAAGGTCGCGGTGATCGACACCAAGGAAAGCGCTCTGGTTGCGGTCGTCGAAACCGAAGGCGTAACCCCACACCCGGGCCGTGGTGCCAACATCAACCATCCGACCTATGGGCCGGTCTGGGCCACATCGCATCTGGGTGACGACACCGTCGCTCTGATCGGTACCGACCCAGACAAGCATCCCGAGTATGCCTGGAAGGTGGTCGAGAGCCTGCAGGGCCAGGGCGGTGGTTCACTGTTCCTCAAGACACATCCGAAATCACACCACCTGTACGTCGACACCACGCTGAACCCGGATGAAAAGGTCAGCCAGTCGATCGCGGTGTTTGACATCCGCGACCTGAGCAAGGGT…
27	OTU27	0	0	0	0	0	0	0	1	TGGGACAGTACTCACCGCTACTTCCTGACCGCGGCCAACAAGTCCAACAAGGTCGTCGTCATCGACTCCAAGGAGCGTAAGCTGGCCGCGATGGTCGACGTCGACAAGATCCCGCACCCGGGCCGCGGCGCCAACTTCGTGCACGCCAAGTACGGCCCGGTGTGGGCCACCGGCCATCTCGGCGACAACAGCGTGGCGCTGATCGGCACCGACCCAGACAAACACCCCAAGTATGCCTGGAAGGTGGTCGAGAGCCTGCAGGGCCAGGGCGGTGGTTCACTGTTCCTCAAGACACATCCGAGCTCGCATAACCTGTATGTCGATACCGCGCTGAACCCGGATGAGAAAGTCAGCCAGTCGGTGGCGGTGTACGACATCCGTAACCTGGACAAGGGCTAC…
61	OTU61	0	1	0	0	0	0	0	0	TGGGATAGCAGTGGGCGCTACTTCCTGAGTGCGGCCAACGAATCCAACAAGATTGCCGTGATCGACTCCAGGGAGCGCAAGCTGGCTGGGCTGGTCGAGGTCGGCCGGACACCGCACCCCGGCCGTGGTGCAAACTTCGAGCATCCCAAGTATGGTCCTGTGTGGGCCACCGGCCATCTCGGCGACAACAGCGTGGCGCTGATCGGCACCGATCCCGAAGGACATCCGGACGAGGCGTGGAAGGTGGTGCAGACCGTGTACGGCCTCGGCGGCGGATCGCTTTTCATCAAGACGCATCCCAACAGCGAGAACCTCTACGTCGACACGCCGCTCAACCCCGACGCCGAGACCTCCGCTTCGGTGGCGGTGTTCAGATCGCGACCTCGCGAACGAGGATCC…
112	OTU112	0	1	0	0	0	0	0	0	TTCGACTCCACCGGGCGCTACTTCCTGGTGGCGGCCAACGCCCGTCACCGCGTGGCCATCGTCGACACCAAGGAAGACAAGCTGGTGGGCGTGATCGATACCGGCGGCAAGACGCCGCATCCCGGCCGTGGCGCCAACATCATGCACCCGAAATTCGGACCGGTGTGGGTGACCAGCCATCTCGGCGACGAGACCGTGTCGCTGATCGGCACCGATCCCGAAAAGCACCCCGACCAGGCCTGGAAGGTGGTGCAGTCGCTGGAAGGGCAGGGCGGCGGCTCGCTGTTCGTCAAGACCCATCCGAAATCACACCACCTGTACGTCGACACCACGCTGAACCCGGATGAAAAGGTCAGCCAGTCGGTCGCGGTGTTTGACATCCGCGACCTGAGCAAGGGT…
171	OTU171	0	0	0	0	0	0	0	1	TGGGACAGTACTCACCGCTACTTCCTGACCGCGGCCAACAAGTCCAACAAGGTCGTCGTCATCGACTCCAAGGAGCGTAAGCTGGCCGCGATGGTCGACGTCGACAAGATCCCGCACCCGGGCCGTGGCGCCAACTTTGTGCACCCCGATTTCGGACCGGTCTGGGCCACGTCCCATCTCGGCGACGACACCATCTCGCTGATCGGGACCGACCCGGAAGGGCATGCCGACAACGCCTGGAAGATGGTGCAGAACTTCACCGCGCTTGGTGGCGGCTCGCTGTTCATCAAGACTCACCCGAAGTCGAACCACCTTTACGTCGACTCCCCGCTGAATCCGGGTGAGAAGATCAGCCAGTCGGTCGCGGTATTCGACATCACCGACCTCGACAAGGGTTAC…
172	OTU172	0	0	0	0	1	0	0	0	TGGGACCGCACCCACCGCTACTTCCTGACCGCGGCCAACAAGTCCGACAAGGTCGTTGTCATCGATTCGAAGCTGCGCAAGCCGACGGCCATGATCGATGTCGACAAGATCCCGCACCCGGGACGCGGCGCCAACTTCGTCCATCCGAAGTTCGGGCCGGTGTGGGCCACCAGCCATCTGGGCGACGAGACGATCACGCTCATCGGTACCGACCCGGTCAATCACCCGGATCAAGCGTGGAAGGTCGTCGAGACCCTCGAGGGCCAGGGCGGTGGCTCGCTGTTCATCAAGACCCACCCCAATTCGAAACATCTTTACGTCGACACCCCGCTGAACCCGGGTGAGAAGATCAGCCAGTCGATTGCGGTATTCGACACTCACGACCTGGACAAGGGCTAC…
188	OTU188	0	1	0	0	0	0	0	0	TGGGATGCGACACAGCGGTACTTTCTGACTGCCGCGAACAAGTCCAACAAGATCGCGGTGGTCGACTCGAAGGAAGGCGACCTGGAAGCCCTGATCGACGTCGGCACGATCCCGCACCCCGGGCGTGGTGCCAACTTCGTGCATCCCAAGTACGGTTCGGTCTGGGCCACCGGCCACCTCGGCGACAATAGCATCGCGCTGATCGGCACCGACCCGGGAAACCACCCGAGTACTGCCTGGAAGGTGGTCGAGAGCCTGCAGGGACAGGGCGGCGGGTCACTGTTCCTCAAGACCCATCCCAAGTCTAACCACCTGTACGTCGACACCACGCTGAACCCCGATGCAAAGATCAGCCATTCGGTAGCGGTGTTTGATGTCCGCGATCTCAGCAAGGGCTAC…
251	OTU251	0	0	0	0	0	0	1	0	TGGGATATTACCAAGCGGTACTTCCTTACGGCCGCCAACAAGTCGGACAAGATTGCTGTCGTCGACTCGAAGGATCGCAAGCTCGTCAAGCTGGTGGACGTCGACAAGATTCCGCACCCGGGTCGCGGCGCAAACTTCCTGCACCCGACCTACGGCCCCGTCTGGGTCACGAGCGCCCTCGGCAACGAGAAGGTCACGATGATCGGCACCGACCCGGACAAGCATCCCGAGTATGCCTGGAAGGTGGTCGAGAGCCTGCAGGGGCAGGGCGGCGGCTCGCTGTTCCTCAAGACACACCCGAAATCACACCACCTGTACGTCGATACTACGCTGAACCCGGATGAAAAGGTCAGCCAGTCGGTCGCGGTGTTTGACATCCGCGACCTG
266	OTU266	0	0	0	0	0	0	0	1	GCGAGTGGGCGCTACTTCCTGAGTGCGGCCAACGAATCCAACAAGATTGCCGTGATCGACTCCAGGGAGCGCAAGCTGGCTGGGCTGGTCGAGGTCGGCCGGACACCGCACCCGGGACGCGGCGCCAACTTCGTGCACCCGAAATACGGCCCGGTGTGGGCGACCAGCCACCTCGGAGACCAGACCATCGCCCTGATCGGCACGGACCCGGACAAGCATCCCAAGTATGCCTGGAAGATGGTCGAATCCATCGACGGTCAGGGCGGCGGCTCGCTGTTCATCAAGACGCATCCGAACTCCCCCTGGGTGCTGGTTGATATGACATTGAGTTCTACCAGTGATAAA
335	OTU335	0	0	0	0	1	0	1	0	TGGGATAGCAGTGGGCGCTACTTCCTGAGTGCGGCCAACGAATCCAACAAGATCGCCGTGGTCGACTCCAAGGAAGGCAAGCTCACTGCGCTGGTCGATGTCGGCCAGATCCCGCACCCGGGGCGTGGTGCGAACTTTAAGCATCCGAAATTCGGCCCGGTCTGGGCTACCAGTCATCTTGGCGACCAGACCATTGCGCTGATCGGCACCGACCCGGTTGGTCATCCCGAAAGTGCCTGGAAGATGGTGCAATCATTCGACGGCCAGGGCGGTGGCTCACTGTTCCTCAAGACACATCCGAAATCACACCACCTGTACGTCGACACCACGCTGAACCCGGATGAAAAGGTCAGCCAGTCGATCGCGGTGTTTGACATCCGCGACCTGAGCAAGGGTTAC…
348	OTU348	0	0	0	0	0	0	1	1	TGGGATAGCAGTGGGCGCTACTTCCTGAGTGCGGCCAACGAATCCAACAAGATTGCCGTGATCGACTCCAGGGAGCGCAAGCTGGCTGGGCTGGTCGAGGTCGGCCGGACACCGCACCCCGGCCGTGGTGCAAACTTCGAGCATCCCAAGTACGGCCCGGTGTGGGCCACCGGCCATCTGGGCGACGAAACGATCACGATGATCGGCACCGACCCGGTCAATCACCCGGATCAAGCGTGGAAGGTCGTCGCGACCCTCGAGGGCCAGGGCGGCGGATCGCTGTTCATCAAGACCCACCCCGAGTCCAAGAACCTGTATGTCGACACGCCGCTGAACACCGAGGCCGAGGTATCCTCGTCGGTGGCGGTGTTCGACCTCGAGGACCTG
366	OTU366	0	0	0	0	0	0	0	10	TGGGATAGCAGTGGGCGCTACTTCCTGAGTGCGGCCAACGAATCCAACAAGATTGCCGTGATCGACTCCAGGGAGCGCAAGCTGGCTGGGCTGGTCGAGGTCGGCCGGACACCGCACCCCGGCCGTGGTGCAAACTTCGAGCATCCCAAGTACGGCCCGGTGTGGGCCACCGGCCATCTCGGCGACAACAGCGTGGCGCTGATCGGCACCGACCCAGACAAGCATCCCGAGTATGCCTGGAAGGTGGTCGAGTCCATCGACGGCCAGGGTGGCGGTTCGCTGTTCATCAAGACCCACCCGAAGTCGAAGCACCTGTATGTCGATACCGCGCTCAACCCTGATACGAAAATCAGCCAGAGCGTTGCCGTGTACGACATCAACAACCTGAAAGCCGGTTTC…
397	OTU397	0	0	0	0	0	0	1	1	TGGGATAGCAGTGGGCGCTACTTCCTGAGTGCGGCCAACGAATCCAACAAGATTGCCGTGATCGACTCCAGGGAGCGCAAGCTGGCTGGGCTGGTCGAGGTCGGCCGGGCACCGCACCCCGGCCGTGGTGCAAACTTCGAGCATCCCAAGTACGGCCCGGTGTGGGCCACCGGCCATCTCGGCGACAACAGCGTGGCGCTGATCGGCACCGACCCAGACAAGCATCCCGAGTATGCCTGGAAGGTGGTCGAGAGCCTGCAGGGCCAGGGCGGTGGTTCGCTGTTTCTCAAGACCCACCCGAACTCCCGCAATCTATGGGTCGACACGCCGTTGAACCCGGCTGACGGAATCAGCCAATCCATCGCAGTGTTCGATCTGGACAATCTGGATAAGCCTTTT…
430	OTU430	1	0	0	0	0	0	1	0	AATCAGTCGGACAAGATTGCCGTGGTGGATTCCAGGGAGCGCAAGCTTACCGCGCTGATTGATGTCGACAAGATTCCGCATCCGGGACGCGGCGCGAATTTCATGCATCCGGAGTTTGGACCGGTGTGGGTCACCAGCGCACTGGGTAACGAGAAGATCACCATGATCGCAACCGACCCGGAAGAGCACCCGCAGTATGCCTGGAAGGTGGTCGAGAGCCTGCAGGGCCAGGGCGGTGGTTCACTGTTCCTCAAGACACATCCGAAATCACACCACCTGTACGTCGACACCACGCTGAACCCGGATGAAAAGGTCAGCCAGTCGATCGCGGTGTTTGACATCCGCGACCTGAGCAAGGGTTACAAGGTGCTGGATATCGCCGGGATGGCGGGATTGAAA…
435	OTU435	0	2	0	0	3	0	1	0	TGGGATAGCAGTGGGCGCTACTTCCTGAGTGCGGCCAACGAATCCAACAAGATTGCCGTGATCGACTCCAGGGAGCGCAAGCTGGCTGGGCTGGTCGAGGTCGGCCGGACACCGCACCCCGGCCGTGGTGCAAACTTCGAGCATCCCAAGTACGGCCCGGTGTGGGCCACCGGCCATCTCGGCGACGAGACGATCAGCATGATCGGCACCGACCCGGAAGGGCATCCCGATTACGCCTGGAAGGTCGTGGCGACGGTGGAAGGGCAGGGCGGCGGCTCGCTGTTCATCAAGACCCATCCCGAATCGCGCCGTCTCTACGTCGACACGCCGCTCAACCCGGAGCCCGAGATCGCCTCGTCGGTGGCGGTGTTCGACCTCAATGATCTGGATAAGGAGTAC…
439	OTU439	0	0	0	0	2	0	0	0	TGGGATTCCACTCACCGCTACTTCCTCACTGCCGCCAATAAGTCCAACAAGATCGCGGTGGTGGATTCGAAAGAGCGCAGGCTCGAAGCCCTGGTTGACGCGGAGAAGATCCCGCACCCCGGGCGCGGCGCCAACATCACCGATCCCAAGTATGGTCCTGTGTGGGCCACCGGCCATCTCGGCGACAACAGCGTGGCGCTGATCGGCACCGACCCGGACAAGCATCCCGAATATGCCTGGAAGGTGGTCGAGAGCCTGCAGGGTCAGGGCGGCGGCTCGCTGTTCCTCAAGACACACCCGAAATCACACCACCTGTACGTCGACACCACGCTGAACCCGGATGAAAAGGTCAGCCAGTCGGTCGCGGTGTTTGACATCCGCGACCTGAGCAAGGGTTAC…
492	OTU492	0	1	0	0	15	0	4	0	TTCGATTCGACCAAGCGCTACTTCCTCGTCGCGGCCAACGCTCGCGGCAAGGTCGCGGTCGTCGACACCAAGGAAGACAAGCTGACCGCGCTGATCGAGACCGGCGGCCAGACGCCGCATCCGGGACGGGGGGCGAACTTCCTGCACCCGGTCTTCGGCCCGGTCTGGGCGACATCGCACCTTGGCGACGAGACGGTGACGCTGATCGGAACCGATCCAGAAGGCCATCCCGATCAGGCATGGAAGGTCGTCGACACCTTCTACGGGTTGGGCGGCGGGTCGTTGTTCATCAAGACCCATCCGAACTCCGACCACCTGTACGTCGACACCACGCTGAACCCGGATGAAAAGGTCAGCCAGTCGATCGCGGTGTTTGACATCCGCGACCTGAGCAAGGGT…
496	OTU496	0	0	0	0	2	0	1	0	TGGGATGCCAGCATGCGTTACTTCCTGACGGCGGCCAACAACTCCAACAAGGTCGTCGTCATCGACTCCAAGGAGCGCAAGCTGGCCGCGATGGTCGACGTCGACAAGATCCCGCACCCGGGCCGCGGCGCCAACTTCGTGCACGCCAAATACGGCCCCGTGTGGAGCACCAGCGCGCTCGGCAACGACAAGATCACGCTGATCGGCACCGATCCCGTCGGGCATCCGGACAACGCCTGGAAGGTGGTCGAGAGCCTGCAGGGTCAGGGCGGCGGCTCGCTGTTCCTCAAGACACATCCGAAATCACACCACCTGTACGTCGACACCACGCTGAACCCGGATGAAAAGGTCAGCCAGTCGATCGCGGTGTTTGACATCCGCGACCTGAGCAAGGGTTAC…
514	OTU514	0	0	1	0	0	0	0	1	TGGGATAGCAGTGGGCGCTACTTCCTGAGTGCGGCCAACGAATCCAACAAGATTGCCGTGATCGACTCCAGGGAGCGCAAGCTGGCTGGGCTGGTCGAGGTCGGCCGGACACCGCACCCCCGGCCGTGGTGCAACTTCGAGCATCCCAAGTACGGCCCGGTCTGGGCGACCAGCCATCTCGGCGACGAGACCATCTCGCTGATCGGCACCGACCCCGACGGCCATCCCGACCAGGCCTGGAAGGTGGTGCAGACGCTCGAAGGCCAGGGCGGCGGCTCGCTGTTCATCAAGACCCATCCCAACTCCAGGAACCTCTATGTCGACACGCCCTTGAACCCGGAGGCCGAGCTCGCCTCCAGCGTGGCGGTGTTCGACCTCGACGACCTGGATGCCGGCTAT…
532	OTU532	0	0	0	0	54	0	3	0	TGGGACGCCAGCGGGCGCTACTTCATGAGCGCAGCCAACGAGTCCAACAAGATCGCCGTAATCGACTCCAAGGAGCGCAAGCTGGCAGGGCTGGTAGATGTGGGCCGGACCCCGCACCCGGGCCGTGGTGCAAACTTCGTGCATCCCAAGTACGGCCCGGTATGGGCTACCGGCCACCTCGGCGACAACAGTGTCGCACTGATCGGCACCGACCCGGACAAGCACCCCGAGCAGGCGTGGAAGGTGGTCGAGACCCTGCAGGGGCTGGGCGGCGGATCACTGTTCCTCAAGACCCACCCCAAGTCGAATCACCTCTACGTCGACGCCACGCTGAACCCGGATGCGAAGACCAGCCAGTCGGTCGCGGTGTTCGATGTCCGTGATCTCGGCAAGGGCCAC…
568	OTU568	0	0	0	0	2	0	0	0	TGGGATGCCAACAAGCGGTATTTCATGACCGCAGCAAACAAGTCCAACAAAATTGCTGTCGTCGATTCCCGTGAAGATAAGCTGGCCGCATTGGTCGATGTCGGGCAAATTCCTCATCCTGGTCGGGGCGCCAATTTCGTCGATCAGGAGTTCGGGCCGGTCTGGGCAACCAGCGCGCTCGGCAACGAGAAGATTACCCTGATCGGCACCGACCCGGACAAGCATCCCGAGTATGCCTGGAAGGTGGTCGAGAGCCTGCAGGGGCAGGGCGGCGGCTCGCTGTTCCTCAAGACACACCCGAAATCACACCACCTGTACGTCGATACTACGCTGAACCCGGATGAAAAGGTCAGCCAGTCGGTCGCGGTGTTTGACATCCGCGACCTGAGCAAGGGTTAC…
612	OTU612	0	4	0	0	0	0	0	18	TGGGATAGCAGTGGGCGCTACTTCCTGAGTGCGGCCAACGAATCCAACAAGATTGCCGTGATCGACTCCAGGGAGCGCAAGCTGGCTGGGCTGGTCGAGGTCGGCCGGACACCGCACCCCGGCCGTGGTGCAAACTTCGTGCATCCCAAGTACGGGCCGGTGTGGGCCACCAGCCACCTCGGTGACCAGAGCATCGCCATCATTGGCACCGATCCCGAGAAGCACAAGCAGTACGCCTGGAAGATGGTCGAGTCCATCGACGGCCAGGGTGGCGGTTCGCTGTTCATCAAGACCCACCCGAAGTCGAAGCACCTCTATGTGGACACCGCGCTGAACCCCGACACCAAGGTCAGTCAGAGTGTCGCCGTGTTCGACATCGCCAGCCTCGAAAAAGGCTTC…
634	OTU634	1	31	0	0	515	0	1825	899	TGGGATAGCAGTGGGCGCTACTTCCTGAGTGCGGCCAACGAATCCAACAAGATTGCCGTGATCGACTCCAGGGAGCGCAAGCTGGCTGGGCTGGTCGAGGTCGGCCGGACACCGCACCCCGGCCGTGGTGCAAACTTCGAGCATCCCAAGTACGGCCCGGTGTGGGCCACCGGCCATCTCGGCGACAACAGCGTGGCGCTGATCGGCACCGACCCAGACAAGCATCCCGAGTATGCCTGGAAGGTGGTCGAGAGCCTGCAGGGCCAGGGCGGTGGTTCACTGTTCCTCAAGACACATCCGAAATCACACCACCTGTACGTCGACACCACGCTGAACCCGGATGAAAAGGTCAGCCAGTCGATCGCGGTGTTTGACATCCGCGACCTGAGCAAGGGTTAC…

## Sheet: clade 2
more		1l	2h	3c	5l	6x	7c	8x	9h	reprDNA
38	OTU38	0	1	0	0	0	0	0	0	TGGGACCGGAGCAAGCGCTACTTCCTCACCGCCGCCAACAAGTCCAACAAGATCGCGGTGGTGGACTCCAGGGAACGCAGGCTCACGGCGCTGGTGGACGCCACCGAGATCCCGCACCCCGGACGCGGCGCGAACCTCGACGACCCGGTTCACGGGCCGGTGTGGGCCACCAGCCACCTTGGTGACCAGAGCGTCGCCATCATCGGTACCGACCCCGTGAAGCACAAGCAGTATGCCTGGAAGATGGTCGAATCCCTCGATGGCCAGGGCGGCGGCTCGCTGTTCGTGAAATCGCATCCGAATTCCAGCAACCTGTGGGTGGACGCGCCGCTGAATCCCGACACCGCGTTCTCACAGAGCGTCGCGGTTTACGACGTCAACAACCTGGATGCGGGATTC…
62	OTU62	0	1	0	0	0	0	0	0	TGGGATAGCTCCAAGCGGTACTTCCTGACGGCTGCCAACAAGTCGGACAAGATTGCCGTCGTCGACTCGAAGGAGCGCAAGCTCGTCAAGCTCGTCGATGTCGACAAGATTCCGCACCCGGGCCGCGGCGCCAATTTCGTGCATCCGAAATACGGCCCGGTATGGGCGACCAGCCACCGGGGGGACCAGACCATCGCCTTGATCGGCACGGACCCGGACAAGCATCCCAAGTATGCCTGGAAGATGGTCGAATCCATCGACGGTCAGGGCGGCGGCTCGCTGTTCGTCAAATCGCATCCGGAATCGAAAAACCTGTGGGTGGATTCTCCCCTGAACCCGGAGGAAACCATCAGCCAGAGCGTCGCGGTGTTCGATATTGAAACACTCGACGGCGGCTAC…
98	OTU98	0	0	0	1	0	0	0	0	TGGGATTCGACCCAGCGTTACTTCCTCACCGCTGCCAACAAGTCCAACAAGATCGCAGTGGTCGATTCCAAGGAAGGCGATCTGGAAGCCCTGATCGATGTGGGCAAGATTCCACACCCGGGACGCGGCGCCAACTTCGTGCACCCGAAATACGGCCCGGTATGGGCGACCAGCCACCTCGGCGACCAGACCATCGCCCTGATCGGCACGGACCCCGACAAACACCCCAACTATGCCTGGAAGATGGTCGAATCCATCGACGGCCAGGGCGGCGGCTCGCTGTTCGTGAAATCGCATCCGAATTCCAGCAACCTGTGGGTGGACGCGCCGCTGAACCCCGACACCGCGTTTTCACAGAGCGTCGCGGTTTACGACATCAACAACCTGGAGGGTGGGTTC…
110	OTU110	0	0	0	0	1	0	0	0	TTCGACAGCACCGGGCGTTACTTCCTGGTCGCAGCCAACGCGCGCGATACCATCGCGGTAGTCGACACCAAGGAGCAGAAGCTCGAAGCGTTGATCAAGACCAACGGCGTCAAGCCCCATCCCGGGCGCGGCGCGAACTTCGTGCACCCGGTCTACGGACCGGTCTGGGCGACCAGCCATCTTGGCGACGAGATCGTCACCATGATCGGCACCGACCCGAAGAACCACCCGCAATACGCCTGGAAAATCGTGGGCGAGCTCTACGGTCAGGGTGGCGGCTCGCTGTTCGTGAAGTCGCATCCGAACTCCAGCAACCTGTGGGTCGATGCGCCGCTGAACCCGGATGAGTCGATCAGCCAGAGCGTCGCGGTGTTCGACATCAATGATCTCGATGCCGGG…
119	OTU119	0	0	0	1	0	0	0	0	TTCGACTCGACCGGCCGCTACTTCATGGTTGCCGCCAACGCCCGCAACAGGATCGCCGTCGTCGATACCGAGGAGGACCGGCTGGTGACGCTGGTCGACACCGAGGGCCTGACGCCGCATCCTGGGCGGGGTGCGAACTTCGTCCACCCGACATACGGACCGGTCTGGGCGACCTCGCACCTCGGCGACGAGACGATCTCCCTGATAGGCACGGATCCGGTCAAGCACAAGGCGAATGCCTGGAAGGTGGTGCGTACCCTGAAGGGCCAGGGTGGCGGTTCGCTGTTCGTGAAGACTCATCCCGAGTCCAGGAATCTGTGGGTGGATTCACCACTGAACCCGGATACCAGGATCAGCCAGAGCGTTGCCGTCTATGATGTCAACAACATCGACAAGGGT…
131	OTU131	0	2	0	0	0	0	0	0	TTCGATTCCACCGGCCGCTACTTCCTGGTCGCGGCCAACGCCAGGAACCGGGTCGCGGTGGTCGACACCAAGGAGAACGAGCTGGTCGCGCTGATCGAGACCGGCGCCACGCCACATCCTGGACGCGGTGCCAACTTCGTCCATCCCGAGTACGGCCCGGTGTGGGCGACCAGCCATCTGGGCGCCGAGACCATCGCCCTGATCGGCACGGATCCGGAAGGCCATCCCGACCAGGCCTGGAAAGTCGTGCGCACACTGGAAGGCATGGGCGGCGGCTCGCTGTTCGTAAAATCGCATCCGAATTCCAGCAACCTGTGGGTGGACGCGCCGCTGAACCCCGACACCGCGTTTTCACAGAGCGTCGCGGTTTACGACATCAACAACCTGGAGGGTGGGTTC…
154	OTU154	0	0	0	0	1	0	0	0	AACAAGTCCAACATCATCTCGGTCATCGACTCCAAGACAACCAAACTGGTAGCAAATGTTGTCGTGGGGGAAACCCCGCACCCGGGCCGGGGCGCGAATTTCGAGCATCCGAAATATGGACCGGTCTGGGCCACCAGCCATCTGGGCGATGACACGATAGCCTTGATCGGCACCGACCCTGAGAAGCACCCACAATACGCCTGGCATCTCGTGGAATCCTTTAAAGGTCTGGGCGGCGGCTCCCTGTTCATCAAGACTCATCATAATTCCAAGCACCTGTGGGTCGATGATCCGCTGAATCCGGACGCCGTGACCTACGGTAGCGTGGCGGTGTTCGACATCAACAATCTCCGTAAGGGCTTCAAGACACTCAACGTCGTCAAGGATGCGGGGGTGAAG…
220	OTU220	0	1	0	0	0	0	0	0	TGGGATTCCACTCACCGCTACTTCCTCACTGCCGCCAATAAGTCCAACAAGATCGCAGTGGTGGATTCGAAAGAGCGCAGGCTCGAAGCCCTGGTTGACGCGGAGAAGATCCCGCACCCGGGCCGCGGCGCCAACTTCGTAGATCCGAAATTCGGGCCGGTATGGGCCACCAGTCATCTGGGTGACCAGAGCATCGCGGTGATCGGTACAGACCCTGCCAAGCACCCGGAAAATGCCTGGAAGATGGTCCGCCACATCGATGGCCAGGGCGGCGGCTCGCTGTTCGTCAAATCGCATCCGGAATCGAAAAACCTGTGGGTGGATTCTCCCCTGAACCCGGAGGAAACCATCAGCCAGAGCGTCGCGGTGTTCGATATTGAAAACCTCGACGGCGGCTAC…
368	OTU368	0	1	0	1	0	0	0	0	TTCGACTCGACGGGTCGCTATTTCATGGTCGCCGCCAACGCGCGCAACCGGGTCGCCGTGATCGATACCGAGAATAGCGAGCTTGAGGCCGTGATCGACACCGAGGGGCTGACGCCGCACCCCGGCCGGGGCGCCAACTTCATCCACCCGACCTACGGCCCGGTCTGGGCGACCTCGCACCTTGGCGACGAGACGATCTCTATGATCGGCACGGATCCGGAAGGCCATCCTGACCAGGCCTGGAAAGTCGTGCGCACGCTGGAAGGCATGGGCGGCGGTTCGCTGTTCGTAAAATCGCATCCGAATTCCAGCAACCTGTGGGTGGACGCGCCGCTGAATCCCGACACCGCGTTCTCACAGAGCGTCGCGGTTTACGACATCAACAACCTGGACGGCGGC…
405	OTU405	0	0	0	1	0	1	0	0	TGGGACAGCACCCACCGCTACTTCCTGACCGCGGCCAACAAGTCCGACAAGGTCGTCGTCATCGACTCGCAGAAACGCAAGTTGGCGGCGATGGTCGACGTCGACAAGATCCCGCACCCGGGCCGCGGAGCCAACTTCGTGCACGCCAAGTTCGGGCCGGTGTGGGCCACCAGCCACCTCGGTGACCAGAGCATCGCCATCATTGGCACCGATCCCGAGAAGCACAAGCAGTACGCCTGGAAGATGGTCGAGTCCATCGACGGCCAGGGTGGCGGTTCGCTGTTCGTGAAGACTCATCCCGAGTCCAGGAATCTGTGGGTGGATTCACCACTGAACCCGGATACCAGGATCAGCCAGAGCGTTGCCGTCTATGATGTCAACAACATCGACAAGGGTTTT…
485	OTU485	0	2	0	0	0	0	0	0	TTCGATTCGACCGGACGGTACTTCCTGGTCGCCGCCAATGCCCGCAATACGGTCGCCGTGGTCGATACCAAGGAGCGCAAGCTCGTCGCCCTGATCAAGACCGGGGCCACGCCGCATCCGGGACGCGGCGCCAACTTCGTGCATCCGAAGTACGGGCCGGTGTGGGCCACCAGTCATCTGGGTGACCAGAGCATCGCGGTGATCGGTACAGACCCTGCCAAGCACCCGGAAAATGCCTGGAAGATGGTCCGCCACATCGATGGCCAGGGCGGCGGCTCGCTGTTCGTGAAATCGCATCCGAATTCCAGCAACCTGTGGGTGGACGCGCCGCTGAATCCCGACACCGCGTTCTCACAGAGCGTCGCGGTTTACGACGTCAACAACCTGGAAGCGGGATTC…
515	OTU515	0	0	0	1	0	0	0	1	TTCGACTCCACCGGCCGCTACTTCCTCGTCGCCGCCAATGCCCGCAATACGATCGCTGTGGTCGACACCAAGGAGAACAAGCTGGTCGCGTTGATCAAGACGCCGGGCGGCACGCCGCACCCGGGACGCGGCGCCAACTTCGTGCACCCGAAATACGGCCCGGTATGGGCGACCAGCCACCTCGGCGACCAGACCATCGCCCTGATCGGCACGGACCCGGACAAGCATCCCAAGTACGCCTGGAAGATGGTCGAGTCCATCGACGGTCAGGGCGGCGGCTCGCTGTTCATCAAGACCCATCCCAAGTCGAAGCACCTCTATGTGGACACCGCGCTGAACCCCGACACCGCGTTTTCACAGAGCGTCGCGGTTTACGACATCAACAACCTGGAGGGTGGG…
529	OTU529	0	1	0	0	1	0	0	0	TGGGATTCGACCAAGCGGTATTTCCTGGTCGCGGCCAATGCGCGCCACAAGCTCGCGGTGATCGACACCAAGGAGGGCCGGCTCGAGGCGCTGATCGAGAGCGAGGGCCTGACGCCGCATCCGGGCCGCGGTGCCAACTTCGTCCATCCCGAGTTCGGTCCGGTGTGGGCGACCAGCCACCTCGGCGACGAGACCATCAGCATGATCGGCACCGATCCGGAAGGGCATCCCGACTACGCCTGGAAAGTCGTGCGCACGCTGGAAGGCATGGGCGGCGGTTCGCTGTTCGTAAAATCGCATCCGAATTCCAGCAACCTGTGGGTGGACGCGCCGCTGAACCCCGACACCGCGTTCTCACAGAGCGTCGCGGTTTACGACGTCAACAACCTGGAAGCGGGA…

## Sheet: clade 3
next		1l	2h	3c	5l	6x	7c	8x	9h	reprDNA
108	OTU108	0	0	0	0	1	0	0	0	TTCGACAAGACCGGGCGCTATTTCCTGGTGGCGGCGAATGCGCGAAATCGTATCGCTATCGTCGACACCAAGGAGGACAAGCTCGTTGCCGTCATCGACTCGAAAGGAAAGACACCGCATCCGGGTCGTGGCGCCAATTTCATTCACCCGAAATACGGGCCGGTATGGGCGACCAGTCATCTTGGCGACGAAACGGTGTCCTTCATCGGCACTGACCCGGTCAAGCACAAGCAATACGCCTGGAAGGTGGTGCAGACGGTGGAAGGGCAGGGCGGCGGTTCGCTGTTTATAAAGACTCATCCGAAATCCCGCAACCTGTGGGTCGATACGCCACTGAACCCCGACGAGGAATCCGCGTCGTCGGTCGCCGTGTTCGACATCGACAACCTGGACAAGGAA…
111	OTU111	0	0	0	0	0	0	0	1	TTCGACGCCTCGGGACGGTATCTGATGGTCGCGGCCAATGCCAGCAACATGGTTGCGGTGATCGACACCAAGGAGGACAAGCTGGCGGCACTGGTCGAAACCGGTCCGACCCCGCATCCGGGGCGCGGCGCCAACTTCGTGCACCCCGAATTCGGCCCGGTCTGGGCCACCAGCCATCTGGGCGACGAATCGATCACCCTGATCGGCACCGATCCCGACGGCCATCCGGACCAGGCATGGACGGTGGTGGCGACACTTGAAGGTCAGGGCGGCGGGTCGCTGTTCATCAAGACGCACCCGAAATCGTCCAATCTCTGGGTCGATACGCCGCTGAACCCGGACGAGGACGCCAGCCACTCGGTGGCGGTGTTCGACATCAACAACCTGGACAAGGAATTC…
113	OTU113	0	0	0	0	1	0	0	0	TTCGACTCCACTGGCCGCTATTTCCTCGACGCCGCCAACGCCCGCAATACGATCGCGGTGGTGGACACCAAGGAGAACAAGCTGGTCGCGCTGATCAAGGTCGGCACCACGCCGCACCCAGGACGCGGCGCCAACTTCGTCCATCCCAAGTTCGGGCCGGTGTGGGCGACCAGTCACCTGGGCGACGAGACCGTGGCCCTGATCGGCACCGATCCCGAAAAGCACCCCGACCAAGCCTGGAAGGTGGTGCAGTCGCTGGAAGGGCAGGGCGGCGGCTCGCTGTTCGTCAAGACCCATCCGAAATCCAATCACCTCTATGTGGATACGCCGCTCAATCCTGAAGCTGAAATCGCGTCATCGGTTGCGGTCTTCAAGATCGACCAGATGGGCGAAGATGAG…
114	OTU114	0	0	0	0	0	0	0	1	TTCGACTCCACTGGCCGCTATTTCCTTGACGCCGCCAACGCCCGCAATACGATCGCGGTGGTGGACACCAAGGAGGACAAGCTGGTCGCGCTGATCAAGGTCGGCACCACGCCGCACCCGGGACGCGGCGCCAACTTCGTCCACCCAAAATACGGACCGGTGTGGGCGACCAGCCATCTGGGTGATGAGTCCATCGCGATCATCGGCACCGACCCGGTCAATCACCCGGATCAAGCGTGGAAGGTCGTGCGCACGCTGAAGGGCCAGGGCGGCGGTTCGCTGTTCATCAAGACCCATCCGAAGTCGCACAACCTGTATGTCGATACCGCGCTGAACCCGGACGAGAAGATCAGCCAGTCGGTGGCGGTGTACGACATCCGCAAGCTGGGTAAGGGCTAC…
115	OTU115	0	0	0	0	0	0	1	0	TTCGACTCCTCGGGCCGGTATTTCCTGGTCGCGGCCAACGCCCGCCACAAGGTGGTGGTGGTCGATACCAAGGAGGACAAGCTGGTCGCCCTGATCGAAACCGGCGGGCAGACCCCGCATCCGGGTCGCGGCGCCAATCTGATCCATCCGAAATTCGGACCAGTGTGGGTGACGAGCCATCTCGGCGACGAGACGATCTCGCTGATCGGCACCGACCCGGAAAAGCACCCGGACCAGGCATGGAAGGTGGTCCAGACACTCGAGGGGCAGGGCGGAGGTTCGCTGTTCGTCAAGACACACCCGAAATCACACCACCTGTACGTCGATACTACGCTGAACCCGGATGAAAAGGTCAGCCAGTCGGTCGCGGTGTTTGACATCCGCGACCTGAGCAAGGGT…
116	OTU116	0	0	0	0	1	0	0	0	TTCGACTCGACCAAGCGCTATTTCCTTGTGGCGGCCAACGCCCGCCACAAGGTGGCGATCATCGACACCAAGGAAGGCAAGCTGGTCGACGTCATCGAGACCGGCGGCCTGACCCCGCACCCGGGGCGCGGTGCCAACATCATGCATCCGACCTACGGACCGGTCTGGGCGACCAGCCATCTTGGCGACGAGACGGTCTCCTTCATCGGCACCGATCCGGAGGGCCATCCGGACAATGCCTGGAAGGTGGTGCAGATGGCCTACGGCCAGGGCGGCGGCTCGCTGTTCGTCAAGACCCATCCGAAATCCCGCAACCTGTGGGTCGATACGCCACTGAACCCCGACGAGGAATCCGCGTCGTCGGTCGCCGTGTTCGACATCGACAACCTGGACAAGGAA…
125	OTU125	0	0	0	0	1	0	0	0	TTCGACTCGACGGGTCGCTACTTCCTGGTCGCGGCGAATGCGCGCGACACGGTGGCGGTTGTCGACACGAAGGACAACAAGCTGGTCAAGCTGATCAAGACCGGCGTCAAGCCGCATCCTGGCCGCGGCGCCAACTTCGTGCATCCGAAATACGGCCCGGTCTGGGCGACCAGCCATCTCGGCGACGAGACCATCGCCCTCATCGGCACCGACCCGCTCAAGCACAAGAAGAACGCCTGGAAGGTGGTGCAGAAGCTCGAGGGCCAGGGCGGCGGATCGCTGTTCATCAAGACGCATCCGAAGTCGAAGAACCTGTGGGTGGATACGCCGCTTAATCCGGAAGCGGAGATCGCCTCGTCGGTGGCAGTGTTCGACATCAACAACCTCGACAAGCCCTAC…
127	OTU127	0	0	0	0	2	0	0	0	TTCGATGCAAGCGGACGGTATTTCCTGGTGGCCGCCAACGCCCGCAACAAGGTGGCAGTTGTCGATACCAAAGAAGGTAAACTGGTGGCGTTGATCGAAACCGGCCCCAAGCCCCACCCGGGTCGCGGTGCCAACCTCATTCATCCGACCTATGGCCCGGTGTGGGTGACAAGCCACCTGGGTGACGAAACGATTGCATTGATCGGAACCGACCCTGAAGGCCACGCCGAACACGCGTGGAAAGTCGTTCAGTCGCTTGAAGGCCAGGGTGGCGGTGCATTGTTCGTCAAGACGCATCCCAAATCGAACCACCTTTACGTTGATACGCCACTCAACCCGGAAGCCGAGATCGCCTCTTCCGTTGCAGTATTCAAGATCGACGAACTCGGTCAGGAGGAA…
128	OTU128	0	3	0	0	0	0	0	0	TTCGATTCCACCGGCCGCTACTTCCTGGTCGCCGCCAACGCCAGCAACAAGGTGGCGGTCATCGACACCAAGGAGGACAAGCTGGCCGCCCTGGTCGAGACCGGGCCGACGCCCCACCCGGGCCGCGGCGCCAACTTCGTCCATCCGGAATACGGGCCGGTCTGGGCGACCAGCCACCTGGGCGACGAGAGCGTGGCCCTGATCGGCACCGACCCGGAGAAGCACCCGAAGCAGGCCTGGAAGGTGGTCCAGACCCTGGAAGGGCAGGGCGGCGGGTCCCTCTTCATCAAGACCCATCCCAAGTCCCGCAACCTCTGGGTCGACACCCCGCTCAACCCGGACGAGGAGGTGGCCCAGTCGGTTGCCGTCTTTGATATCAAAGACCTTTCAAAGCCTTAC…
132	OTU132	0	0	1	0	0	0	0	0	TTCGATTCCACCGGCCGCTACTTCCTGGTGGCCGCCAACGCCCGCGATACCGTGGCGGTGGTGGATACCAAGGACGGGAAACTCGTGGCCCTGATCAAGTCCGACGGCATCAAGCCGCACCCCGGCCGCGGTGCCAACTTCGTGGACCCGGAATTCGGTCCGGTCTGGGTTACCAGCCACCTGGGGGACGAGACGATCACCCTCATCGGCACCGATCCGGAGAACCATCCGGACCAGGCCTGGAAGGTCGTCAAGACCCTGGAAGGCCAAGGCGGCGGATCGCTCTTCGTCAAGACCCATCCGGACTCCACCAACCTCTATGTGGACACGCCCTTGAACCCGGAAGCCGAGGTCGCCTCCTCGGTGGCGGTGTTCGACATCAACGACCTGGATGCCGGC…
133	OTU133	0	0	0	0	0	0	1	0	TTCGATTCCACCGGCCGCTACTTCCTGGTGGCCGCGAATGCGCGCGACACGGTGGCGGTGATCGACACCAAGACGCGCAAGCTGGTGAAGCTGATCAAGACCGGTCCCAAGCCGCATCCGGGCCGGGGCGCCAACTTCGTCCATCCCGAGTTCGGACCGGTGTGGGCGACCAGCCATCTCGGTGACGAGACGATCACCCTGATCGGCACCGACCCGGTCAATCACCCGGATCAGGCGTGGAAGGTCGTCGCGACCCTCGAGGGCCAGGGCGGCGGATCGCTGTTCATCAAGACCCACCCGAAGTCGAAGAACCTGTGGGTCGACGCGCCATTGAATCCTGACCCCGCGATAAGCCAGTCAATTGCCGTCTTTGACATCAACAACCTCGACGGCGGCTTC…
134	OTU134	0	0	0	0	1	0	0	0	TTCGATTCCACGGGACGCTACTTCCTGGTGGCGGCGAACGCCCGCAACAAGGTCGCGGTGGTCGATACCAAGACTCGCAAGCTGGTCGGCCTTGTGGAAACCGGCGCGACGCCGCATCCCGGACGCGGCGCCAACTTCGTGCATCCCAAGTTCGGGCCTGTATGGGCCACGAGCCACCTGGGCGATGAAGGCATATCGGTGATCGGCACGGACCCCGTCAAGCATCCGGAATTTGCTTGGAAAGTGGTGCAGACCTTGGAAGGCCAGGGCGGCGGGTCGCTGTTCATCAAGACCCACCCGACATCGAAGAACCTCTATGTCGATACGCCGCTGAATCCGGAGGCGGAGCTTGCCTCGTCGGTTGCGGTCTTCGACCTCAATGATCTGGATAAGGGATTC…
135	OTU135	0	0	0	0	1	0	0	0	TTCGATTCGACCGGACGCTACTTCCTGGTCGCGGCGAACGCCCGCAACAAGGTCGCGGTCGTCGACACCAAGCTGAGAAAGCTGGTGGCCCTGATCGAGACCGGCGCCACGCCGCATCCGGGGCGCGGTGCCAATTTCGTCCATCCCAAGTTCGGGCCGGTCTGGTCGACCAGCCATCTGGGCGACGAGACCATCGCACTGATCGGGACGGACCCGGAAAAGCATCCGCAATACGCCTGGAAGGTCGTGCAAAGTCTGGAAGGTCAGGGCGGCGGCTCGCTGTTCATCAAGACCCACCCCAAATCGAAAAACCTGTGGGTCGATACGCCGTTGAACCCGGAGGCCGAGCTCGCCTCCAGCGTGGCGGTGTTCGACCTCGACGACCTGGATGCCGGCTAT…
136	OTU136	0	1	0	0	0	0	0	0	TTCGATTCGACCGGCCGCTACTTCCTCGTCGCCGCCAACGCCCGCGATACCATCGCCGTCGCCGACACCAAGGAAGACAAGCTGGTCGGGTTGATCAAGACCAGCGAGGGCGGCAAGCCGCATCCCGGCCGCGGCGCCAACTTCATCCATCCGAAGTTCGGACCGGTCTGGTCGACCAGCCATCTCGGTGACGAAAACATCACCATCATCGGTACCGACCCGGAAAAGCACCCGGAGTATGCCTGGAAGGTGGTGCAGACGCTGGAGGGACAGGGCGGCGGATCGCTGTTCATCAAGACCCATCCGAAGTCCCAGCACCTCTACGTCGACACGCCGCTGAACCCGGAGGCCGAGGCGGCGTCCTCGGTCGCCGTCTTCGACATCCAGAACCTGGACAAG…
137	OTU137	0	0	0	0	2	0	0	0	TTCGATTCGACCGGCCGCTATTTCCTGGTTGCCGCCAATGCCCGAAACAAGGTCGCGGTGGTCGATACCAAGGATCGCAAACTGGTCAAGCTGATCGAAACCGGCATCAAGCCGCACCCGGGACGGGGTGCTAACTTCCTGCATCCCAAGTACGGCCCGGTGTGGGCGACCAGCCATCTGGGCGACGAATCGATCGCGCTGATCGGCACCGACCCCGAAGGCCATCCCGATCAGGCCTGGACCGTGGTTGACACGCTGGAAGGTCAGGGCGGCGGATCGCTGTTCATCAAGACCCATCCCAACTCGCACAACCTGTGGGTCGACACGCCGCTGAACCCGGACGAGGAAACCAGCCAGTCGGTTGCCGTGTTCGATACCACGGATCTGTCCCAGCCCTAC…
139	OTU139	0	0	0	0	1	0	0	0	TTCGATTCGACCGGTCGCTACTTCCTCGTCGCGGCCAATGCGCGCCACAAGATCGCGGTCGTCGACACCAAGGAGGGCAAGCTTGTCGCCCTCGTCGAGTCGGGCGGCCAAACCCCGCATCCGGGCCGCGGCGCCAATATCGATCATCCGACTCACGGGCCGGTCTGGGTGACCAGCCATCTCGGCGACGAGACGGTGTCGCTGATCGGCACCGACCCGGAGGGACACCCCGATAATGCCTGGAAGGTGGTGCAGACGCTCGAGGGCCAGGGCGGCGGCTCGCTGTTCGTCAAGTCGCATCCGAATTCGCAGCATCTCTACGTCGACTCGCCGCTCAATCCGGAAGCGGAGATTTCCTCCTCCGTAGCCGTGTTCAAGGTCGCCGACCTGGCCGGCGAG…
141	OTU141	0	0	0	0	2	0	0	0	TTTGATTCGACCGGACGATACTTCCTGGTCGCCGCCAATGCCCGCAACACGGTGGCCGTGGTTGACACCAAGGACCGCAAGCTCGTCGCCCTTATCGAGACTGGGACCACACCGCATCCGGGACGGGGCGCGAACTTCGTGCATCCCAAGTTTGGACCGGTGTGGGCGACCAGTCACCTGGGTGATGAGACCATCGCCATCATCGGCACAGACCCGGTAAAGCACGCGGACAATGCCTGGAAGGTGGTGCAAACCCTCGAAGGCCAGGGCGGCGGAGCACTGTTCGTCAAGTCGCACCCGGAATCAAACCACCTTTATGTCGACGCGCCGCTGAACCCGGATGCAGAAACCTCCGGTTCGATTGCGGTCTTCAACGTCGACGAACTGGATGCGGAGGAA…
142	OTU142	0	0	0	1	0	0	0	0	TTTGATTCGACGCTGCGCTACTTCCTTGTCGCCGCGAACGCGCGCGGCAAGATCGCGGTGATCGACACCAAGCTCGACAAGCTGGTAGCGGTCATCGAGACGGGAGGCGTCAAGCCGCATCCGGGCCGAGGCGCAAACATCATCCACCCGACCTATGGGCCCGTCTGGGTAACGAGCCATCTGGGCGACGAGACGATCTCGCTCATTGGTACGGACCCGGAAGGTCACCCGGACCAGGCCTGGACAGTGGTGCAGATGCTCGAAGGCCAGGGAGGTGGTTCGCTCTTCGTCAAGACGCATCCGCAGTCCAACCACCTCTATGTGGATACGCCCCTCAACCCCGAAGCTGAGCTTGCTTCTTCGGTCGCGGTATTCCGGATCGACGAACTCGACCAGGAA…
161	OTU161	0	0	0	0	1	0	0	0	CTCGATTCCACCAAGCGCTATTTCCTGGTTGCCGCCAATGCCCGCAACACCATCGCCGTGATCGATACCAAGACCGGCAAACTGGCCAAGCTGGTGCGCGAGGGCATCGGCCAGACTCCGCATCCGGGGCGCGGCGCCAACTTCGTGCATCCCAAGTTCGGTCCGGTCTGGGCGACCAGTCACCTGGGCGACGAGACCGTGGCCCTGATCGGCACCGATCCCGAAAAGCACCCCGACCAGGCCTGGAAGGTGGTGCAGCAGCTCGAAGGTCTGGGTGGCGGCTCGCTGTTCGTGAAGTCGCATCCGGAATCGAACCATCTCTATGTCGACGCGCCGCTGAACCCTGAGGCGGAGGTCTCGGCCTCGGTAGCGGTGTTCAAGATCGACGAGCTCGACCAG…
163	OTU163	0	0	0	0	0	0	0	1	CTGGATTCCACCAAACGCTACTTCCTGGTCGCCGCCAACGCCCGCAATACGATCGCGGTGGTCGACACCAAGGACGACAAGCTGGTTGCGCTGATCAAGACGCCAGGTGGCACGCCGCACCCTGGACGCGGCGCCAACTTCGTGCACCCGAAATACGGCCCGGTATGGGCGACCAGCCACCTCGGAGACCAGACCATCGCCCTGATCGGCACGGATCCGGTCAAGCACAAGGGCAATGCCTGGAAGGTGGTGCGCACGTTGAAGGGCCAGGGTGGCGGTTCGCTGTTCATCAAGACCCATCCGAAGTCGCACAACCTGTATGTCGATACCGCGCTGAACCCGGACGAGAAGGTCAGCCAGTCGGTAGCGGTGTTCGATATCCGCAAGCTGGACAAAGGC…
186	OTU186	0	0	0	0	1	0	0	0	TGGGATAGCAGTGGGCGCTACTTCCTGAGTGCGGCCAACGAATCCAACAAGATTGCCGTGATCGACTCCAGGGAGCGCAAGCTGGCTGGGCTGGTCGAGGTCGGCCGGACACCGCACCCCGGCCGTGGTGCAAACTTCATCCACCCGCAATTCGGTCCGGTCTGGGCGACGAGCCATCTCGGCGACGAGACGATCGCGCTCATCGGCACCGATCCGGTCAAGCACAAGAAGTACGCTTGGAAGGTGGTGGCAGAGCTCGAAGGCCAGGGCGGCGGGTCGCTGTTCATCAAGACACACCCGAAGTCGCACTGGCTTTATGTCGACACGCCGCTCAACCCGGAGGCGGCCATTGCCTCTTCGGTCGCGGTGTTCGATATCCGCAACCTGAAGAAAGAGCCC…
196	OTU196	0	0	0	0	1	0	0	0	TTCGACCGTACCGGGCGGTACTTCCTGGTGGCGGCGAATGCGCGCGACACGGTGGCGGTGATCGACACCAAGACGCGCAAGCTGGTGAAGCTGATCAAGACCGGGCCCAAGCCCAGTCCCGGCCGGGGCGCCAACTTCATCCACCCGCAATTCGGTCCGGTCTGGGCGACGAGCCATCTCGGCGACGAGACGATCGCGCTCATCGGCACCGATCCGGAGAAGCACGCGGACAAGGCGTGGAAAGTCGTACGCGTGCTGCAGGGGCAGGGCGGCGGGTTCGTTATTTACGTGAAGACGCATCCGAAATCGCGCAACCTGTGGGTCGATTCACCGCTGAATCCGGACGAGAGTATTTCGCAGAGCATCGCGGTGTTCGATATCGGAAACCTGGACAAGGGT…
198	OTU198	0	0	0	0	0	0	0	1	TTCGACTCGACCGGCCGTTATTTCCTCGTTGCCGCCAACGCCCGCAACACGATCGCGGTGGTCGACACCAAGGATAACAAGCTGGTTGCGCTGATCAAGACGCCCGGTGGCACGCCGCACCCGGGACGCGGCGCCAACTTCGTCCACCCCAAGTTCGGACCGGTGTGGGCCACCAGCCATCTGGGCGACGAAACGATCACGATGATCGGCACCGACCCGGTCAATCACCCGGATCAAGCGTGGAAGGTCGTCGCGACCCTCGAGGGCCAGGGCGGCGGATCACTGTTCGTCAAATCCGAACCCAAGTCGAACAACCTGTGGGTGGATTCACCGCTCAATCCGGATGCCGGTATCAGCCAGTCGGTCGCCGTGTTTGACATCAATCACCTGGACAAGGGT…
199	OTU199	0	1	0	0	0	0	0	0	TTCGATTCCACCGGCCGCTACTTCCTCGTGGCCGCGAATGCGCGCAACAAGATCGCCGTGATCGATACCAAGGAAGACAAGCTGGTTGCCCTGATCGATTCCGGCGAAAAGCCGCACCCCGGCCGGGGCGCCAATTTCGTGCACCCCGAGTTCGGTCCCGTCTGGTCATCGAGCGAACTGGGTGACGAGCAGATCGTCCTGATTGGCACCGATCCCGAGAAACACCCCGACAATGCCTGGAAGGTCGTTCAGACCCTCGAAGGCCAGGGCGGGGGATCGCTGTTCATCAAGACGCACCCCAAGTCGAAGCACCTCTACGTGGACACGCCGCTAAATCCCGAGGCGGAGATCTCCTCCTCGGTGGCGGTGTTCAAGATCGCCGACCTCGCGAACGAGGAT…
202	OTU202	0	0	1	0	0	0	0	0	TTTGACTCCACCGGCCGGTATTTTCTGGTGGCGGCCAATGCCCGCAACACCATAGCCGTGATCGATACCAAGGATGGCAAGCTGGTCAAGCTTATCGAGGTCGGCGCCACGCCTCACCCGGGACGCGGCGCCAACTTCGTGCATCCGAAGTTCGGGCCGGTGTGGGCGACCAGCCACCTTGGCGACGACACCGTTGCCATCATCGGCACCGACCCGGAGGGGCATCCGGACAACGCCTGGAAGGTCGTGCGTATGCTCAAGGGTCAGGGCGGCGGATCGCTCTTCATCAAGACCCATCCGGAGTCGCGCCATCTGTATGTCGACACCGCCCTGAACTCGGTCGAGAAGCTCAGCCAGACCGTTGCGGTGTTCGACATCGACAACCTGGATGCGGGCTTC…
214	OTU214	1	0	0	0	0	0	0	0	TTCGATTCCACCAAGCGCTACTTCCTCGTGGCGGCCAATGCGCGCGGCAAGGTCGCCGTGGTCGACACCAAGGAAGACAAGCTGGTCGCGATCATCGAGACCGGCGGCCAGACGCCGCATCCCGGTCGTGGCGCAAATATCGTGCACCCGAAATACGGACCCGTCTGGGTGACGTCGCATCTGGGTGACGAGACCGTCACGCTGATCGGCACCGATCCGGAAGGTCATCCCGACCAGGCCTGGAAGGTCGTCCAGACGGTCGAGGGTCAGGGCGGCGGCTCGCTGTTCATCAAGAGCCATCCGAACTCGAGAAACCTTTACGTCGACACGCCGCTCAATCCGGATGCGGAAATCTCCTCGACCGTCGCCGTGTTCAAGATTGCCGACCTCGCCCAGGAA…
217	OTU217	0	0	0	0	0	0	0	1	CCACCAAGGCGCTATTTCCTGGTTGCCGCCAATGCTCGCAACACCATCGCCGTGATCGATACCAAGACCGGCAAACTGGCCAAGCTGGTGCGCGAGGGCATCGGCCAGACTCCGCATCCGGGGCGCGGCGCCAACTTCGTGCACCCGAAATACGGCCCGGTATGGGCGACCAGCCACCTCGGCGACCAGACCATCGCCCTGATCGGCACGGACCCCGACAAACACCCCAAGTATGCCTGGAAGATGGTCGAATCCATCGACGGTCAGGGCGGCGGCTCGCTGTTCATCAAGACGCATCCCAAGTCCCACCACCTCTACGTCGACACTGCGCTGAGCCCGGCACCGAAGATCAGCCAGTCGGTGGCCGTGTTCGACATCAACCACCTGGACAAGCCCTAC…
228	OTU228	0	0	0	0	0	0	1	0	TTCGATTCGAGCGGTCGCTACTTCATGGTTGCGGCGAATGCGTCCAACAAGGTCGCTATCGTCGACACCAAGGAAGGCAAGCTGGCCGGGCTCGTGGAGACTGGCCCGACGCCGCACCCGGGGCGGGGAGCGAACTTCGTGCATCCCAAGTACGGGCCGGTGTGGGCGACGAGCCATCTCGGCGACGAGACCGTGGCGTTGATTGGGACCGACCCGGTGAAGCATCCCGAAAATGCTTGGAAGGTGGTCCAGTCCCTGGAAGGCCAGGGGGGCGGATCGCTATTCATCAAGACGCATCCCAATTCGAGCCACCTCTATGTCGACACGCCGCTCAACCCGGATGAGGAGTTGGCGCAGTCCGTGGCGGTATTCGATATCAAAAACATTGATGCGCCATAC…
240	OTU240	0	0	0	0	1	0	0	0	TTCGACTCCACCGGCCGGTATTTCATGGTCGCCGCAAATGCCCGCAATACCATAGCCGTGATCGACACCAAAGACGGCAAGCTGGTCGAGCTTATCGAGGTCGGCACCACGCCCCACCCGGGACGCGGCGCCAACTTCGTGCATCCCAAGTTCGGGCCGGTCTGGGCGACCTCCCATCTCGGCGACGAGACCGTGGCGCTGATCGGCACCGACCCCGAAGGCCATCCCGACCAGGCCTGGACGGTGGTGCAGCAGCTCTATGCGCTGGGTGGCGGCTCGCTGTTCGTGAAGTCGCACCCGACCTCCAACCATCTCTACGTCGACTCGCCGTTGAACCCGGACGCCGAGGTCTCGGCCTCCATCGCGGTCTTCAAGATCGACGAGCTCGACCAGGAGGAG…
255	OTU255	0	1	0	0	0	0	0	0	TTCGACCGTACCGGGCGGTACTTCCTGGTGGCCGCGAATGCGCGCGACACGGTGGCGGTGATCGACACCAAGACGCGCAAGCTGGTGAAGCTTATCAAGACCGGTCCCAAGCCGCATCCGGGCCGGGGCGCCAACTTCGTCCATCCGGAGTTCGGCCCCGTCTGGGCGACCAGCCATCTGGGCGACGAGGTCATCTCGGTGATCGGCACCGATCCCGAGGGCCATCCCGACAACGCCTGGAAGGTCGTCGAGACGCTCGAAGGCCAGGGCGGCGGCTCGCTGTTCATCAAGACCCACCCCAACTCCCGGAACCTCTATGTCGACACGTCGTTCGAACCGGAGGCGGAGCTCGCTTCCAGCGTGGCGGTGTTCGATCTCGACGATCTG
256	OTU256	0	0	0	0	1	0	0	0	TTCGACTCGACCGGTCGCTACTTCCTGGTCGCGGCCAACGCCCGCAACAAGGTGGCGGTGATCGACACCAAGGAGGACAAGCTGGTCACCCTGATCGACACCGGCGAGCGGCCACACCCGGGGCGCGGCGCCAACTTCGTGCATCCGAAGTACGGTCCGGTCTGGGCCACCAGCGGCCTCGGCGACGAGACCATCAGCCTGATCGGCACCGATCCGGAAGGCCACCCGGAGTCCGCCTGGAAGGTGGTCGAGACCCTCGAAGGCCAGGGCGGCGGCTCGCTGTTCATCAAGACCCATCCGAAGTCCCGGCACCTCTATGTCGATACGCCGCTCAACCCCGAGCCCGAGATCGCCTCGACGGTCGCGGTGTTTAACCTCGACGAGCTC
272	OTU272	0	0	0	0	2	0	0	0	TTCGACCGTACCGGGCGGTACTTCCTGGTGGCCGCGAATGCGCGCGACACGGTGGCGGTGATCGACACCAAGACGCGGAAATTGGTGAAGCTGATCAAGACCGGCCCCAAGCCGCATCCGGGCCGGGGCGCCAACTTCATCCACCCGCAATTCGGTCCGGTCTGGGCGACGAGCCATCTCGGCGACGAGACGATCGCGCTCATCGGCACCGATCCGGTCAAGCACAAGAAGTACGCTTGGAAAGTCGTGCGCACACTCAAGGCCCAGGGTGGCGGCTCGCTGTTCGTGAAATCCCACCCGAAGTCGAAGAACCTGTGGGTGGACAATACCCTCAATCCGGAACCGAAGATCAGCCAGTCAGTGGCGGTGTATGACGTCGACAACCTCGAGGCGGGCTAC…
301	OTU301	0	1	1	0	4	0	0	0	TTCGATTCGACCGGCCGCTATTTCCTGGTTGCCGCCAATGCCCGAAACAAGGTCGCGGTGGTCGATACCAAGGATCGCAAACTGGTCAAGCTGATCGAAACCGGCATCAAGCCGCACCCGGGACGGGGTGCTAACTTCCTGCATCCCAAGTACGGCCCGGTGTGGGCGACCAGCCACCTGGGTGACGAAACCATCGCCCTGATCGGTACCGATCCCGTCGGCCATGCCAAGCAGGCGTGGACGGTGGTGCAGCACCTGGAGGGTCAGGGCGGCGGATCGCTGTTCATCAAGACCCATCCGAAGTCGGCGCATCTTTATGTCGACACGCCGCTCAACCCCGAGGCCGAACTGGCGTCGTCGGTGGCGGTGTTCAAGATCGCCGACATGGCCGGTGATGCG…
302	OTU302	0	4	0	2	3	0	0	0	TTCGACTCGACTGGGCGCTACTTTCTGGTGGCGGCGAACGCACGCGACACGGTCGCGGTCATCGACACCAAGGAAAACAAGCTGGTCAAGCTGATCAAGACCGGCGCCAAGCCGCATCCCGGTCGCGGCGCGAACTTCGTCCATCCGAAATACGGTCCAGTCTGGGCAACCAGCCATCTTGGTGACGAAACAATTGCGCTAATTGGCACCGACCCGGTGAAAAACAAGAAATACGCCTGGAAGGTGGTTCAGACGCTCGAGGGACAGGGCGGCGGATCGCTGTTCATCAAGACCCACCCGAAGTCGAGAAACTTGTGGGTGGACACGCCGTTGAATCCAGAGGCGGAGCTTGCCTCATCCGTGGCGGTATTCGACCTGAAAAATCTCGACAAGCCTTTC…
318	OTU318	0	0	0	0	3	0	0	0	CTGGATTCGACCCACCGGTATTTCCTGGTCGCCGCCAACGCGCGGAATACCATCGCCGTGATCGATACCAAGACCGGCAAGCTGAGCAAGCTGGTCCGCGAAGGGATCGGCGCAACGCCGCACCCGGGCCGTGGCGCCAACTTCGTCCATCCGGACCATGGACCGGTGTGGGCGACAAGCCACCTGGGCGACGAGACCATCGCCCTGATCGGAACCGACCCCGAGGGCCATCCCGACAAGGCCTGGACGGTTGTCCAAAGCCTGGAGGGGCAGGGCGGTGGCTCCCTGTTCATCAAGACCCACCCGAAATCCAAGAACCTGTGGGTCGACACGCCGCTCAATCCGGATGCCGAAATCGCCTCCTCCGTTGCCGTCTTCAACATCGACGACCTGGATGGG…
320	OTU320	0	0	0	2	0	0	0	0	TTTGATTCGACGCTGCGCTACTTCCTTGTCGCCGCGAACGCGCGCGGCAAGATCGCGGTGATCGACACCAAGGAAGACAAGCTTGTCGCGATCATCGAGACCGGAGGCAAGACGCCGCATCCGGGCCGTGGCGCCAACCTGGTGCACCCGAAATATGGGCCCGTCTGGGTAACCTCGCACCTTGGTGACGAAACCGTGACGCTGATCGGCACCGATCCCGTGGGCCATCCCGACCAGGCCTGGAAGGTCGTTCAGACGCTTGAAGGGCTCGGCGGCGGTTCGCTGTTCGTCAAGTCGCATCCGAAGTCCGGTCATCTCTATGTCGACGCGCCGCTCAATCCCGACGCCGAGACATCTTCGTCGGTTGCCGTCTTCAACTCGCCGACA
326	OTU326	0	2	0	0	0	0	0	0	CTGGATTCCACCAAGCGCTACTTCCTGGTCGCCGCCAACGCCCGCAACACCATCGCCGTGATCGACACCAAGACGGACAAGCTGGCCGCCCTGGTGCGCGAGGGAGTCGGGCAGACACCGCACCCCGGGCGCGGCGCCAACTTCGTCCATCCCACCTTCGGGCCGGTCTGGGCCACGAGCCACCTGGGCGACGAGACCGTGGCCCTGATCGGGACCGACCCCGAGGGGCACCCGGACCAGGCCTGGAAGGTGGTCCAGTCCCTGGAGGGTCAGGGCGGCGGCTCGCTGTTCGTCAAGACCCACCCCAAGTCCCGCAACTCGTGGGTGGACACGCCCTTGAACCCGGACGAGGGCACCGCCTCGTCGGTGGCCGTGTTCGACATCGACCACCTGGACCAG…
327	OTU327	0	0	0	0	0	2	0	0	TTCGACTCCACCAAGCGCTACTTCCTCGTGGCGGCCAATGCCCGCGGTAAAATCGCGGTGGTCGACACCAAGGAAGACAAGCTGGTCGCGATCATCGAGACCGGCGGCCAGACGCCACATCCCGGCCGCGGCGCCAACATCGTGCACCCGAAATACGGACCCGTCTGGGTGACGTCGCATCTGGGTGACGAGACCGTCACGCTGATAGGCACCGATCCGGAAGGTCATCCCGACCAGGCCTGGAAGGTGGTCCAGAACCTCGAGGGGATGGGCGGCGGTTCGCTGTTCGTCAAGTCCCACCCCGGATCGGCCCATCTCTATGTCGATGCGCCGCTCAACCCGGACGCGGAAATCTCCGCTTCGGTGGCCGTGTTTGACATCGACAACCTGGACAAGGAA…
338	OTU328	0	2	0	1	0	0	0	0	TGGGACAGCAGCAAGCGCTATTTCCTGACCGCGGCCAACCAGTCGGACAAGATCGCGGTGATCGATTCCCACGAGGACAAGCTCGCCGCCCTCGTGGATGTCGGCAAGATCCCGCATCCCGGACGCGGCGCCAACTTCGTGGATCCGGAATTCGGCCCGGTGTGGGCCACCAGTCACCTGGGGGATGACTCCGTATCGATCATCGGGACTGACCCCGAGGGCAACCCCGACCATGCCTGGAAGGTGGTGCGCACCCTCAAGGGACAGGGCGGCGGATCGCTGTTCATCAAGACCCACCCCAACTCCACCAACCTGTACGTGGACACGGCGCTCAACCCCGATACCGCGATCAGCCAGTCGGTGGCGGTGTTCGACCTGAAGAACCTCGACGCGCCGTTC…
339	OTU339	0	22	0	0	0	0	0	0	TTCGATTCCACCGGACGCTACTTCCTGGTCGCCGCCAACGCACGCGACAGGGTCGCCATCGTCGATACCAAGGAAGGCAAGCTGGTCAGCGTGATCGACTCAGGCGGCAGCAAGCCGCACCCGGGGCGCGGCGCGAACATCGTCCACCCGACATTCGGACCGGTCTGGATCACCAGCCACCTCGGCGACGAGACGGTTTCCCTGATCGGCACCGATCCGGAAGGACATCCCGATCAGGCCTGGAAGGTCGTGCAGACCCTCGAGGGCCAGGGCGGCGGATCGCTGTTCGTCAAGACGCATCCGAAGTCGGATCATCTCTACGTCGACACGCCGCTCAATCCGGAGGCCGAGATCGCCTCGTCGGTTGCCGTGTTCAAGATCGCCGATCTG
343	OTU343	0	2	0	0	0	2	0	0	CTCGATTCGACGAAGCGCTACTTCCTGGTCGCCGCCAACGCACGCAACACCATCGCCGTGATCGACACCAAGACCGGCAAGCTGACCAAGCTGGTGCGCGAGGGAATCGGCCAGACACCCCACCCGGGCCGCGGTGCCAATTTCGTGCATCCCAAGTTCGGCCCGGTCTGGGCAACCAGCCACCTGGGCGACGAGACGGTGGCGCTGATCGGCACTGACCCCGTGGGGCATCCCGACCAGGCCTGGAAGGTGGTGCAGTCGTTGGAGGGGCAGGGCGGCGGCTCGCTGTTCGTCAAGACCCATCCGAAGTCGCGCAACCTGTGGGTCGATACGCCGCTGAACCCGGACGAGGAAGCCGCGTCCTCGGTCGCCGTGTTCGACATCGACCACCTGGACAAG…
344	OTU344	0	0	0	0	0	0	4	1	TTCGATTCGTCGGGCCGGTACTTCATGGTTGCCGCCAACGCCTCGAACATGGTCGCCGCCATCGACACCAAGGAAGGCAAGCTTGCCGGTCTGGTCGAAACCGGCCCGACCCCGCACCCGGGGCGTGGCGCCAACTTCGTTCACCCCGAATTCGGCCCGGTCTGGGCGACCAGCCACCTCGGTGACGAATCGATCTCTCTGATCGGTACCGACCCCGAAGGTCACCCCGATCAGGCGTGGACCGTGGTTGCCACGCTGGAAGGTCAGGGCGGCGGATCGCTGTTCATCAAGACCCATCCGAAGTCGCACAACCTGTGGGTCGACACGCCGCTGAACCCGGATGAGGAAACCAGCCAGTCGGTCGCCGTGTTCGACACCTCGGACCTGTCCAAGCCTTAC…
346	OTU346	0	0	0	0	3	0	0	0	TTCGACTCGACCAAGCGCTATTTCCTGGTGGCGGCCAACGCCCGCCACAAGGTGGCGATCATCGACACCAAGGAAGGCAAGCTGGTCGACGTCATCGAGACCGGCGGCCTGACCCCGCACCCGGGACGCGGTGCCAACATCATGCATCCGACCTACGGGCCGGTCTGGGCGACCAGCCATCTCGGTGACGAGACGGTCTCCTTCATCGGCACCGATCCGGAGGGCCATCCGGACAATGCCTGGAAGGTGGTGCAGATGGCCTACGGCCAGGGCGGCGGCTCGCTTTTCATCAAGAGCCATCCGAAGTCGCATTGGCTCTACGTCGACACGCCCCTCAATCCCGAAGCGGCCATCGCCTCTTCGGTCGCGGTGTTCGATATCCGCAATCTGAAGAAGGAA…
349	OTU349	0	0	6	0	1	0	0	0	TTCGATTCGACCGGCCGCTACTTCCTGGTCGCCGCCAACGCCCGTGACCGGATCGCGGTCATCGACACCAAGGAGGACAAGCTGGTGACCCTGATCGACACCGGGGGCAAGCCGCATCCCGGGCGGGGCGCCAACTTCGTCCATCCCGAGTACGGTCCGGTCTGGGCGACCAGCCATCTCGGCGACGAGACCATCGCGCTGATCGGCACCGATCCCGAGGGCCATCCCGACCAGGCCTGGAAGGTCGTGCAGACCCTCGAGGGTCAGGGTGGCGGCGCGCTGTTCATCAAGACCCACCCGAACTCCAACCACCTCTATGTCGACACGCCGCTCAACCCGGAGGCCGAGATCTCGTCGTCGGTCGCGGTGTTCAAGCTGGACGAGCTCGGCAACGGCGCC…
350	OTU350	0	0	0	0	0	0	2	0	TTCGATGCCAGCGGCCGGTATTTCCTTGTTGCGGCGAACGCGCGTGACAAGGTCGCGATCGTCGATACCAAGGAAGGCCGTCTGGTCGGTGTCATCGAATCGGGTGGTGTGAAGCCGCATCCGGGCCGTGGTGCGAATCTCGTCCATCCGAAGTTCGGGCCGGTCTGGGTGACCAGCCACTTGGGCGACGAGACCGTGGCTCTGATCGGTACCGATCCCGAGAAGCATCCGAAGCAGGCCTGGAAGGTCGTGCAGAAGTTGGAAGGTCAAGGCGGCGGATCGCTGTTCGTCAAGACACATCCGAAGTCCAAGCACCTCTATGTCGATACGCCGCTCAATCCCGAAGCCGAGATCTCGTCTTCGGTCGCGGTCTTCAATATCGACGAACTGACCAAA
359	OTU359	0	0	0	0	3	0	0	0	TTCGACCGCACCGGGCGGTACTTCCTGGTGGCGGCGAATGCGCGCGACACGGTGGCGGTGATCGACACCAAGACGCGCAAGCTGGTGAAGCTGATCAAGACCGGGCCCAAGCCGCATCCCGGCCGGGGCGCCAACTTCATCCACCCGCAATTCGGTCCGGTCTGGGCGACGAGCCATCTCGGCGACGAGACGATCGCGCTCATCGGCACCGATCCGGTCAAGCACAAGAAGTACGCTTGGAAGGTGGTGCGGGTCCTGAAGGGCCAGGGAGGAGGCTCGCTGTTCGTCAAGACCCATCCCGAGTCCACCAATCTGTACGTGGACACGGCGCTCAACCCGGTCGACTCTGCCAGCCAGAGCGTGGCCGTCTTCGATGTCAACAATCTGGATGCGGTTACG…
364	OTU364	0	0	0	0	4	0	2	0	TTCGAGTCTTCGGGACGCTACTTCCTGGTTGCCGCCAACGCCCGTCACAAGGTCGCGGTGGTCGATACCAAGGATAACAAGCTGGTCGCCCTGATCGAAACGGGCGGGCAGACCCCGCATCCGGGCCGTGGCGCCAATCTGATCCATCCGACGTTCGGACCGGTGTGGGTCACGAGCCATCTCGGCGACGAGACGGTCTCGCTGATCGGGGCCGATCCCGAGAAACACCCCGACCAGGCTTGGAAGGTTGTCCAGACACTCGAAGGGCAGGGCGGCGGCTCGTTGTTCGTCAAGTCCCACCCGAAGTCCGAGCATCTGTATGTCGACAGCCCGCTCAACCCGGAGGCCGAGATCTCCTCTTCGGTCATTGTCTTCAAGATTGCGGACATGACGCAGGAG…
367	OTU367	0	2	0	0	19	0	2	0	TTCGATTCGACCGGACGGTACTTCCTGGTCGCCGCCAATGCCCGCAATACGGTCGCCGTGGTCGATACCAAGGAGCGCAAGCTCGTCGCCCTGATCAAGACCGGGGCCACGCCGCATCCGGGACGCGGCGCCAACTTCGTGCATCCGAAGTACGGGCCGGTGTGGGCCACCAGCCATCTGGGTGACGAAAGCATCTCAATCATCGGCACCGACCCGAAAAAACATCCGGACAACGCCTGGAAGGTCGTGCAGACCCTCGAGGGTCAGGGCGGTGGCTCGCTGTTCATCAAGACGCACCCGAAGTCGAAGAACCTCTATGTCGATACGCCGCTCAATCCGGAGGCGGAGATCGCCTCGTCGGTCGCGGTCTTTAAAATCGATGATCTCAACGACGATGAC…
372	OTU372	0	0	0	0	4	0	0	0	CTGGATTCGACCGGCCGCTACTTCCTGGTCGCCGCCAACGCCCGCGACAAGGTCGCGGTGGTCGATACCAAACTCGGCAAACTGGTCGCCTTGATTGAGACCGGACCCAAACCGCATCCAGGACGCGGCGCCAATATCATGCACCCGAAGTTCGGACCGGTATGGGTAACCAGCCACCTGGGCGACGAGACCATTGCATTGATCGGCACCGATCCGGAAGGCCATCCCGACCAGGCCTGGAAAGTCGTGCAGACCCTTGAAGGCCAGGGCGGTGGGTCGCTGTTCGTCAAGACCCATCCGAAGTCCAACCATCTCTATGTCGATACGCCGCTCAATCCTGAAGCCGAAATCGCGTCATCGGTTGCGGTCTTCAAGATCGACCAGATGGGCGAGGACGAG…
375	OTU375	0	0	0	0	38	0	0	0	TTCGACGCAACCGGGCGCTACTTCCTGGTCGCGGCCAATGCGCGCGACAAAGTAGCAGTCGTTGACACCAAGGAAGACAAGCTAGTCGCGTTAATCGAGACCAGCATTAAGCCGCATCCAGGCCGCGGCGCCAACTTCGTCCACCCCGAATATGGGCCGGTCTGGGCGACCAGTCATCTCGGCGACGAGTACGTTTCGCTAATCGGCACCGACCCTGAAGGTCACCCGGACTCCGCCTGGACCGTGGTCGAAACTCTCGAAGGCCAGGGCGGCGGCTCACTATTTATCAAGACCCACCCGAAATCGAAGAACCTGTGGGTCGACACGCCACTCAACCCGGAACCCGAAATCGCCTCATCAGTCGCGGTATTCAATATCGACGATCTGGACGCGGGCTAC…
380	OTU380	0	0	0	0	2	0	0	0	TTCGATTCGACCGGCCGGTATTTCCTGGTCGCAGCTAACGCGCGCGATGCCGTCGCGGTGGTCGACACCAAGGAGAACGAGCTGGTCGCGCTGATCGAGGCAGGCGTCAAGCCGCATCCCGGGCGTGGCGCCAACTTCGTCCATCCCGAGTACGGGCCGGTGTGGGCCACCAGTCATCTGGGCGACGAGACCATCGCGCTGATCGGCACCGATCCCGAGAGCCATCCCGATCAGGCGTGGAAGGTCGTCCAGACCCTCGAGGGCCAGGGCGGCGGCTCTCTGTTCATCAAGACCCACCCGGACTCGCGCCACCTCTATGTCGACACGCCGCTCAACCCGGAAGCCGAAGTGTCCTCGTCGGTGGCGGTGTTCGACCTCACCGACCTCAGCAAGCCCTAC…
382	OTU382	0	0	0	0	2	0	0	0	TTCGATTCGACCGGGCGCTACCTGATGGTCGCCGCCAACGCGCGCAATACGATCGCGGTAGTCGACACCAAGGACGACAAGCTGGTCGCGCTGATCAAGACGCCCGGCGGCACGCCTCATCCCGGCCGCGGCGCCAACTTCGTCCATCCCACCTACGGGCCGGTCTGGGCGACCAGCCACCTCGGTGACGAGACCATCGCTCTGATCGGCACCGACCCCGAGGACCATCCCGATCAGGCCTGGAAGGTGGTCCAGACACTCGAGGGCCAGGGTGGCGGCTCGCTGTTCATCAAGACCCACCCCAACTCCAGGAACCTCTACGTCGACACGCCGCTCAATCCGGAGGCCGAGCTCGCGTCGTCGGTCGCGGTGTTCTCGATCGACGATCTG
394	OTU394	0	3	0	0	0	0	0	1	CTCGATTCCACCAAGCGCTATTTCCTGGTTGCCGCCAACGCCCGCAACACCATCGCCGTGATCGATACCAAGACCGGCAAACTGGCCAAGCTGGTGCGCGAGGGCATCGGCCAGACTCCGCATCCGGGGCGCGGCGCCAACTTCGTGCATCCCAAGTTCGGTCCGGTCTGGGCGACCAGTCACCTGGGCGACGAGACCGTGGCCCTGATCGGCACCGATCCCGAAAAGCACCCCGACCAGGCCTGGAAGGTCGTGCGCGTGCTGCATGGTCAGGGCGGCGGCTCGCTGTTCATCAAGACGCATCCGAAGTCCAAGCACCTCTATGTCGACACTGCGCTGAACCCCGACACCAAGATCAGTCAGAGTGTCGCCGTGTTTGATATCGCCAGCCTCGACAAA…
399	OTU399	0	0	0	0	4	0	0	0	TTCGACTCCAGCGGCCGTTACTTCCTTGTCGCCGCGAACGCGCGCAACAAGGTTGCCGTCGTCGACACCAAGGAAGGCCGGCTGGTCAGCGTCATCGAAACGGGTGGTGCCACGCCGCATCCGGGCCGCGGCGCCAACATCATGCATCCGAAGTTCGGGCCGGTTTGGGTGACCAGTCATCTCGGCGACGAGGTTGTCTCCCTGATCGGTACGGATCCGGAGAAGCATCCGAAGCAAGCCTGGAAGGTCGTGCAGACTCTGGAAGGGCAGGGCGGCGGGTCGCTGTTCATCAAGACCAATCCGAAATCGAAGCACCTGTACGTCGACAACGCGCTCAATCCGGATCCGAAGATCAGCTCGTCCGTGGCGGTTTATGATATCGGCAATCTCGACAAGGGA…
408	OTU408	0	0	0	0	6	0	0	0	TTCGACTCGACCGGGCGCTATTTCCTGGTGGCGGCGAACGCCCGCGACAAGGTCGCGGTCGTCGACACCAAGGAAGGCAAGCTGGTCGCCCTGCTCGAGTCCGGCGGCGTCAAGCCGCACCCCGGCCGCGGCGCCAACCTGGTACACCCCGAGTTCGGGCCGGTCTGGGTCACCAGCCACCTGGGCGACGAGGTGGTCTCGCTGATCGGCACCGACCCCGAAGGCCATCCCGACCAGGCCTGGAAGGTGGTGCAGACCCTCGAGGGCCAGGGCGGCGGCTCGCTGTTCGTCAAGACCCATCCGAAGTCCAAGCACCTCTATGTCGACACCCCGCTCAACCCGGAGCCGGAGATCTCCTCCTCGGTCGCGGTGTTCGACATCGAGAACCTGGACCAGGAG…
412	OTU412	0	1	1	2	0	3	0	3	TTCGATTCCACCGGCCGCTACTTCCTCGTCGCCGCCAACGCGCGCGGCAAGGTGGCCATCGTCGACACCAAGGAAGGCAAGCTCGTCGGCATCGTCGAGACCGGCGGCCAGACGCCGCATCCGGGACGCGGTGCCAACATCATGCACCCGACCTATGGCCCCGTCTGGGCGACCAGCCATCTCGGCGACGAGATCATTTCCTTCATCGGCACCGATCCGGAAGGCCATGCGGATCAGGCGTGGAAGGTGGTCCAGACCATCGAAGGCCAGGGCGGCGGCTCGCTGTTCATCAAGACCCATCCCAACTCCAGGAACCTCTATGTCGACACGCCCTTGAACCCGGAGGCCGAGCTCGCCTCCAGCGTGGCGGTGTTCGACCTCGACGACCTGGACGCCGGC…
413	OTU413	0	0	0	0	3	0	0	0	TTCGACTCGACCGGCCGCTATTTCCTCGACGCCGCCAACGCCCGCAATACGATCGCGGTGGTGGACACCAAGGAGAACAAGCTGGTCGCGCTGATCAAGGTCGGAACCACGCCGCACCCGGGACGCGGCGCCAACTTCGTCCATCCCAAGTTCGGGCCGGTGTGGGCCACCAGTCACCTGGGCGACGAGACCATCGCGATCATCGGCACCGATCCGGTCAACCACCCGGAAAATGCCTGGAAGGTGGTGGAGACGCTGGAGGGCCAGGGCGGCGGCTCGCTGTTCATCAAGACCCATCCGAAGTCGCATTGGCTCTACGTCGACACGCCCCTCAATCCCGAAGCGGCCATCGCCTCTTCGGTCGCGGTGTTCGATATCCGCAATCTGAAGAAGGAACCC…
418	OTU418	0	0	0	0	13	0	0	0	TTCGACTCGACGGGCCGCTACTTCCTGGTTGCGGCGAACGCGCGCAATACGATTGCCGTTGTCGATACGAAGGAAAACAAGCTGGTCAAACTCATCGAGACCGGCGGCAAGCCACATCCCGGTCGGGGCGCGAACTTCGTGCACCCGAAGTTTGGCCCTGTGTGGGCAACGAGCCATCTCGGCGATGAGAGCGTCGCCCTGATTGGCACCGATCCGGTGAAACACAAGAAATACGCCTGGAAGGTGGTACAGACACTCGAAGGCCAAGGCGGCGGATCGCTGTTTATCAAAACGCATCCGAAATCGAAAAACCTTTGGGTGGACACGCCGCTGAATCCGGAGGCGGAGATTGCTTCGTCGGTGGCGGTGTTCGACCTGACGAATCTCGACAAGCCCTAC…
428	OTU428	0	0	0	0	0	2	0	0	TTCGACGCTTCCGGACGCTACTTCCTGGTCGCCGCGAACGCGCGCGACAAGGTGGCGATCGTCGACACCAAGGAAGGGCAATTGGTCGGTGTGATCGAGTCCGGCGGCATCAAGCCGCACCCGGGCCGTGGCGCGAACCTCATGCATCCGACCTATGGTCCGGTTTGGGTGACGAGCCACCTGGGTGACGAGATGGTCTCGCTGATCGGCACCGACCCTGAAGGCCATCCGGATCAGGCCTGGAAGGTCGTGCAGAATCTCGAGGGCCAGGGCGGCGGTTCACTATTCGTCAAGACGCATCCGGAATCGAAGCACCTTTATGTCGATACGCCGCTCAATCCGGAGGCGGAGATTGCCTCTTCCGTCGCGGTTTTCAACATCGATGACCTCGGTCAGGAA…
438	OTU438	0	0	12	1	1	0	0	0	TTTGACTCCACCGGCCGGTATTTTCTGGTGGCGGCCAATGCCCGCAACACCATAGCCGTGATCGATACCAAGGATGGCAAGCTGGTCAAGCTTATCGAGGTCGGCGCCACGCCTCACCCGGGACGCGGCGCCAACTTCGTGCATCCGAAGTTCGGGCCGGTGTGGGCGACCAGCCACCTTGGCGACGACACCGTTGCCATCATCGGCACCGACCCGGAGGGGCATCCGGACAACGCCTGGAAGGTCGTCCAGACGCTGGAGGGACAGGGCGGCGGTTCGCTGTTCATCAAGACCCATCCGGAGTCCAAGAACCTTTATGTGGACACCCCGTTGAACCCCGAAGCCGAGCTGGCTTCGTCGGTGGCGGTGTTCGATCTCACCGACCTGGACAAGCCCTAT…
448	OTU448	0	17	1	0	3	0	17	2	TTCGACTCCTCGGGTCGGTATTTCCTGGTCGCGGCCAACGCCCGCCACAAGGTGGTGGTGGTCGATACCAAGGAGGACAAGCTGGTCGCCCTGATCGAAACCGGCGGGCAGACCCCGCATCCGGGTCGCGGCGCCAATCTGATCCATCCGAAATTCGGCCCGGTGTGGGTGACGAGCCATCTCGGCGACGAGACGATCTCGCTGATCGGCACCGACCCGGAAAAGCACCCGGACCAGGCATGGAAGGTGGTCCAGACACTCGAGGGGCAGGGCGGCGGTTCGCTGTTCGTCAAATCCCATCCGAAGTCGAACCATCTCTATGTCGACTCGCCGCTCAACCCGGAAGCCGAGGTCTCCTCGTCGGTGATCGTGTTCAACGTCGAGGACCTGACCGAGGAA…
449	OTU449	1	1	0	0	1	0	0	0	CTGGATTCCACCAAACGCTACTTCCTGGTCGCCGCCAACGCGCGCAACACCATCGCGGTGATCGACACCAAGACCGGCAAGCTGGCCAAGCTGGTGCGCGAAGGCATCGGCCAGACGCCCCATCCCGGTCGCGGCGCCAACTTCGTGCATCCCAAGTTCGGCCCCGTGTGGGCGACCAGCCACCTGGGCGACGAGACGGTGGCCCTGATCGGCACCGATCCGGAAAAGCATCCCGAACAGGCCTGGACGGTGGTGCAGTCGCTGGAGGGGCAGGGCGGCGGCTCGCTGTTCGTCAAGACCCACCCGAAGTCCCGCAACCTGTGGGTCGACACGCCGCTCAACCCGGACGAGGAGGCTGCCTCGTCGGTCGCCGTGTTCGATATCGACAACCTGGACAAG…
467	OTU467	0	0	1	1	0	0	0	0	TTCGACTCGACTGGGCGCTACTTTCTGGTGGCGGCGAACGCACGCGACACGGTCGCGGTCATCGACACCAAGGAAAACAAGCTGGTCAAGCTGATCAAGACCGGCGCCAAGCCGCATCCCGGTCGCGGCGCGAACTTCGTCCATCCGAAATACGGTCCAGTCTGGGCAACCAGCCATCTTGGTGACGAAACAATTGCGCTAATTGGCACCGACCCGGTGAAAAACAAGAAATACGCCTGGAAGGTGGTTCAGACGCTCGAGGGACAGGGCGGCGGATCGCTGTTCATCAAGACTCATCCCAAGTCGACGAATCTGTATGTCGATACTGCCCTGAACCCGGATCCGAAGGTCAGTCAGTCGGTCGCGGTGTTCGATATCAACGACCTCGACAAGGGCTTC…
469	OTU469	0	1	0	0	7	0	10	1	TTCGATTCGACGGGGCGGTATTTCATGGTCGCCGCCAACGCCTCCAACATGGTCGCGGCCATCGACACCAAGGAAGGCAAGCTGGCCGGCCTGATCGAAACCGGCCCGACCCCGCACCCGGGGCGCGGTGCCAATTTCGTGCATCCCGAGTTCGGGCCGGTCTGGGCGACCAGCCACCTGGGCGACGAAACCGTGGCCCTGATCGGCACCGATCCCGAAGGCCATCCCGACCAGGCCTGGACGGTCGTCGCGACTCTCGAAGGTCAGGGCGGCGGATCGCTGTTCATCAAGACCCACGAGAAATCCAGCAACCTGTGGGTCGACACGCCGCTGAACCCGGACGAGGAAACCAGCCAGTCGGTCGCCGTGTTCGACATTTCCGACCTGTCGAAACCCTAC…
470	OTU470	0	1	1	0	5	0	0	0	TTCGACCGTACCGGGCGGTACTTCCTGGTGGCCGCGAATGCGCGCGACACGGTGGCGGTGATCGACACCAAGACGCGCAAGCTGGTGAAGCTGATCAAGACCGGTCCCAAGCCGCATCCGGGCCGGGGCGCCAACTTCGTCCATCCGCAATTCGGTCCGGTCTGGGCGACGAGCCATCTCGGCGACGAGACGATCGCGCTCATCGGCACCGATCCGGTCAAGCACAAGAAGTACGCTTGGAAGGTGGTGCAGAAGCTCGAAGGCCAGGGCGGCGGGTCGCTGTTCATCAAGACCCATCCGAAGTCGAAGAACCTGTGGGTCGACGCGCCATTGAATCCTGACCCCGCGATAAGCCAGTCAATTGCCGTCTTTGACATCAACAACCTCGACGGCGGCTTC…
478	OTU478	0	0	0	0	0	0	0	4	TTCGACTCGACCGGCCGTTATTTCCTCGTTGCCGCCAACGCCCGCAACACGATCGCGGTGGTCGACACCAAGGATAACAAGCTGGTCGCGCTGATCAAGACGCCCGGTGGCACGCCGCACCCGGGACGCGGCGCCAACTTCGTCCACCCCAAGTTCGGACCGGTGTGGGCCACCAGCCATCTGGGCGACGAAACGATCACGATGATCGGCACCGACCCGGTCAATCACCCGGATCAAGCGTGGAAGGTCGTCGCGACCCTCGAGGGCCAGGGCGGCGGATCGCTGTTCATCAAGACGCATCCCAAGTCGAACCATCTGTATGTCGACACTGCGCTCAACCCCGACACCAAGATCAGTCAGAGTGTCGCCGTGTTCGATATCGCCAGCCTCGACAAAGGC…
481	OTU481	0	2	0	0	0	0	0	0	TTCGACCGTACCGGGCGGTACTTCCTGGTGGCCGCGAATGCGCGCGACACGGTGGCGGTGATCGACACCAAGACGCGCAAGCTGGTGAAGCTGATCAAGACCGGTCCCAAGCCGCATCCGGGCCGGGGCGCCAACTTCGTCCATCCGCAATTCGGTCCGGTCTGGGCGACGAGCCATCTCGGCGACGAGACGATCGCGCTCATCGGCACCGATCCGGAGGGCCATCCGGACCAGGCCTGGAAGGTCGTGCAATCGCTGGAGGGCCAGGGTGGCGGATCACTGTTCGTCAAGACGCATCCCAAGTCCAAGCACCTCTACGTCGATACGCCGCTCAATCCGGAGGCGGAGATCTCCTCCTCGGTGGCGGTCTTCGACCTCGACGATCTCGATGCGGGCTAC…
482	OTU482	0	0	0	0	2	0	0	0	TTCGACCGTACCGGGCGGTACTTCCTGGTGGCCGCGAATGCGCGCGACACGGTGGCGGTGATCGACACCAAGACGCGCAAGCTGGTGAAGCTGATCAAGACCGGTCCCAAGCCGCATCCGGGCCGCGGCGCCAACTTCGTCCATCCCGAGTTCGGTCCTGTGTGGGCCACCAGCCACCTCGGTGACGAGACCATCAGCATGATCGGTACCGACCCGGAAGGGCATCCCGACAATGCCTGGAAGGTGGTGGCGACCCTGGAGGGGCAGGGTGGCGGCTCGCTGTTCATCAAGACCCATCCGCAATCGCGCCATCTCTACGTCGACACGACGCTCAATCCGGAGCCCGAGATCGCCTCCTCGGTGGCGGTGTTCGATCTCGATGATCTGGAGGCCGGATAC…
484	OTU484	0	0	0	0	7	0	0	0	TTCGATTCCACGGGGCGGTACTTCCTGGTCGCCGCCAATGCCCGCGATACGGTCGCCGTCGTCGATACCAAGGATCGCAAGCTGGTTGCCTTGATCAAGACCGGAACCAAGCCGCATCCGGGACGCGGTGCGAACTTCGTGCATCCCAAGTTCGGTCCGGTTTGGGCGACTAGTCACCTGGGTGATGAGACCATCGCCATTATCGGCACCGATCCGGCAAAGCACGCGGACAATGCCTGGAAGGTGGTGCAAACCCTCGAAGGTCAGGGCGGCGGCTCGTTGTTCATCAAGACGCACCCGAAGTCGAAGAACCTCTATGTCGATTCGCCGCTCAACCCGGAGGCTGAGATCGCCTCATCGGTCGCGGTCTTCGACATCAGCGATCTCGACAAGGAGTAC…
494	OTU494	0	1	0	0	4	0	0	0	TTCGATTCCACCGGCCGCTACTTCCTGGTCGCCGCCAACGCCCGCAACACCGTGGCGGTGATCGACACCAAGGAGGACAAGCTGGTGGCGTTGATCGAGACCGGCGACAAGCCGCACCCGGGCCGGGGCGCCAACTTCGTCCATCCCGAGTTCGGGCCGGTGTGGGCGACCAGCCACCTGGGCGACGAGACCATCGCCCTGATCGGCACCGACCCCGAGGGCCATCCGGAGCACGCCTGGAAGGTGGTCCAGACCCTGGAGGGCCAGGGCGGCGGCTCGCTGTTCATCAAGACCCACCCCGAATCCCGGAACCTCTACGTCGACACTCCGCTCAACCCCGAGGCCGAGCTGGCCGCGTCGGTGGCGGTGTTCGACCTGGACGACCTG
502	OTU502	0	0	0	0	2	0	0	0	TTCGACTCGACCGGCCGCTATTTCCTCGTGGCCGCCAACGCCCGCAATACGATCGCGGTGGTCGACACCAAGGACAACAAGCTGGTCGCGCTGATCAAGACGCCGGGCGGCACGCCGCACCCGGGACGCGGCGCCAACTTCGTCCATCCGAAGTTCGGGCCGGTGTGGGCCACCAGCCATCTGGGCGACGAGACGATCACGCTCATCGGTACCGACCCGGTCAATCACCCGGATCAGGCGTGGAAAGTCGTGGAGACCCTCAAGGGCCAGGGCGGCGGCTCGTTGTTCATCAAGACGCATCCCGAGTCCGACAACCTGTGGGTGGATACGCCGCTGAACCCGGATGCCAAGGTCAGTCAGTCCGTTGCCGTGTTCGATATCAATAATCTCGAAGCCGGC…
511	OTU511	1	16	1	0	1	0	1	0	TTCGACTCGACCGGCCGCTACTTCCTTGTTGCGGCCAACGCCCGCAACAAGGTCGCGGTCATCGACACCAAGCTGAACAAGCTGGTGAAGCTGATCGAGACCGGCGGCAAGCCGCATCCCGGCCGCGGCGCGAACTTCGTGGATCCGAAATTCGGTCCAGTCTGGGCGACGAGCCATCTCGGCGACGAGACGATCGCACTGATCGGCACCGACCCGGTGAAGCACAAGAAAAACGCCTGGAAGGTGGTGCGGAAGCTCGAGGGCCAGGGCGGCGGGTCGCTGTTCATCAAGACGCACCCGAAGTCGCACAACCTGTGGGTGGATACGCCGCTGAATCCGGAAGCGGAGCTCGCCTCGTCAGTCGCAGTGTTCGATATCAGACATCTCGAGAAGCCGTAC…
521	OTU521	5	3	14	4	1	4	1	2	TTCGATTCCACCGGCCGCTACTTCCTGGTGGCGGCGAACGCCAGGGACCGCGTCGCGGTGGTCGACACCAAGGAGGACGAGCTGGTTGCGCTGATCGAGACCGGCGGCAAGCCGCATCCGGGGCGCGGCGCCAATTTCGTCCATCCCGAGTACGGCCCGGTTTGGGCGACCAGCCATCTGGGCGACGAGACCATCGCGCTGATCGGCACCGACCCCGAGGGGCATCCGGATCAGGCCTGGAAGGTCGTGCAGACCCTCGAGGGCCAGGGCGGCGGCTCGCTGTTCATCAAGACCCATCCGAAGTCGCGCCACCTCTACGTCGACACGCCGCTCAACCCGGAGCCCGAGATCGCCTCGTCGGTCGCGGTGTTCGACCTCGACGATCTCGACAAGGGTTAC…
522	OTU522	0	0	0	1	8	0	2	0	TGGGACTCCACGCACCGTTACTTCCTCACCGCCGCCAACGCCCGCAATACGATCGCGGTGGTGGACACCAAGGAGGACAAGCTGGTCGCGCTGATCAAGGTCGGCACCACGCCGCACCCGGGACGCGGCGCCAACTTCGTCCACCCGAAATACGGACCGGTGTGGGCGACCAGCCATCTGGGTGATGAGTCCATCGCGATCATCGGCACCGATCCGGTCGACCATCCGGAAAATGCCTGGAAGGTGGTGGAGACGCTGGAGGGCCAGGGTGGCGGATCGCTATTCATCAAGACCCATCCCAAGTCCAAGAACCTGTATGTCGACACGCCGCTGAACCCCGAGGCCGAAGTGTCCTCGTCGGTTGCGGTGTTCGACCTCAACGATCTGGAAAAGCCCTAC…
528	OTU528	0	34	0	3	35	54	4	6	CTCGATTCCACCAAGCGCTATTTCCTGGTTGCCGCCAATGCCCGCAACACCATCGCCGTGATCGATACCAAGACCGGCAAACTGGCCAAGCTGGTGCGCGAGGGCATCGGCCAGACTCCGCATCCGGGGCGCGGCGCCAACTTCGTGCATCCCAAGTTCGGTCCGGTCTGGGCGACCAGTCACCTGGGCGACGAGACCGTGGCCCTGATCGGCACCGATCCCGAAAAGCACCCCGACCAAGCCTGGAAGGTGGTGCAGTCGCTGGAAGGGCAGGGCGGCGGCTCGCTGTTCGTCAAGACCCATCCGAAATCCCGCAACCTGTGGGTCGATACGCCACTGAACCCCGACGAGGAATCCGCGTCGTCGGTCGCCGTGTTCGACATCGACAACCTGGACAAG…
546	OTU546	0	0	0	0	2	0	0	0	TTCGATTCGTCGGGGCGCTATTTCATGGTTGCCGCCAACGCCAGCAACATGGTCGCGGCCATCGACACCAAGGAAGGCAAGCTGGCCGGTCTGATCGAAACCGGCCCGACCCCGCACCCGGGGCGCGGCGCCAATTTCGTGCATCCCGAATTCGGCCCAGTCTGGGCGACCAGCCACCTGGGGGATGAAACCGTTGCCCTGATCGGCACCGATCCCGAAGGTCATCCCGATCAGGCCTGGACGGTCGTGGCCACGCTTGAAGGCCAGGGTGGTGGGTCGCTGTTCATCAAGACGCACCCCAAATCGGCCAACCTGTGGGTCGACACGCCGCTGAATCCCGATGAGGAAACCCATCAGTCGGTCGCGGTGTTCGATATCAACAACCTTGACGCACCCTAC…
549	OTU549	0	0	0	0	10	0	29	0	TTCGATTCCACCGGCCGCTACTTCCTGGTTGCCGCCAATGCGCGCAACAAGATTGCCGTTATCGACACCAAGGAAGGCAAGCTTGCCGGCCTCGTCGAAACCGAGGGCGCAACCCCGCATCCGGGTCGCGGCGCCAATCTGGTGCATCCCAAGTTCGGCCCCGTATGGGTGACCAGCCATCTTGGCGACGAGGTCGTCACCCTGATCGGCACCGACCCGGAGAAGCACCCCGACAATGCCTGGAAGGTCGTCCAGACCCTGGAAGGCCAGGGCGGCGGTTCGCTGTTCGTCAAGACCCACCCCAAGTCGGACCATCTCTACGTCGACTCCCCGCTTAACCCGGAAGCCGAGATCGCGTCCTCGATCGCCGTGTTCAAGGTCTCCGAGCTCGGTCAGGAA…
554	OTU554	0	0	0	0	3	0	0	0	TTCGACTCGACCGGCCGCTACTTCCTCGTCGCCGCCAACGCCCGCAACACGATCGCGGTGGTCGACACCAAGGAGAACAAGTTGGTCGCGCTGATCCCGACCCCCGGCGGCACACCGCACCCGGGACGCGGTGCAAACTTCGTCCATCCCGAGTTCGGGCCGGTGTGGGCCACCAGCCACCTGGGCGACGAGACGATCACCATGATCGGCACCGACCCGGTCAATCACCCGGATCAGGCGTGGAAGGTCGTCGGGACCCTCGAGGGCCAGGGCGGCGGATCGCTGTTCATCAAGACCCACCCCAATTCGAAGCATCTTTACGTCGATACCCCGCTGAACCCGGACGAAAAGATCAGCCAGTCGATCGCGGTATTCGACATCACCGATCTCGACAAGGGC…
571	OTU571	0	0	0	0	16	0	17	0	TTCGATTCCACCGGTCGCTACTTCCTGGTCGCCGCCAACGCCCGTGATCGTGTGGCCATCATCGATACCAAGGAAGACAAGCTCGTCAAGGTGGTCGACACTGGTGGCGTGACGCCGCATCCCGGTCGTGGGGCGAACTTCGTGCATCCGGAATTCGGGCCGGTCTGGGCGACCTCGCATCTCGGCGACGAGACGATCTCGCTGATCGGTACCGATCCCGAAGGCCATCCGGATAGCGCCTGGACGGTCGTCGAGATGCTCGAAGGTCAAGGCGGTGGCTCGCTGTTCATCAAGACCCATCCGAACAGCAAGAACCTTTATGTCGACACGCCGTTGAACCCGGAGCCCGAGCTCGCCGGCTCGGTCGCGGTCTTCGACATCGACGATCTCGAGGCCGGC…
573	OTU573	0	0	0	0	1	0	1	0	TTCGACGCAACCGGGCGCTACTTCCTGGTCGCGGCCAATGCGCGCGACAAAGTAGCAGTCGTTGACACCAAGGAAGACAAGCTAGTCGCGTTAATCGAGACCAGCATTAAGCCGCATCCAGGCCGCGGCGCCAACTTCGTCCACCCCGAATATGGGCCGGTCTGGGCGACCAGTCATCTCGGCGACGAGTACGTTTCGCTAATCGGCACCGACCCGGTCAATCACCCGGATCAGGCGTGGAAGGTCGTCGCGACCCTCGAGGGCCAGGGCGGCGGATCGCTGTTCATCAAGACCCACCCCGAGTCCAAGAACCTCTACGTCGACACGCCGTTGAACCCCGAAGCGGAGGTGTCCTCGTCGGTGGCGGTGTTCGACCTCACCGACCTCAGCAAGCCCTAC…
575	OTU575	1	21	6	4	3	3	0	1	TTCGATTCCACCGGCCGGTACTTCCTGGTCGCCGCCAATGCCCGCCACAAGGTGGCTGTGGTCGACACCAAGGACGACCAGCTGGTGGCGCTGATCGAGACCGGTGGCCAGACCCCCCATCCCGGCCGTGGTGCCAATTTCGAGCATCCCGAGTTCGGCCCGGTCTGGGCGACCAGCCATCTGGGCGACGAGGTCGTCTCGCTGATCGGCACCGATCCCGAGGGCCATCCCGACAGCGCCTGGCAGGTGGTCCAGACGCTCGAAGGCCAGGGCGGCGGCTCGCTGTTCATCAAGACCCATCCCAACTCCAGGAACCTCTATGTCGACACGCCCTTGAACCCGGAGGCCGAGCTCGCCTCCAGCGTGGCGGTGTTCGACCTCGACGACCTGGACGCCGGC…
593	OTU593	0	0	0	0	53	0	7	0	TTCGATTCGACCGGTCGCTACTTCCTGGTCGCGGCCAATGCCCGCAACACGGTGGCCGTGGTCGACACCAAGGAACGCAAGCTCGTTGCCCTGATAGAGACCGGAACCACACCCCATCCGGGACGCGGTGCAAATTTCGTGCATCCGAAGTTCGGGCCGGTGTGGGCAACCAGCCACCTGGGCGACGAAACCATCTCGATCATCGGCACCGACCCGGAAAAACACCCGGATAACGCCTGGAAGGTAGTACAGACACTTGAGGGTCAAGGCGGCGGTTCGCTGTTCATCAAGACACACCCGAAGTCGAAGAACCTCTATGTCGATACGCCGCTGAATCCGGAGGCGGAGCTTGCCTCGTCGGTTGCGGTCTTCGACCTCAATGATCTGGATAAGGAGTAC…
595	OTU595	4	0	2	13	0	0	0	0	TTCGATTCGACCAAGCGCTACTTCCTCGTCGCCGCCAATGCACGCGGCAAGGTGGCCATCGTCGACACCAGGGAAGGCAAGCTCGTCAATATCGTCGAGACGGGCGGCCAGACGCCGCATCCGGGTCGGGGCGCCAATATCGTGCATCCGACCTACGGCCCCGTCTGGGCGACCAGCCATCTTGGCGACGAGGTCGTCTCCTTCATCGGCACCGATCCGGAGGGCCATCCCGACCAGGCATGGAAGGTCGTCCAGACGGTCGAGGGTCAGGGCGGCGGCTCGCTGTTCATCAAGAGCCATCCGAACTCGGAGAACCTTTACGTCGACACGCCGCTCAATCCGGATGCGGAAATCTCCTCGACCGTCGCCGTGTTCAAGATTGCCGACCTCGCCCAGGAC…
602	OTU602	0	13	2	0	572	3	6	0	TTCGACCGCACCGGGCGGTACTTCCTGGTGGCGGCGAATGCGCGCGACACGGTGGCGGTGATCGACACCAAGACGCGCAAGCTGGTGAAGCTGATCAAGACCGGGCCCAAGCCGCATCCCGGCCGGGGCGCCAACTTCATCCACCCGCAATTCGGTCCGGTCTGGGCGACGAGCCATCTCGGCGACGAGACGATCGCGCTCATCGGCACCGATCCGGTCAAGCACAAGAAGTACGCTTGGAAGGTGGTGCAGACGCTCGAAGGCCAGGGCGGCGGGGCGCTGTTCATCAAGACCCACCCGAAGTCGCACTGGCTTTATGTCGACACGCCGCTCAACCCGGAGGCGGCCATTGCCTCTTCGGTCGCGGTGTTCGATATCCGCAACCTGAAGAAAGAGCCC…
605	OTU605	1	26	9	12	153	2	18	25	TTCGACTCGACCGGCCGCTATTTCCTCGTGGCCGCCAACGCCCGCAATACGATCGCGGTGGTCGACACCAAGGACAACAAGCTGGTCGCGCTGATCAAGACGCCGGGCGGCACGCCGCACCCGGGACGCGGCGCCAACTTCGTCCATCCGAAGTTCGGGCCGGTGTGGGCCACCAGCCATCTGGGCGACGAGACGATCACGCTCATCGGTACCGACCCGGTCAATCACCCGGATCAAGCGTGGAAGGTCGTCGAGACCCTCGAGGGCCAGGGCGGCGGATCGCTGTTCATCAAGACCCACCCGAAGTCGACGAACCTGTACGTTGATACGCCGCTGAACCCCGAGGCCGAGGTATCGTCGTCGGTGGCGGTGTTCGACCTCAAAGACCTGGACAAGCCC…
607	OTU607	0	0	1	0	4	0	0	0	TTCGATTCGACCGGCCGCTACTTCCTGGTCGCCGCAAACGCCCGCAACAAGATCGCGGTGGTCGATACCAAGCTCGGCAAACTGGTCGCCCTGATCGAGACCGGACCCAAGCCCCATCCGGGACGCGGCGCCAATATCAATCACCCGACATTCGGACCGGTATGGGTCACCAGCCATCTGGGCGACGAGACCATCAGCATGATCGGCACCGATCCGGAAGGGCATCCCGACTACGCCTGGAAGGTCGTGGCGAAGGCGGAAGGCCAGGGCGGCGGCTCGCTGTTCATCAAGACCCATCCCGAATCGCGCCATCTCTACGTCGACACGACGCTCAACCCGGAGCCCGAGATCGCCTCGTCGGTGGCGGTGTTCGACCTCGACGATCTCGATGCGGGCTAC…
5	OTU5	0	0	0	1	0	0	0	0	CTCGATTCGACGAAGCGCTACTTCCTCGTCGCGGCGAATGCCCGCGGCAAGGTCGCGGTGGTCGATACCAAGGAGGGCACGCTCGAGGCGCTGGTCGAGACCGGCGGCGAGACACCGCATCCGGGCCGTGGGGCCAACATGATGCATCCGACCCACGGGCCGGTCTGGGCGACCTCACATCTCGGTGACCAGAGCATCGCCATCATTGGCACCGATCCCGAGAAGCACAAGCAGTACGCCTGGAAGATGGTCGAGTCCATCGACGGCCAGGGTGGCGGTTCGCTGTTCATCAAGACCCACCCGAAGTCGAAGCACCTGTATGTCGATACCGCGCTCAACCCTGATACGAAAATCAGCCAGAGCGTTGCCGTGTACGACATCAACAACCTGAAGGCCGGT…
122	OTU122	0	1	0	0	0	0	0	0	TTCGACTCGACCGGGCGCTATTTCCTGGTCGCGGCCAATGCGCGCCACAAGCTCGCGGTGATCGACACCAAGGAGGGCCGGCTCGAGGCGCTGATCGAGAGCGAGGGCCTGACGCCGCATCCGGGCCGCGGTGCCAACTTCGTCCATCCGAAATTCGGTCCGGTCTGGGCGACCAGTCACCTCGGTGACCAGACGATCGCGATGATCGGCACCGATCCGGCGGGGCATCCGGACCAGGCCTGGAAGATGGTGCAGTCGATCGACGGCCAGGGTGGCGGCTCGCTGTTCATCAAGACCCATCCGAAGTCGAAGAACCTGTATGTCGACACCGCACTGAACCCGGCCGAGCCGGTCAGCCAGTCGGTCGCGGTGTACGACATCGACAATCTCGACAAGGGC…
129	OTU129	0	1	0	0	0	0	0	0	TTCGATTCCACCGGCCGCTACTTCCTGGTCGCCGCCAACGCCCGCAACACCGTGGCGGTGATCGACACCAAGGAGGACAAGCTGGTGGCGTTGATCGAGACCGGCGACAAGCCGCACCCGGGCCGGGGCGCCAACTTCGTCCATCCCGAGTTCGGGCCGGTGTGGGCCACCAGCCACCTCGGTGACCAGAGCATCGCCATCATTGGCACCGATCCCGAGAAGCACAAGCAGTACGCCTGGAAGATGGTCGAGTCCATCGACGGCCAGGGTGGCGGTTCGCTGTTCATCAAGACGCATCCGAAATCAAAGCACCTGTACGTGGACACGGCGCTGAATCCCGACACCAAGATCAGCCAGAGTGTCGCCGTGTACGATATCGACAACCTGAAGGCCGGCTAC…
144	OTU144	0	0	0	0	0	0	0	1	TTTGATTCGACGCTGCGCTACTTCCTTGTCGCCGCGAACGCGCGCGGCAAGATCGCGGTGATCGACACCAAGGACGACAAGCTGGTCGCACTGATCGAAACCGAGGGAAACACGCCCCACCCGGGCCGTGGCGCCAACTTCGTCGATCCGGAGCACGGCCCGGTGTGGGCGACCAGCCATCTGGGCGACTCCTCGGTGGTATTGATCGGCACCGATCCCGAGGGGCACCCCGACCAGGCTTGGAAGGTGGCTCGCAAGCTTGAGGGTCAGGGCGGAGGCTCGCTGTTCATCAAGACCCATCCCAAGTCGAAGCACCTCTATGTGGACACCGCGCTGAACCCCGACACCAAGGTCAGTCAGAGTGTCGCCGTGTTCGACATCGCCAGCCTCGAAAAAGGC…
164	OTU164	0	0	0	0	0	0	0	1	CTGGATTCGACCGGGCGTTACTTCCTGGTGGCGGCCAATGCCCGCGACAAGGTGGCGATCATCGACACCAAGGAAGGAAAACTGGTCAAGGTTCTCGAGACCGGCGGGGTCAAGCCGCATCCCGGTCGCGGCGCCAATCTGATCCATCCCAAATTCGGACCGGTCTGGGTAACCAGCCATCTGGGCGACGAGACGATCTCGTTGATCGGAACCGATCCGGAAAATCACCCCGATCAGGCCTGGAAAGTCGTCCAGACGCTGGAAGGCCAGGGCGGCGGTTCGCTGTTCGTCAAGACCCACCCGAAGTCGAAGCACCTGTATGTCGATACCGCGCTCAACCCTGATACGAAAATCAGCCAGAGCGTTGCCGTGTACGACATCAACAACCTGAAAGCCGGT…
197	OTU197	0	0	0	0	0	0	0	1	TTCGACTCGACCGGCCGCTACTTCCTGGTTGCCGCCAACGCCCGCAATACGATCGCGGTGGTCGACACCAAGGAGAACAAGTTGGTCGCGCTGATCCCGACGCCCGGTGGTACGCCGCACCCGGGGCGCGGCGCCAACTTCGTCGATCCCAAGTATGGCCCGGTGTGGGCGACCAGCCACCTCGGTGACCAGAGCATCGCCATCATTGGCACCGATCCCGAGAAGCACAAGCAGTACGCCTGGAAGATGGTCGAGTCCATCGACGGCCAGGGTGGCGGTTCGCTGTTCATCAAGACCCACCCGAAGTCGAAGCACCTGTATGTCGATACCGCGCTCAACCCTGATACGAAAATCAGCCAGAGCGTTGCCGTGTTCGATATCGCCAGCCTCGACAAAGGC…
201	OTU201	0	1	0	0	0	0	0	0	TTCGATTCGACCAAGCGCTACTTCCTCGTCGCGGCCAACGCCCGCGGCAAGGTCGCGGTCGTCGACACCAAGGAAGACAAGCTGACCGCGCTGATCGAGACCGGCGGCCAGACGCCGCATCCAGGCCGGGGCGCCAACTTCATCCACCCGCAATTCGGTCCGGTCTGGGCGACCAGTCACCTCGGTGACCAGACCATCGCGATGATCGGCACCGATCCCGCGGGGCATCCGGACCAGGCCTGGAAGATGGTGCAGTCGATTGACGGCCAGGGTGGCGGTTCGTTGTTCATCAAGACCCATCCCAAGTCGAAGCACCTGTATGTCGACACGGCGCTGAACCCGGACACCGCGATCAGCCAGAGTGTTGCCGTGTTCGACATCGCCAGCCTGGAGAAAGGC…
227	OTU227	0	0	0	0	0	1	0	0	TTCGACGCGTCCTTGCGTTACTTCCTGGTCGCGGCCAACGCCCGCGGCAAGGTGGCGGTGATCGACACCAAGGACAACAAACTGGTCGCCCTCGTCGAGACCGAAGGCCAGACCCCGCACCCGGGACGCGGTGCGAACTTCGACCACCCCGTCTTCGGACCGGTTTGGGCGACCTCGCACCTTGGCGACGACACGATCTCGCTCATTGGCACCGATCCCGCCGGGCATCCGCAAAACGCCTGGAAGGTGGTCGAGGTGCTGAAAGGCCAGGGCGGCGGCTCGCTGTTCATCAAGACCCATCCGAAGTCGCACAACCTGTATGTCGACACTGCGCTCAACCCCGACACCAAGATCAGTCAGAGTGTCGCCGTGTTCGATATCGCCAGCCTCGACAAGGCT…
265	OTU265	0	1	0	0	0	0	0	0	TTCGATTCGACCAAGCGCTACTTCCTCGTCGCGGCCAACGCCCGCGGCAAGGTCGCGGTCGTCGACACCAAGGAAGACAAGCTGACCGCGCTGATCGAGGTTGGCCAGATCCCGCACCCGGGACGTGGCGCCAACTTCGTACATCCGACGTTTGGGCCGGTATGGGCGACCAGTCATCTGGGTGACCAGACCATTGCATTAATCGGCACCGACCCCGAGGGTCATCCGGACAATGCCTGGAAGATGGTGAAATCGTTCGACGGCCAGGGCGGCGGATCACTGTTCATCAAGACCCATCCCGAGAGCGAGAACCTCTATGTCGACACGCCGCTCAATCCCGACGCCGAG
351	OTU351	0	0	0	0	0	0	0	7	TTTGATTCGACGCTGCGCTACTTCCTTGTCGCCGCGAACGCGCGCGGCAAGATCGCGGTGATCGACACCAAGGACGACAAGCTGGTCGCACTGATCGAAACCGAGGGAAACACGCCCCACCCGGGCCGTGGCGCCAACTTTGTGCACCCCGATTTCGGTCCGGTCTGGGCCACCAGTCATCTCGGTGACCAGACCATCGCGCTGATCGGTACCGACCCGGCAGGTCATCCCGAAAATGCCTGGAAGATGGTGCAGTCGTTCGATGGCCAGGGTGGTGGATCGCTGTTCATCAAGACCCATCCGAAGTCTGCCAACCTGTACGTCGATACGGCGCTCAACCCGGCCGAGCCGATCAGCCAGTCGGTTGCGGTATTCGACATCAACAACCTCGACAAGGGT…
371	OTU371	0	1	1	0	0	0	0	0	AAGATTCCACACCCGGGACGCGGCGCCAACTTCGTGCACCCGAAATACGGCCCGGTATGGGCGACCAGCCACCTCGGCGACCAGACCATCGCCCTGATCGGCACGGACCCCGACAAACACCCCAAGTATGCCTGGAAGATGGTCGAATCCATCGACGGTCAGGGCGGCGGCTCGCTGTTCATCAAGACGCATCCCAAGTCGAACCATCTGTATGTCGACACTGCGCTGAACCCCGACACCAAGATCAGTCAGAGTGTCGCCGTGTTTGATATCGCCAGCCTCGACAAAGGCTTCAAGGTGCTGCCGATCGCCGAGTGGGCCGAACTGGGTGAAGGACCGAAGCGCGTCGTGCAGCCGGAGTTCAACAAGGCGGGCGACGAAGTCTGGTTTTCGGTGTGG…
407	OTU407	0	0	0	1	0	0	0	2	TTCGACGCCTCGCTGCGTTACTTCCTCGTCGCGGCCAATGCGCGGGGCAAGGTCGCGGTGATCGACACCCAGGAGAACAAGCTTGTCGCCCTCGTCGAGACCGAAGGCCAGACCCCGCACCCCGGCCGTGGCGCCAACTTCGTGCACCCGGTCTTCGGGCCGGTCTGGGCGACCTCGCATCTCGGCGACGATACGATCTCGCTGATCGGCACCGACCCGGAAGGGCATCCCGACAACGCCTGGCAGATGATGCAGAACTTCACCGCGCTTGGCGGCGGCTCGCTGTTCATCAAGACCCACCCCAATTCCAGGCACCTCTACGTGGACACCGCGTTGAACTCGGATGCCAAGTACAGCCAGAGCGTCGCCGTATTCGACATCGACGATCTCGGCGCCGGC…
414	OTU414	0	23	0	0	0	0	0	0	TGGGATTCGACGCTGCGCTACTTCCTGACCGCGGCCAACAAGTCGAACAAGATCGCGGTGGTCGATTCGAAGGAAGACAAGCTGACCGCACTGGTCGACGTCGGCCAGATCCCGCACCCGGGTCGTGGCGCCAACTTCGTCCATCCGAAATTCGGTCCGGTCTGGGCGACCAGTCACCTCGGTGACCAGACGATCGCGATGATCGGCACCGATCCGGCGGGGCATCCGGACCAGGCCTGGAAGATGGTGCAGTCGATCGACGGCCAGGGTGGCGGCTCGCTGTTCATCAAGACCCATCCGAAGTCGAAGAACCTGTATGTCGACACCGCACTGAACCCGGCCGAGCCGGTCAGCCAGTCGGTCGCGGTGTACGACATCGACAATCTCGACAAGGGCTTC…
441	OTU441	0	0	0	0	0	3	0	0	TTCGACGCCACGCAACGCTACTTCCTCGTCGCGGCCAATGCCCGCGGCAAGGTGGCGGTGATCGACACCAAGGACGACAAGCTCGTCGCCCTCGTCGAGACCGAAGGCCAGACCCCGCATCCCGGACGCGGCGCCAACTTCGTGCACCCGGTCTTCGGGCCGGTCTGGGCGACCTCACATCTCGGCGACGACACGATCTCGCTGATCGGCACCGATCCCGCCGGGCATCCGGACAACGCCTGGAAGGTGGTCGAAGTGCTGAAAGGCCAGGGCGGCGGCTCGCTGTTCATCAAGACGCACCCGAAATCGAAACACCTCTACGTCGATACCCCGTTGAACCCGGGTGAGGAGATCAGCCAGTCGGTCGCGGTATTCGACATCACCGACCTCGACAAGGGT…
454	OTU454	0	2	1	1	0	0	0	0	TTCGACAGCACCGGACGCTACTTCCTGGTGGCGGCGAACGCGCGCGACCGGGTCGCCGTGATCGACACCGAGAAGGACGAGCTGGTGACCCTGATCGACACCGGCGTGAAGCCGCATCCCGGCCGCGGCGCCAACTTCGTGCACCCGAAATACGGCCCGGTATGGGCGACCAGCCACCTCGGCGACCAGACCATCGCCCTGATCGGCACGGACCCCGACAAACACCCCAAGTATGCCTGGAAGATGGTCGAATCCATCGACGGTCAGGGCGGCGGCTCGCTGTTCATCAAGACGCATCCCAAGTCGAACCATCTGTATGTCGACACTGCGCTGAACCCCGACACCAAGATCAGTCAGAGTGTCGCCGTGTTCGATATCGCCAGCCTCGACAAAGGCTTC…
483	OTU483	0	0	0	0	0	1	0	2	TTCGACGCCTCGCTGCGTTACTTCCTCGTTGCGGCCAACGCACGCGGCAAGATTGCGGTGATCGACACCCAGGAAAACAAGCTCGTGACCCTGGTCGAGACCGAGGGCAACACCCCGCATCCGGGCCGTGGCGCCAACTTCGTGCACCCGGTCTTCGGACCGGTTTGGGCGACCTCGCACCTTGGCGACGACACGATCTCGCTCATTGGCACCGACCCGGAAGGGCATCCCGACAACGCCTGGCAGATGATGCAGAACTTCACCGCGCTCGGCGGCGGCTCGCTGTTCATCAAGACTCACCCGAAATCGAAACACCTCTACGTCGATACCCCGTTGAACCCGGGTGAGGAGATCAGCCAGTCGGTCGCGGTATTCGACATCACCGACCTCGACAAGGGT…
489	OTU489	0	0	0	2	0	0	0	1	TTCGACTCGACGGGTCGCTATTTCATGGTCGCCGCGAACGCGCGCAACCGGGTCGCCGTGATCGACACAGAGGATGGTGAGCTTGAGGCGGTGATCGACACCGAGGGCCTGACGCCGCATCCCGGCCGCGGCGCCAACTTCGTGCACCCGGTCTTCGGACCGGTCTGGGCGACCTCGCATCTCGGCGACGACACCATCTCGCTGATCGGCACCGACCCGGAAGGGCACCCCGACAACGCCTGGAAAATGATGCAGAACTTCACCGCGCTTGGCGGCGGATCGCTGTTCATCAAGACGCATCCCAAGTCGAACCATCTGTATGTCGACACTGCGCTCAACCCCGACACCAAGATCAGTCAGAGTGTCGCCGTGTTCGATATCGCCAGCCTCGACAAAGGC…
517	OTU517	1	0	0	0	0	1	0	0	TTCGACAGCACCGGACGCTACTTCCTGGTTGCCGCCAACGCCCGCAACACGGTGGCGGTAATCGACACCAAGGAGCGCAAGTTGGTCGCGTTGGTCAAGGTCGGCGTCAAGCCGCACCCGGGTCGCGGCGCCAATTTCGTCCATCCGAAATACGGCCCGGTCTGGGCGACCAGCCATCTGGGCGACGAGACCATCTCGTTGATCGGCACCGATCCGGAGAACCACAAGCAGTACGCTTGGAAAGTCGTGCGCACGCTGAAGGGCCAGGGCGGCGGTTCGCTGTTCATCAAGACCCACCCGAAGTCGAAGCACCTGTATGTCGATACCGCGCTCAACCCTGATACGAAAATCAGCCAGAGCGTTGCCGTGTACGACATCAACAACCTGAAAGCCGGTTTC…
562	OTU562	0	1	0	0	0	1	0	0	TTCGACAGCACCGGACGCTACTTCCTGGTGGCGGCGAACGCGCGCGACCGGGTCGCCGTGATCGACACCGAGAAGGACGAGCTGGTGACCCTGATCGACACCGGCGTGAAGCCGCATCCCGGCCGCGGCGCCAACTTCGTGCATCCCAAGTACGGGCCGGTGTGGGCCACCAGCCACCTCGGTGACCAGAGCATCGCCATCATTGGCACCGATCCCGAGAAGCACAAGCAGTACGCCTGGAAGATGGTCGAGTCCATCGACGGCCAGGGTGGCGGTTCGCTGTTCATCAAGACCCACCCGAAGTCGAAGCACCTGTATGTCGATACCGCGCTGAACCCGGACGAGAAGATCAGCCAGTCGGTGGCGGTGTACGACATCCGCAAGCTGGGTAAGGGCTAC…
600	OTU600	998	89	300	1691	6	4075	1	2293	TGGGATTCGACCCAGCGTTACTTCCTCACCGCTGCCAACAAGTCCAACAAGATCGCAGTGGTCGATTCCAAGGAAGGCGATCTGGAAGCCCTGATCGATGTGGGCAAGATCCCCCACCCCGGACGCGGCGCCAACTTCGTGCATCCCAAGTACGGGCCGGTGTGGGCCACCAGCCACCTCGGTGACCAGAGCATCGCCATCATTGGCACCGATCCCGAGAAGCACAAGCAGTACGCCTGGAAGATGGTCGAGTCCATCGACGGCCAGGGTGGCGGTTCGCTGTTCATCAAGACCCACCCGAAGTCGAAGCACCTGTATGTCGATACCGCGCTCAACCCTGATACGAAAATCAGCCAGAGCGTTGCCGTGTACGACATCAACAACCTGAAAGCCGGTTTC…
603	OTU603	0	0	0	0	0	0	0	2	TTCGACGCCACGCAACGCTACTTCCTCGTCGCGGCCAATGCCCGCGGCAAGGTGGCGGTGATCGACACCAAGGACGACAAGCTCGTCGCCCTCGTCGAGACCGAAGGCCAGACCCCGCATCCGGGCCGTGGCGCCAACTTCGTGCACCCGGTCTTCGGACCGGTCTGGGCGACCAGCCACCTGGGTGATCAGACCATCGCCTTAATCGGCACCGACCCCGACAAGCACCCCAAATATGCCTGGAAAATGGTCGAATCGATTGACGGCCAGGGCGGCGGCTCGCTGTTCATCAAGACCCACCCCAAGTCGAAGCACCTGTATGTCGATACCGCGCTGAACCCGGATGAGAAGATCAGCCAGTCGGTGGCGGTGTACGACATCCGCAAGCTGGGTAAGGGC…
609	OTU609	0	4	6	2	1	2	0	0	TTCGACTCGACCGGGCGCTATTTCCTGGTCGCGGCCAATGCGCGCCACAAGCTCGCGGTGATCGACACCAAGGAGGGCCGGCTCGAGGCGCTGATCGAGAGCGAGGGCCTGACGCCGCATCCGGGCCGCGGTGCCAACTTCGTCCATCCCGAGTTCGGTCCGGTGTGGGCGACCAGCCACCTCGGCGACCAGACCATCGCCCTGATCGGCACGGACCCCGACAAACACCCCAAGTATGCCTGGAAGATGGTCGAATCCATCGACGGTCAGGGCGGCGGCTCGCTGTTCATCAAGACGCATCCCAAGTCGAACCATCTGTATGTCGACACTGCGCTCAACCCCGACACCAAGATCAGTCAGAGTGTCGCCGTGTTCGATATCGCCAGCCTCGACAAAGGC…

## Sheet: clade 4
next		1l	2h	3c	5l	6x	7c	8x	9h	reprDNA
2	OTU2	0	0	1	0	0	0	0	0	AACAAGTCCAACAAGATCGCCGTGGTCGATTCCAAGGAGCAGAAGCTGGCGGCCCTGGTCGACGTGGGCGCCATCCCGCACCCCGGGCGTGGGGCCAACTTCGTCGACGCCGAGTTCGGTCCGGTCTGGGCCACCAGCAACCTAGGCGACGACCAGATCGCGCTGATCGGCACCGATCCCGAGGGCCATCCGGACAACGCCTGGAAGGTCGTGCGTATGCTCAAGGGTCAGGGCGGCGGATCGCTCTTCATCAAGACCAATCCGAAATCGAAGCACCTGTACGTCGACAACGCGCTCAATCCGGATCCGAAGATCAGCTCGTCCGTGGCGGTTTATGATATCGGCAATCTCGACAAGGGACCGCAGGTCCTGCCGATCGCGGACTGGTCCGGCATCAAA…
4	OTU4	0	0	0	0	0	0	0	1	CTCGATTCCACCAAGCGCTATTTCCTCGTGGCAGCGAACGCCCGATGCAAGGTTGCGGTGGTCGACACCAAGGAGGGCACGCTCGCGGCGATCGTAGAGACCGGCGGACAGACCCCCCACCCGGGCCGCGGCGCCAACTTCGTCGACCCGGACAACGGCCCCGTGTGGGCGACCAGCCACCTGGGGGACAAGTCCGTGGTGCTGATCAGCACCGACCCCGACGGTCACCCGGACCAGGCGTGGAAGGTGGTGCGCAAGCTCGACGGACAGGGCGGCGGATCGCTGTTCATCAAGACCCACCCCAATTCCAGGCACCTCTACGTGGACACCGCGCTGAGCTCGGTGGAGAAGCTGAGCCAGAGCGCTGCCGTCTTCGACATCGACGACCTGGACGCCGGA…
14	OTU14	0	0	0	0	0	0	0	1	TGGGACAGCACGCACCGTTACTTCCTGACCGCGGCCAACAAGTCCAACAAGATTGCAGTGGTCGACTCCAAGGACCGGGACCTGGAAGCGCTGATCGATGCCATGAAACTTCCGCATCCCGGTCGTGGCGCCAACTTCGTTCATCCGAAGTACGGCCCCGTGTGGAGCACCAGCGCGCTCGGCAACGACAAGATCACGCTGATCGGCACCGATCCCGTCGGGCATCCGGACAACGCCTGGAAGGTGGTGCGCAAGCTCGACGGACAGGGCGGCGGATCGCTGTTCATCAAGACCCACCCAGATTCCAGGCACCTCTACGTGGACACCGCGTTGAACTCGGATGCCAAGTACAGCCAGAGCGTCGCCGTATTCGACATCGACGATCTCGGCGCCGGCTAC…
26	OTU26	1	0	0	0	0	0	0	0	TGGGACAGTACTCACCGCTACTTCCTGACCGCGGCCAACAAGTCCAACAAGGTCGTCGTCATCGACTCCAAGGAGCGTAAGCTGGCCGCGATGGTCGACGTCGACAAGATCCCGCACCCGGGCCGCGGCGCCAACTTCGTCGACCCGGACAACGGCCCCGTGTGGGCGACCAGCCACCTGGGGGACAAGTCCGTGGTGCTGATCGGCACCGACCCCGACGGTCACCCGGACCAGGCGTGGAAGGTGGTGCGCAAGCTCGACGGACAGGGCGGCGGATCGCTGTTCATCAAGACCCACCCCAACTCCAAGCACCTCTATGTGGATACTGCACTCAACTCGGTGGAGAGCCTGAGCCAGACGGTTGCCGTGTTCGACATCGACAACCTGGACGCGAAGTAC…
44	OTU44	0	0	0	0	0	0	0	1	TGGGACTCCACCCACCGCTACTTCATGACAGCTGCCAACAAGTCCAACAAGATCGCGGTGGTCGACTCCAAGACCGACAAGTTGGCGGCACTGATCGACGTGGGTGCCATCCCCCACCCCGGGCGCGGCGCCAACTTCAAAGACCCCGAGTACGGCCCGGTGTGGGCCACCAGCGACCTGGGCGACGACCAGGTCGCGGTGATCGGCACCGACCCGGTCAAGCACGAGGCCCATGCGTGGAAGGTGGTGCGCATGCTCAAGGGTCAGGGCGGCGGCTCGCTCTTCATCAAGACCCACCCCAAGTCAAAACACCTGTACGTGGATACGCCTTTGAACCCGGACGCCAAGGTCAGCCAGTCCGTGGCCGTATTCGAGATCGCCGACCTCGACAAGGGCTTC…
53	OTU53	0	0	1	0	0	0	0	0	TGGGACTCGACCCAGCGCTACTTCCTGACCGCCGCGAACAAGTCCAACAAGGTGGTGGTCGTCGACTCCAAGACAGACAAGCTCGCCGCCCTGGTCGACGTCGGCTCGATCCCCCATCCCGGGCGCGGCGCCAACTTCAACGACCCCAAATATGGGCCGGTGTGGGCCACCAGCGACCTGGGCGACGACAAGATCCCCTTGATCGGCACCGACCCGTCGAAGCACCCCGAGAACGCCTGGAAGGTCGTGCGCACCCTGAAGGGTCAAGGCGGCGGCTCCCTCTTCATCAAGACCCACCCCAGCTCGCATCACCTCTACGTGGACACCGCGCTCAACCCTGACTCGAAGGTCAGTCAGTCGGTGGCCGTGTTCGACATCAACAATCTCGACGCTGGCTAT…
73	OTU73	0	1	0	0	0	0	0	0	TGGGATGCCACGAAACGCTACTTCCTGACCGCAGCCAATAAGTCTAACAAGATCGCCGTGGTGGACTCCAAGGAAGACAAGTTGGCAGCGTTGATAGACGTAGGCAACATCCCCCATCCGGGCCGCGGCGCAAACTTCGTGGACCCGCAGAACGGGCCGGTGTGGGCCACCAGCTATCTGGGCGACACCAAAGTCACCTTGATTGGCACCGACCCCGAAGGCCACCCGGACAAGGCCTGGAAGGTGGTGCGCGACCTTGAGGGCCAGAACGCCGGCTCCCTTTTCATCAAGACTCATCCCAAGTCCAACCACCTGTATGTGGACACCGCCCTGAACCCGGCCGAGCAGTTCAGCCAGTCCGTGGCAGTGTGGGACATCGACAACCTGGATGCCGACTAC…
146	OTU146	0	0	0	1	0	0	0	0	AACAAGTCCAACAAGATAGCGGTGGTGGACTCCAAGGAAGACAAACTGGCGGCATTGGTCGATGTGGGCAACATTCCCCATCCGGGCCGTGGCGCCAACTTCGTGGATCCGGACAACGGTCCGGTATGGGCCACCAGCTACCTGGGCGATACCAAGGTCAGCTTGATCGGCACCGATCCGGTGAATCACCCGGACAAGGCCTGGAAGGTCGTGCGCGATCTACAGGGTCAGAACGCGGGTTCGTTGTTCATCAAGACCCATCCGAAGTCCAACCACCTGTATGTGGACACCGCCCTGAATCCGGGCGAACAGTTCAGCCAGACGGTGGCGGTGTGGAAAATCGACAAGCTGGACGAGCCCTATCAGGTGCTGCCGATCGCCGCCTGGGCCGAACTCGGC…
147	OTU147	0	0	0	0	0	0	0	1	AACAAGTCCAACAAGATCGCGGTAATCGACTCCAAGGAAGACAAGCTGGTGAAGCTGGTCGACGTGGGCAAGATCCCCCACCCCGGCCGCGGCGCCAACTTCAATGATCCCAAGTACGGCCCGGTGTGGGCCACCAGCTATCTGGGCGACGTCAAGGTCACCCTGATCGGCACCGACCCTGTGGGCCACCCGGACAAGGCCTGGAAGGTCGTGCGTGATCTGCAGGGGCAGAACGCCGGCTCCCTGTTCATCAAGACCCACCCCAATTCCAGGCACCTCTACGTGGACACCGCGTTGAACTCGGATGCCAAGTACAGCCAGAGCGTCGCCGTATTCGACATCGACGATCTCGGCGCCGGCTACAAGGTGCTCCCGATCGCCGAATGGGCCGGGCTTGGC…
151	OTU151	1	0	0	0	0	0	0	0	AACAAGTCCAACAAGATCGCGGTGGTGGACTCCAAGGAGGACAAACTGGCCGCACTGGTGGACGTGGGCAACATCCCCCACCCCGGTCGCGGTGCCAATTTCATTGACCCGCAGAACGGGCCGGTGTGGGCTACCAGCTACCTGGCCGACATCAAGGTCAGCCTCATCGGCACCGACCCGGTCGGTCACCCGGACCAGGCCTGGAAGGTGGTGCGTGACCTGCAGGGCCAGAGCGCCGGCTCTCTGTTCATCAAGACCCACCCCAAGTCCCACCACCTGTATGTGGATACCGCCCTGAACCCGGGCAAGCAGTTCAGTCAGTCGGTGGCGGTGTGGGACATCCGTCACCTGGACCAGCCCTTTAAGGTGCTGCCGGTGGCCGAGTGGGCGGGCCTGAGC…
152	OTU152	0	0	0	1	0	0	0	0	AACAAGTCCAACAAGATCGCGGTGGTGGACTCGAAGGAGGACAAGCTTGCTGCCCTGGTCGATGTCGGCGCCATTCCGCACCCCGGACGCGGCGCCAATTTCACCGACCCAAAGTTCGGTCCGGTGTGGGCGACCAGTGATCTCGGCGACGAGCAGATCACCGTCATCGGCACCGACCCCGTCAAGCACAAGGACAACGCCTGGAAGGTCGTGCGCAAGATCAAGGGCCAGGGCGGCGGTTCGCTGTTCATTAAGACCCACCCCAAGTCCAAGCACCTCTACGTGGATACGGCCCTGAACCCGGACGCCAAGATCAGCCAGTCCGTGGCGATGTTCGACATTGCCAACCTCGACAAGGGGTTCCAGGTGCTGCCGATCGCCGAGTGGGCGGACCTGGGC…
178	OTU178	0	0	0	1	0	0	0	0	TGGGACGCGACTCAGAGATATTTCCTCACCGCGGCGAACAAGTCCAACAAGATCGCGGTGGTGGACTCCAAGGAGGACAAGCTCGCCGCCATGGTCGACGTCGGCGCCATTCCCCATCCCGGTCGCGGCGCCAACTTTACCGACCCCGAGTTCGGGCCGGTGTGGGCCACCAGCGATCTGGGCGACGACCAGATCACGGTGATCGGCACCGATCCGGAGAAACACCCGGATAACGCCTGGAAGGTGGTGCGGAAGCTGAAGGGTCAGGGCGGTGGCTCGCTCTTCATCAAGACCCACCCCAACTCCAAGCACCTCTACGTGGACACGGCCCTGAACCCCGACGCCAAGATCAGTCAGTCCGTGGCCGTGTTTGAGATCGCGGACCTCGATAAGGGTTTC…
182	OTU182	0	0	0	0	0	0	0	1	TGGGACTCCAGCCTGCGCTATTTCATGACTGCGGCCAACAAGTCCAACAAGATCGCGGTGGTGGACTCCAAGGAACAGAAACTCGCTGCCATGGTGGATGTAGGCGCGATCCCGCACCCCGGTCGTGGGGCCAATTTCGTGGATCCAGAGCATGGTCCGGTGTGGGCCACCAGTCACCTGGGCGACAAGACCGTCTCCCTGATTGGCACAGACCCAGAGGGGCATCCGGACCAGGCGTGGAAGGTGGTGCGAAGCCTCGACGGACAGGGCGGCGGATCGCTGTTCATCAAGACCCACCCCAATTCCAGGCACCTCTACGTGGACACCGCGTTGAACTCGGATGCCAAGTACAGCCAGAGCGTCGCCGTATTCGACATCGACGATCTCGGCGCCGGCTAC…
185	OTU185	1	0	0	0	0	0	0	0	TGGGACTCGACCCAGCGCTATTTCCTCACCGCCGCCAACAAGTCCAACAAGATAGCGGTGGTGGATTCCAAGGAGCAGAAGCTGGCCGCTTTGGTCGACGTCGGACGCGATCCCCACCCCGGCCGAGGCGCCAATTTCGTGGACCCGGAGCATGGTCCGGTATGGGCAACCAGCGACCTCGGAGACGATCAGATCACCGTGATCGGAACCGACCCCGAGAATCACCCCGATAGTGCCTGGAAGGTGGTGCGCACTCTGAAGGGCCAGGGCGGTGGCTCGCTCTTCATCAAGACCAATCCCAACTCCCGCCACATGTACGTGGACACCGCGCTCAACTCGGTGGCGAAGCTGAGCCAGAGCGTCGCGGTGTTCGACCTCGACGATCTGGACGCCGGATTC…
207	OTU207	0	0	1	0	0	0	0	0	TGGGACGCAACCCAGAGATACTTCCTCACCGCGGCCAACAAGTCCAACAAGATCGCGGTGGTAGACTCCAAGGAGGGAAAGCTCGCTGCTCTGGTGGACGTGGGTGCCATTCCTCATCCCGGGCGCGGAGCCAACTTCACCGACCCCGAGCACGGCCCGGTGTGGGCTACCAGCGACCTGGGCGACGACAAGATCACGCTCATCGGTACAGATCCGGAAAAGCACCCGGACGAAGCCTGGACGGTTGTGAGAACCGTCAAGGGTCAGGGCGGTGGCTCGCTCTTCATCAAGACACACCCGAAGTCCGAGCATCTCTACGTGGATACGGCCCTGAACCCGGCCGCCAAGATCAGCCAGTCCGTGGCCGTGTTCGAGATCGCGGACCTTGACAAGGGCTTT…
278	OTU278	0	0	0	0	0	0	0	2	TGGGACTCCAGCTTGCGCTATTTTATGACTGCGGCCAACAAGTCCAACAAGATCGCCGTTGTGGATTCAAAGGACCAGAAGCTGGCCGCCTTGGTTGACGTTGGCGCCATCCCACACCCCGGACGCGGCGCGAATTTCGTCGATCCGGAGCATGGTCCCGTATGGGCGACAAGCCATCTCGGCGATAACACCGTCGCACTCATCGGCACCGATCCGGAGGGACACCCGGACGAAGCATGGAAGGTCGTACGCACGCTCACCGGACAGGGTGGCGGTTCCTTGTTCATCAAAACCCATCCGCAATCGAATCATCTCTATGTGGACACGGCTCTGAATTCGGTTGAGAAGTTCAGCCAGTCCATTGCGGTTTTCGCCATCGACGATCTCGCCGCGGGTTTC…
315	OTU315	0	4	0	0	0	0	0	0	TGGGATTCGACCCAGCGTTACTTCCTCACCGCTGCCAACAAGTCCAACAAGATCGCAGTGGTCGACTCCAAGGAGGACAAGCTGGCCGCCATGGTCGAGGTGGGCAATATCCCCCATCCCGGACGCGGCGCCAACTTCGTGGATCCCGAAAACGGTCCGGTGTGGGCCACCAGCTACCTGGGCGACACCAAGGTCACCCTGATCGGCACCGACCCGATAGGCCACCCGGACAAGGCCTGGAAGGTAGTGCGCGACCTGCAGGGGCAGAATGCGGGCTCCCTGTTCGTCAAGACCCATCCCAAGTCCAACCACCTGTACGTGGACACCGCCCTGAACCCGGGCGAGAGTTTCAGTCAGAGCATAGCCGTATGGGACATCGACAAGCTCGACGCCGGTTAC…
353	OTU353	0	0	0	1	0	0	0	7	TGGGACGCCAGCCTGCGCTATTTCATGACCGCGGCCAACAAGTCCAACAAGATCGCGGTGGTGGACTCCAAGGAGAACAAGCTGGCGGCGCTGGTCGATGTGGGCAACATCCCCCATCCGGGCCGCGGGGCCAACTTCGTGGATCCGGACAACGGCCCGGTGTGGGCCACCAGCTATCTGGGCGACGTCAAGGTCACCCTGATCGGCACCGACCCTGTGGGCCACCCGGACAAGGCCTGGAAGGTCGTGCGTGATCTGCAGGGGCAGAACGCCGGCTCCCTGTTCATCAAGACCCATCCCAAGTCCAACCACCTGTACGTGGACACTACCCTGAACCCGGGCGAGAAGTTCAGCCAGTCGGTGGCGGTGTACGACATCCGCAAGCTGGGTAAGGGCTAC…
431	OTU431	0	0	0	0	0	0	0	3	TGGGACTCCAGCCTGCGCTATTTCATGACCGCCGCCAACAAGTCCAACAAGATTGCGGTGGTGGACTCCAAGGAACAGAAACTTGCGGCCATGGTCGAGGTGGGTGCCATTCCGCATCCGGGGCGTGGTGCCAACTTCGTGGACCCGGAGCATGGTCCGGTTTGGGGCACCAGCCACCTGGGCGACAAGTCCATCTCTCTGATCGGCACCGACCCCGAGGGTCATCCGGACCAGGCATGGAAGGTGGTGCGCACACTGGAAGGGCAGGGCGGTGGGTCGCTCTTCATCAAGACCCATCCCAAATCCAACCACCTGTATGTGGACACCGCGCTGAACTCGGTCGAGTCCTTGAGCCAGAGTGTCGCGGTGTTTGACATCGACAATCTGGACGCGGGCTTC…
433	OTU433	0	4	1	14	0	0	0	4	TGGGACTCGACCCAGCGCTACTTCATGACTGCCACCAACAAGTCCAACAAGGTGGCCGTGGTGGATTCCAAAGACCAGAAGCTCGCCGCCATGGTCGAGGTCGGGGCTATCCCCCACCCTGGCCGCGGTGCGAACTTCGTCGACGCTGAGTTCGGCCCGGTGTGGGCGACCAGTCACCTGGGCGACGCATCCGTCGTGCTGATCGGCACCGACCCCGAGGGCCACCCCGACCAGGCGTGGAAGGTGGTGCGCAAGCTGGAGGGCCAGGGGGGCGGTTCGCTGTTCATCAAGACCCATCCCAACTCCAAGAACCTCTACGTGGATACGGCCCTGAACTCGGTCGAGAGCCTGAGCCAGTCCGTCGCCGTGTTCGACATCGACAATCTGGAGGCCAAGTAC…
491	OTU491	0	0	0	0	0	1	0	1	AACAAGTCCAACAAGATCGCGGTAATCGACTCCAAGGAGCAGAAGCTGGCGGCCCTGGTCGACGTCGGTGCCATCCCTCATCCCGGTCGGGGTGCCAATTTCGTGGACCCGAAGTACGGTCCGGTATGGGCAACCAGCGACCTCGGGGATGACCAGATCACACTGATCGGAACCGATCCCGAGGGTCACCCCGACCAGGCATGGAAGGTGGTGCGCATGCTCAAGGGTCAGGGCGGCGGTTCGCTGTTCATCAAGACCCATCCCAAGTCCCACCACCTGTATGTCGACACCGCGCTCAATCCCGACTCCAAGGTGAGCCAGTCGGTGGCGGTGTTCGACATCAAGAACCTGGATGCGCCGTTCAAGGTGCTGCCGATCGCCGAATGGGCGAAGTTGGGT…
535	OTU535	2	0	4	107	1	5	0	7	TGGGACGCGACCCAACGCTACTTCATGACCGCCGCAAACAAGTCCAACAAGGTGGCCGTGGTGGATTCGAAGGATCAGAAGCTCGCCGCTATGGTCGAGGTCGGGGCCATCCCTCACCCCGGCCGCGGTGCCAACTTCGTCGATCCGGAGCACGGCCCGGTGTGGGCGACCAGCCATCTGGGCGACTCCTCGGTGGTATTGATCGGCACCGATCCCGAGGGGCACCCCGACCAGGCTTGGAAGGTGGCTCGCAAGCTTGAGGGTCAGGGCGGAGGCTCGCTCTTCATCAAAACCCATCCCAACTCCAATCACCTTTACGTCGATACCCCCCTGAATCCGACAGAGAAGCTCAGTCAGACGGTCGCCGTGTTCGATATCGACAACCTGAACGCCAAGTAC…
567	OTU567	57	7	3	13	0	1	0	14	TGGGACGCGACTCAACGCTACTTCCTGACCGCCGCCAACAAGTCCAACAAGGTGGCCGTGGTGGATTCGAAGGATCAGAAGCTCGCAGCCCTGGTCGACGTCGGCGCCATCCCCCATCCCGGCCGCGGTGCGAACTTTGTCGACCCGGAGCACGGCCCTGTGTGGGCGACCAGCCACTTGGGCGATTCCTCTGTGGTTCTGATCGGCACCGATCCGGAGGGTCACCCCGACGAGGCGTGGAAGGTGGTACGCAAGCTTGAGGGTCAGGGCGGAGGCTCGCTCTTCATCAAGACCCACCCCAACTCCAAGCACCTCTATGTGGATACTGCACTCAACTCGGTGGAGAGCCTGAGCCAGACGGTTGCCGTGTTCGACATCGACAACCTGGACGCGAAGTAT…
576	OTU576	465	1	5	5	0	3	0	37	AACAAGTCCAACAAGGTGGCCGTGGTGGACTCCAAGGAGCAGAAGCTGGCGGCCCTGGTCGACGTCGGTGCCATCCCTCATCCCGGTCGGGGTGCCAATTTCGTGGACCCGAAGTATGGTCCGGTATGGGCAACCAGCGACCTCGGGGATGACCAGATCACACTGATCGGAACCGATCCCGAGGGTCACCCCGACCAGGCATGGAAGGTCGTGCGCACCCTGAAGGGCCAGGGCGGCGGCTCGCTGTTCATCAAGACCAATCCCAACTCCCGCCACATATTCGTGGACACCGCGCTGAACTCGGTGGAGAAGCTGAGCCAGAGCGCTGCCGTCTTCGACATCGACGACCTGGACGCCGGATTCAAGGTGCTGCCGATTGCCGAATGGGCCGACGTGGGC…
594	OTU594	5	0	0	0	0	0	0	2	AACAAGTCCAACAAGGTGGCCGTGGTGGACTCCAAGGAGCAGAAGCTGGCGGCCCTGGTCGACGTCGGTGCCATCCCTCATCCCGGTCGGGGTGCCAATTTCGTGGACCCGAAGCACGGTCCGGTATGGGCAACCAGCGACCTCGGGGATGACCAGATCACACTGATCGGAACCGATCCCGAGGGTCACCCCGACCAGGCATGGAAGGTCGTGCGCACCCTGAAGGGCCAGGGCGGCGGCTCGCTGTTCATCAAGACCAATCCGAAGTCGAAGCACCTGTACGTCGACAACGCGCTCAATCCCGATCCGAAGGTCAGCTCGTCGGTGGCGGTGTTCGACATCGCCAATCTGGACAAGGGCTCGCAGATCCTGCCGATCGCGGATTGGTCCGGCATCAAG…
608	OTU608	36	7	0	11	0	2	0	345	TGGGATGCCACCCAGCGCTATTTCCTCACCGCGGCCAACAAGTCCAACAAGATCGCCGTGGTCGACTCCAAGGACCAGAAGCTGGTCGCCATGGTGGACGTGGGCGACATCCCCCACCCCGGACGCGGCGCCAACTTCGTCGACCCGGACAACGGCCCCGTGTGGGCGACCAGCCACCTGGGGGACAAGTCCGTGGTGCTGATCGGCACCGACCCCGACGGTCACCCGGACCAGGCGTGGAAGGTGGTGCGCAAGCTCGACGGACAGGGCGGCGGATCGCTGTTCATCAAGACCCACCCCAATTCCAGGCACCTCTACGTGGACACCGCGTTGAACTCGGATGCCAAGTACAGCCAGAGCGTCGCCGTATTCGACATCGACGATCTCGGCGCCGGCTAC…

## Sheet: clade 5
next		1l	2h	3c	5l	6x	7c	8x	9h	reprDNA
48	OTU48	0	0	0	0	0	0	0	1	TGGGACTCCACCCATCGCTACTTCATGACCGCGGCCAACAAGTCCAACAAGATCGCCGTTATCGACTCCAAGGAAGACAAGCTGGTCAAGCTGGTTGACGTGGGCAAGATCCCCCACCCGGGCCGAGGTGCCAACTTCGTCGATCCGAAGTACGGTCCTGTCTGGGCCACCAGCGATCTCGGCGACAACCGCATCTCGCTCATCGGTACCGATCCGGTAAAACACAAAAAGTACGCATGGAAAGAGGTGCGTCAACTCGCCGGTCAGGGCGGCGGCTCGCTGTTTATCAAGACCCATCCCAAGTCGCACAACCTGTATGTCGATACCGCACTGAATCCCGACTCCAAGATCAGCCAGTCGGTTGCAGTGTTCGACATCAACCACCTGGACAAGGGTTTT…
109	OTU109	0	0	1	0	0	0	0	0	TTCGACAGCACCGGACGCTACTTCCTGGTGGCGGCGAACGCGCGCGACCGGGTCGCCGTGATCGACACCGAGAAGGACGAGCTGGTGACCCTGATCGACACCGGCGTGAAGCCGCATCCGGGCCGCGGCGCCAACTTCGTCGATCCCCAGTTCGGTCCGGTGTGGGCGACCAGCGACCTTGGCGACGACCAGATCTCCCTGATAGGCACGGATCCGGTCAAGCACAAGGCGAATGCCTGGAAGGTCGTGCGCACGCTGAAGGGCCAGGGCGGCGGGTCGCTGTTCATCAAGACCAATCCGAAATCGAAGCACCTGTACGTCGACAACGCGCTCAATCCGGATCCGAAGATCAGCTCGTCCGTGGCGGTTTATGATATCGGCAATCTCGACAAGGGACCG…
123	OTU123	0	1	0	0	0	0	0	0	TTCGACTCGACGCAGCGCTACTTCCTGGTCGCGGCCAACAATTCCAACAAGATTGCGGTGATCGACACCAAGACCAACAAGCTGATGAAGCTCGTCGACGTCGGCAAGATCCCGCACCCGGGCCGCGGCGCGAACTTCGTCGATCCCAAGTACGGCCCGGTCTGGGCCACCGGCGACCTGGGCGACGACGGCATCGCGGTGATCGGCACCGATCCGGTGAAGCACAAGGCCAACGCCTGGAAAGTGGTACGGACGCTGAAGAGCCAGGGCGGCGGGTCGCTGTTCATCAAGACGCATCCGAAGTCGCACCACCTGTACGTCGACAACGCGCTCAACCCGGATCCGAAGATCAGCAGCTCGGTCGCGGTGTACGACACCAAGAACCTCGAGAAAGGCTTC…
208	OTU208	0	0	0	0	0	1	0	0	TGGGACTCCACGCACCGTTACTTCATGACGGCGGCGAACAAGTCCAACAAGATCGCAGTTGTCGATTCCAAGGAAGACAAACTGGCAGCGCTGGTTGATGTTGGCAAGATTCCGCATCCGGGCCGCGGCGCCAACTTCGTCGATCCCCAGTTCGGTCCGGTGTGGGCGACCAGCGACCTTGGCGACGACCAGATCTCCCTGATAGGCACGGATCCGGTCAAGCACAAGGCGAATGCCTGGAAGGTGGTGCGCACCCTCAAGGGACAGGGCGGCGGATCGCTGTTCATCAAGACCCACCCCAACTCCACCAACCTGTACGTGGACACGGCGCTCAACCCCGATACCGCGATCAGCCAGTCGGTGGCGGTGTTCGACCTGAAGAACCTCGACGCGCCGTTC…
221	OTU221	0	0	0	1	0	0	0	0	AACAAGTCCAACAAGATCGCGGTAATCGACTCCAAGGAAGACAAGCTGGTGAAGCTGGTCGATGTGGGCAAGATTCCGCATCCGGGCCGCGGCGCCAACTTCGTCGATCCCCAGTTCGGTCCGGTGTGGGCGACCAGCGACCTTGGCGACGACCAGATCTCCCTGATAGGCACGGATCCGGTCAAGCACAAGGCGAATGCCTGGAAGGTCGTGCGCACGCTTGAAGGGCTCGGCGGCGGTTCGCTGTTCGTCAAGTCGCATCCGAAGTCCGGTCATCTCTATGTCGACGCGCCGCTCAATCCCGACGCCGAGACATCTTCGTCGGTTGCCGTCTTCAACGTCGCCGACATGGCCAATGACGAGCCGGAATACACCGTGCTGCCGATCGGCGAATGGGCT…
225	OTU225	0	0	0	0	0	0	0	1	TGGGAGAAGACCCACCGCTACTTTATGTCGGCGGCCAACAAGTCCAATAAGATCGCAGTTATCGACTCTAAGGAGGGGAAACTGGTGAAGCTGGTCGATGTGGGACAGACCCCCCACCCCGGACGAGGCGCCAACTTTACGGACCCTGTGAATGGCGACGTCTGGGCCACCAGCCACCTTGGCGACGACACTGTTTCGCTGATTTCCACCGCAGGAGAGAATGCCTGGACGGTCGTGCGCACGCTCAAAGGCCAGGGGGGTGGTTCGCTTTTCCTAAAGACTCACCCGAAGTCCCACAATCTCTGGGTGGATACGCCGCTGAACCCGAGTAACGATATCAGCCAATCCATCGCAGTGTTTGATCTGGACAATCTGGACAAGCCCTTGCAAACACTGCCT…
226	OTU226	0	0	0	0	1	0	0	0	TGGGAGAAGAGCCACCGCTATTTCATGTCGGCTGCCAACAAGTCAAACAAGATAGCGGTCATTGACTCCAAAGAGGGGAAGCTGGTGAAACTGGTCGATGTGGGACAGATTCCTCACCCGGGACGGGGCGCCAACTTTACCGATCCGGAGAATGGCGACGTCTGGGCCACCAGCCACCTCGGCGACGATAGCGTATCGCTGATTGCCACCTCAGGAGAGAACGCCTGGACGGTCGTGCGCACGCTCGACGGAATGGGTGGCGGCTCGCTGTTCGTCAAGACACACCCGAAGTCGAAGAACCTGTGGGTCGACGCGCCATTGAATCCTGACCCCGCGATAAGCCAGTCAATTGCCGTCTTTGACATCAACAACCTCGACGGCGGCTTCGAAATCCTGCCG…
282	OTU282	0	3	0	0	0	0	0	0	TGGGACCGCACGCACCGCTACTTCCTGGCGGCGGCAAACAATTCCAACAAGATCGCCGTGGTCGATTCCAAGACCGATACGCTGGCGGCGCTGGTCGACGTCGGCAAGATCCCGCACCCGGGACGCGGCGCGAATTTCATCGATCCTAAATACGGCCCGGTATGGGCCACCGGCGACCTGGGCGACGACCAGATCGCGGTGATCGGCACCGATCCAGTGAAGCACAAGCAGTACGCCTGGAAGGTGGTGCGCATGCTCAAGGGCCAGGGCGGGGGATCGCTGTTCATCAAGAACCATCCGGGCTCGAAGCATCTGTACGTGGACACCGCGCTCAACCCTGATCCCAAGATCAGTCAGAGCGTGGCGGTATTTGACATCAACCATATCGAGAAGGGCTAC…
295	OTU295	0	0	0	0	29	0	0	0	TGGGAAAGCAGCCATCGCTACTTCATGTCGGCGGCCAACAAATCAAACAAGATCGCGGTCATCGATTCGAAGGACAGAAAACTGGTGAAACTGGTCGAGGTCGGCAGCATTCCGCATCCCGGCCGCGGAGCGAATTTCATTGATCCCGAACATGGCCCGGTGTGGGCCACCAGTCACCTCGGCGATCCGACGATTTCGCTGATCAACACCGATGTCAAGAGCAAGCAGGCCTGGCAGGTAGTGCGAACCCTGACGGGCCAGGGCGGCGGATCGCTATTCCTCAAAACCCATCCCATCTCGCACAATCTCTGGGTCGATACACCGCTGAATCCCGATCCCAAAATCTCGCAGTCGGTCGCGGTATTCGACATCAACCATCTGGACAAGGGATTCGTGCGC…
381	OTU381	0	0	0	0	0	2	0	0	TTCGACAGCACCGGACGCTACTTCCTGGTGGCGGCGAACGCGCGCGACCGGGTCGCCGTGATCGACACCGAGAAGGACGAGCTGGTGACCCTGATCGACACCGGCGTGAAGCCGCATCCCGGCCGCGGCGCCAACTTCGTCGATCCCCAGTTCGGTCCGGTGTGGGCGACCAGCGACCTTGGCGACGACCAGATCTCCCTGATAGGCACGGATCCGGTCAAGCACAAGGCGAATGCCTGGAAGGTCGTGCGCACGCTGAAGGGCCAGGGCGGCGGTTCGCTGTTCGTCAAGACCCATCCGAAATCCCGCAACCTGTGGGTCGATACGCCACTGAACCCCGACGAGGAATCCGCGTCGTCGGTCGCCGTGTTCGACATCGACAACCTG
396	OTU396	4	0	0	0	0	0	0	0	AACAAGTCCAACAAGGTGGCCGTGGTGGACTCCAAGGAACAGAAGCTGGCGGCCTTGGTCGACGTCGGTGCCATCCCTCATCCCGGTCGGGGTGCCAATTTCGTGGACCCGAAGTACGGCCCGGTGTGGGCCACCAGCGATCTCGGTGACGACCAGATCGCGGTGATCGGCACCGACCCGGTCAACCACAAGGAGAGCGCCTGGAAGGCGGTGCGCATGCTCAAGGGGCAGGGGGGCGGCTCGCTGTTCATCAAGACCCATCCCAAGTCCCACCACCTCTATGTCGATACCGCGCTGAATCCCGAGGTGACGGTGAGTCAGTCGGTGGCGGTGTTCGACACCACCAACCTCGACGCCCCCTATAAGGTGCTGCCGATCGCCGACTGGGCCAAACTGGGT…
507	OTU507	0	1	0	5	0	3	0	1	TGGGACTCCACGCACCGTTACTTCATGACGGCGGCGAACAAGTCCAACAAGATCGCGGTAATCGACTCCAAGGAAGACAAGCTGGTGAAGCTGGTCGATGTGGGCAAGATTCCGCATCCGGGCCGCGGCGCCAACTTCGTCGATCCCCAGTTCGGTCCGGTGTGGGCGACCAGCGACCTTGGCGACGACCAGATCTCCCTGATAGGCACGGATCCGGTCAAGCACAAGGCGAATGCCTGGAAGGTCGTGCGCACGCTGAAGGGCCAGGGCGGCGGTTCGCTGTTCATCAAGACCCATCCCAACTCCAGGAACCTCTATGTCGACACGCCCTTGAACCCGGAGGCCGAGCTCGCCTCCAGCGTGGCGGTGTTCGACCTCGACGACCTGGATGCCGGCTAT…
563	OTU563	0	0	0	0	448	0	47	0	TGGGAGAAGAGCCACCGCTATTTCATGTCGGCTGCCAACAAGTCAAACAAGATAGCGGTCATTGACTCCAAAGAGGGGAAGCTGGTGAAACTGGTCGATGTGGGACAGATTCCTCACCCGGGACGGGGCGCCAACTTTACCGATCCGGAGAATGGCGACGTCTGGGCGACCAGCCACCTCGGCGACGATAGCGTATCGCTGATTGCCACCTCAGGAGAGAACGCCTGGACGGTCGTGCGCACGCTCAAGGGACAGGGGGGTGGTTCGCTGTTTCTCAAGACCCACCCGAACTCCCGCAATCTATGGGTCGACACGCCGTTGAACCCGGCTGACGGAATCAGCCAATCCATCGCAGTGTTCGATCTGGACAATCTGGATAAGCCTTTTCAATCGCTGCCA…
565	OTU565	1	0	8	7	0	14	0	3	TGGGACTCCACGCACCGTTACTTCATGACGGCGGCGAACAAGTCCAACAAGATCGCGGTAATCGACTCCAAGGAAGACAAGCTGGTGAAGCTGGTCGATGTGGGCAAGATTCCGCATCCGGGCCGCGGCGCCAACTTCGTCGATCCCCAGTTCGGTCCGGTGTGGGCGACCAGCGACCTTGGCGACGACCAGATCTCCCTGATAGGCACGGATCCGGTCAAGCACAAGGCGAATGCCTGGAAGGTCGTGCGCACGCTGAAGGGCCAGGGCGGCGGCTCGCTGTTCATCAAGACGCACCCGAAATCGAAACACCTCTACGTCGATACCCCGTTGAACCCGGGTGAGGAGATCAGCCAGTCGGTCGCGGTATTCGACATCACCGATCTCGACAAGGGTTAC…
581	OTU581	27	4	0	1	0	1	0	7	TGGGACTCGACCCATCGCTACTTCATGACCGCGGCCAACAAGTCCAACAAGATCGCGGTGATCGACTCCAAGGAGGACAAGCTGGTCAAGCTGGTGGACGTCGGCGCGATCCCCCACCCCGGTCGCGGCGCCAACTTCGTCGATCCGCAGTACGGCCCGGTGTGGGCCACCAGCGATCTCGGTGACGACCAGATCGCGGTGATCGGCACCGACCCGGTCAACCACAAGGAGAGCGCCTGGAAGGCGGTGCGCATGCTCAAGGGGCAGGGGGGCGGCTCGCTGTTCATCAAGACCCATCCCAAGTCCCACCACCTCTATGTCGATACCGCGCTGAATCCCGAGGTGACGGTGAGTCAGTCGGTGGCGGTGTTCGACACCACCAACCTC
596	OTU596	0	0	1	11	0	0	0	23	TGGGACCGTACCCTGCGCTACTTCCTGACCGCCGCCAACAAGTCCAACAAGATCGCGGTCATCGACTCCAAGCAAGACAAGCTGGTGAAGCTGGTGGACGTGGGCAAGATTCCCCACCCCGGCCGCGGCGCCAACTTCATCGACCCCAAGTACGGCCCGGTCTGGGCCACCAGCGACCTCGGTGACGACCAGATCGCCGTGATCGGCACCGACCCGGTGAAACACAAGCAAAACGCCTGGAAGGTGGTGCGCATGCTCAAGGGCCAGAGCGGCGGCGCGCTGTTCATCAAGACCCATCCCAAGTCGCACCACCTCTACGTCGACACCGCGCTGAGCCCGGCGCCGAAGATCAGCCAGTCGGTGGCGGTGTTCGACATCAACAACCTCGACGCCCCGTAC…
613	OTU613	2	4	10	0	0	36	0	6	TGGGACGCCACCCACCGCTACTTCATGACTGCGGCCAACAAGTCCAACAAGATCGCGGTCATCGACTCCAAGGAAGACAAGCTGGTGAAGCTGGTCGACGTGGGCAAGATCCCCCACCCCGGCCGCGGCGCCAACTTCAATGATCCCAAGTACGGCCCGGTGTGGGCCACCAGCGACCTGGGCGACGATCAGATCGCCCTGATCGGCACCGACCCGGTCAAGCACAAGGCCAATGCCTGGAAGGTGGTGCGCATGCTCAAGGGTCAGGGCGGCGGTTCGCTGTTCATCAAGACCCATCCCAAGTCCCACCACCTGTATGTCGACACCGCGCTCAATCCCGATTCCAAGGTGAGCCAGTCGGTGGCGGTGTTCGACATCAAGAACCTGGATGCACCGTTC…
638	OTU638	8	26	195	1752	0	2517	0	2748	AACAAGTCCAACAAGATCGCGGTAATCGACTCCAAGGAAGACAAGCTGGTGAAGCTGGTCGATGTGGGCAAGATTCCGCATCCGGGCCGCGGCGCCAACTTCGTCGATCCCCAGTTCGGTCCGGTGTGGGCGACCAGCGACCTTGGCGACGACCAGATCTCCCTGATAGGCACGGATCCGGTCAAGCACAAGGCGAATGCCTGGAAGGTCGTGCGCACGCTGAAGGGCCAGGGCGGCGGTTCGCTGTTCATCAAGACCCATCCGAAGTCGCACAACCTGTATGTCGATACCGCGCTGAACCCGGACGAGAAGATCAGCCAGTCGGTGGCGGTGTACGACATCCGCAAGCTGGGTAAGGGCTACCAGGTCCTGCCGATCGCCGATTGGGCGAAACTGGGC…

## Sheet: clade 6
next		1l	2h	3c	5l	6x	7c	8x	9h	reprDNA
101	OTU101	0	1	0	0	0	0	0	0	TGGGATTCGAGCCTGCGTTACTTCCTGACCGCGGCCAACAAGTCCAACAAGATCGCGGTGGTCGACTCCAGGGAGCGCGAACTGACGGCCCTGATCGATGTCGACAAGATCCCGCACCCGGGACGCGGCGCCAACTTCGTGCACGCCAAGTATGGCCCCGTGTGGAGCACCAGCGCGCTCGGCAACAACAAGATTACGCTGATCGGCACCGATCCCGCCGGGCATCCGGACAACGCCTGGAAGGTGGTGCGCACGCTGAAGGGGCAGGGCGGCGGTTCGCTGTTCATCAAGACTCATCCCGAGTCCACCAACCTGTACGTCGACACTGCGCTCAATCCGGATTCGAAGATCAGCCAGTCGGTGGCGGTGTTCGACCTCAAGGACCTGGACAAGCCCTAC…
102	OTU102	0	1	0	0	0	0	0	0	TGGGATTCGAGCCTGCGTTACTTCCTGACCGCGGCCAACAAGTCCAACAAGATCGCGGTGGTTGATTCCAAAGAAGACAAATTGGCCGCGCTGGTCGACGTCGACGAGATCCCGCACCCGGGCCGCGGCGCCAACTTCGTGCACGCCAAGTACGGCCCGGTGTGGAGCACCAGCGCGCTCGGCAACGAGAATGTGACCATGATCGGCACCGACCCGAAGAGCCACAAGGCGAATGCCTGGAAGGTGGTACGCACGCTGGACGGTCAGGGCGGCGGCTCGCTGTTCATCAAGACCCATCCGAAGTCCAAGAACCTGTATGTCGATACCGCGTTGAACCCGGACGAGAAGATCAGCCAGTCGGTGGCCGTGTTCGACATAGCGCATCTGGACAAGGGCTAC…
103	OTU103	0	1	0	0	0	0	0	0	TGGGATTCGAGCCTGCGTTACTTCCTGACCGCGGCCAACAAGTCCAACAAGATCGCGGTGGTTGATTCCAAAGAAGACAAATTGGCCGCGCTGGTCGACGTCGGACAGATCCCGCACCCCGGCCGCGGCGCGAACTTCATCGATCCGGAGTTCGGGCCGGTCTGGGCAACCAGCGCGCTCGGCAACGAGAAGATTACCCTGATCGGCACCGATCCCGAAGGCCACCCGGGCAACGCCTGGAAGGTGGTGCGGGTCCTGAAGGGCCAGGGAGGAGGCTCGCTGTTCGTCAAGAGCCATCCCAAGTCCAAGAATCTGTGGGTGGACTCGCCGCTCAATCCCGATCCCAAGATCAGTCAGTCGGTAGCGGTGTTCGACATCGACAATCTGGACAAGGGATTC…
105	OTU105	0	1	0	0	0	0	0	0	TGGGATTCGAGCCTGCGTTACTTCCTGACCGCGGCCAACAAGTCCAACAAGATCGCGGTGGTTGATTCCAAAGAAGACAAATTGGCCGCGCTGGTCGACGTCGGACAGATCCCGCACCCGGGCCGCGGCGCGAACATCAAGGATCCGAAATACGGACCGGTCTGGGTCACCAGCGCGCTCGGCAACGAGAATGTGACCATGATCGGCACCGACCCCAAGGGTCACAAGGCGAATGCCTGGAAGGTGGTGCGCACGCTGAAAGGCCAGGGCGGTGGATCGCTGTTCGTCAAGACCCATCCGAAATCCCGCAACCTGTGGGTCGATACGCCGCTGAACCCCGACGAGGAATCCGCGTCGTCGGTCGCCGTGTTCGACATCGACAACCTGGACAAGGAATAC…
155	OTU155	0	1	0	0	0	0	0	0	AACAAGTCGGACAAGATCGCGGTGATCGATTCCAAGGAAGACAAGCTGGCGGCGCTGATCGATGTCACCGAGATCCCGCATCCCGGTCGTGGCGCCAATATCCAAGACCCGAAATACGGCCCGGTCTGGATTACCAGTGCGCTGGGCAACGAAAACGTCACGGCCATTGGTACCGACCCGGACGGTCACCCCGATCATGCCTGGAAGGTGGTGCGCACGCTGAAGGGGCAGGGCGGCGGTTCGCTGTTCATCAAGACTCATCCCGAGTCCACCAACCTGTACGTCGACACTGCGCTCAATCCGGATTCGAAGATCAGCCAGTCGGTGGCGGTGTTCGCCATCAACGACCTCGACGCGCCCTACAAGGTGCTGCCGGTGGCCGAGTGGGCCGATCTCGGC…
239	OTU239	0	1	0	0	0	0	0	0	TGGGATTCGAGCCTGCGTTACTTCCTGACCGCGGCCAACAAGTCCAACAAGATCGCGGTGGTTGATTCCAAAGAAGACAAATTGGCCGCGCTGGTCGACGTCGGACAGATCCCGCACCCGGGCCGCGGCGCCAACTTCGTCCATCCCGAGTTCGGACCGGTGTGGGCGACCAGCCATCTCGGTGACGAGACGATCTCGCTGATCGGCACCGATCCGGAGAAGCATCCGGACCAGGCATGGAAAGTGGTACAGAAGCTTGAGGGCCAGGGGGGCGGTTCGCTGTTCGTCAAGTCCCATCCGAAGTCGAACCACCTCTATGTCGACTCGCCGCTGAACCCGGAAGCCGAGGTGTCATCATCGGTAATCGTGTTCAACGTCAATGATCTGACCAAGGAGGAG…
253	OTU253	0	1	0	0	0	0	0	0	TGGGATGCGAGCAAGCGTTACTTCCTGACCGCGGCCAACAAGTCCAACAAGATCGCGGTGGTTGATCCAAAAGAAGACAAATTGGCCGCGCTGGTCGACGTCGGACAGATCCCGCACCCGGGCCGCGGCGCAAACATCGACGACCCGAAGTACGGGCCCGTCTGGGTCACCAGCGCGCTCGGCAACGCCAACATCACGTTCATCGGCACCGATCCGGAGGGCCACCCGGACAACGCGTGGAAAGTCGTGCGAACATTGCAAGGACAAGGCGGCGGCTCGCTGTTCGTTAAGTCGCATCCGAACTCCACCAACCTGTGGGTGGACACGCCGCTGCATCCGGACCCGAAGATCAGCCAGTCCGTGGCGGTGTTCGACGTGAACAACCTG
378	OTU378	0	88	0	0	6	0	0	0	TGGGACGCCACCAAGCGCTACTTCCTGACAGCGGCCAACAAGTCCGACAAGATCGCCGTGGTCGACTCTCGCGACGAGAAGCTCACCGCGCTGATCGACGTCGGCAAGATCCCGCACCCGGGACGCGGTGCCAACTTCGTCGACCCCGAGTTCGGGCCAGTGTGGGCCACCAGCCATCTCGGCGACGAGACCGTGTCGCTGATCGGCACCGACCCGGACGGTCACCCCGATCATGCCTGGAAGGTGGTGCGCACGCTGAAGGGGCAGGGCGGCGGTTCGCTGTTCATCAAGACTCATCCCGAGTCCACCAACCTGTACGTCGACACTGCGCTCAATCCGGATTCGAAGATCAGCCAGTCGGTGGCGGTGTTCGCCATCAACGACCTCGACGCGCCCTAC…
459	OTU459	0	3	0	0	0	0	0	0	TGGGATTCGAGCCTGCGTTACTTCCTGACCGCGGCCAACAAGTCCAACAAGATCGCGGTGGTTGATTCCAAAGAAGACAAATTGGCCGCGCTGGTCGACGTCGGACAGATCCCGCACCCGGGCCGCGGCGCCAACTTCGTAGATCCGAAATTCGGGCCGGTATGGGCCACCAGCCATCTCGGCGACGAGACCGTGTCGCTGATCGGCACCGACCCGGACGGTCACCCCGATCATGCCTGGAAGGTGGTGCGCACGCTGAAGGGGCAGGGCGGCGGTTCGCTGTTCATCAAGACTCATCCCGAGTCCACCCACCTGTACGTCGACACTGCGCTCAATCCGGATTCGAAGATCAGCCAGTCGGTGGCGGTGTTCGCCATCAACGACCTCGACGCGCCCTAC…
610	OTU610	0	0	0	1	0	0	0	2	TGGGATTCGAGCCTGCGTTACTTCCTGACCGCGGCCAACAAGTCCAACAAGATCGCGGTGGTTGATTCCAAAGAAGACAAATTGGCCGCGCTGGTCGACGTCGGACAGATCCCGCACCCGGGCCGCGGCGCCAACTTCGTCCACCCGACCTACGGCCCCGTCTGGGCGACGTCGCATCTTGGCGACGAGACGATCTCAATGATCGGCACCGATCCCGAAGGACATCCGGACGAGGCGTGGAAGGTGGTGCAGACCGTCTACGGCCTCGGCGGCGGATCGCTTTTCATCAAGACGCATCCCAAGTCGAACCATCTGTATGTCGACACTGCGCTGAACCCCGACACCAAGATCAGTCAGAGTGTCGCCGTGTTCGATATCGCCAGCCTCGACAAAGGCTTC…

## Sheet: clade 7
next		1l	2h	3c	5l	6x	7c	8x	9h	reprDNA
21	OTU21	0	0	0	0	1	0	0	0	TGGGACAGTACCCACCGCTACTTCCTGACCGCGGCCAACCAGTCTGACAAGGTCGTCGTCATCGACTCCAAGACGCGCAAGCTGACCGCGATGATCGATGTCGACAAGATCCCGCACCCGGGCCGCGGCGCCAACTTCGTGCACGCCAAGTACGGTCCGGTCTGGAGCACCTCTGCGCTGGGCAACGAAAAGGTCACGCTGATCGGCACCGATCCGGAAGTGCACCCGCAGCACGCGTGGAAGGTCGTGCAGGTGTTGCAGGGGCAGGGCGGCGGCTCACTTTTCGTCAAGAGCCACCCGAATTCGAAAAATCTATGGGTGGATTCACCGTTGAACCCGGACCCGAAGATCAGTCAATCGGTCGCGGTATTCGACATCAACAATCTGGATAAAGGATTC…
45	OTU45	0	0	0	1	0	0	0	0	TGGGACTCCACCCACCGCTACTTTATGACCGCTGCCAACCAATCCGACAAGATTGCAGTGGTGGACTCGAAGGAGCGCGAGATGGTCGCCCTCATCGACTGTGACAAGATTCCTCACCCGGGGCGTGGTGCAAACTTCGTGCATCCGAAATTCGGGCCGGTGTGGGCGACTTCGGCCTTGGGGAATGACAAGATCACCCTGATCGGAACCGATCCCGCCAATCATCCCGAGAGCGCCTGGAAAGTGGTCGACGTCCTGCACGGGCAGGGTGGCGGCTCGCTCTTCATCAAGACTCACCCGAACTCAAAGAACCTCTACGTCGACACTCCGCTGCATCCCGATGCCGGGATCAGCCAGTCCGTCGCAGTCTTCGATCTCGAGAACCTCGAGACGCCCTAC…
51	OTU51	0	0	0	0	1	0	0	0	TGGGACTCCACTCACCGCTACTTCCTGACCGCGGCCAACAAGTCGAACAAGGTCGCCGTGGTCGACAGCCTTGAACAGAAGCTGACCGCCCTGGTAGACGTGGACAAGATTCCGCACCCGGGCCGGGGCGCCAACATTGTGGACCCCAAGTACGGGCCGGTTTGGATTACCAGCGCCTTGGGCAACAACAAGATCAGCCTCATCGGCACAGACCCGGTTAACCACGGCCAGCATGCCTGGAAGGTGGTGCGGGTCTTGGAGGGCCAGGGCGGTGGATCATTGTTTGTTAAGAGTCATCCCAAATCTAACCACCTGTACGTGGACACCCCGCTTAACCCGGATATCAAAATCAGCCAGTCCGTGGCCGTCTTCGATGTCAACAATCTGGATGCGGGTTAC…
60	OTU60	0	0	0	0	0	0	0	1	TGGGATAGCAGTGGGCGCTACTTCCTGAGTGCGGCCAACGAATCCAACAAGATCGCGGTGATCGACTCCAAGGAGGACAAGCTGGTCAAGCTGGTGGACGTCGGACGCGATCCCCCACACCCGGGACGCGGCGCCAACTTCGTGCACGCCAAATACGGCCCCGTGTGGAGCACCAGCGCGCTCGGCAACGACAAGATCACGCTGATCGGCACCGATCCCGTCGGGCATCCGGACAACGCCTGGAAGGTGGTCGAAGTGCTGAAGGGCCAGGGCGGCGGCTCGCTGTTCATCAAGACCCATCCCAAGTCGAAGCACCTCTATGTGGACACCGCGCTGAACCCCGACACCAAGGTCAGTCAGAGTGTCGCCGTGTTCGACATCGCCAGCCTCGAAAAAGGC…
78	OTU78	0	0	0	0	1	0	0	0	TGGGATTCAACCCTGCGCTATTTCCTGACCGCGGCCAACAAGTCGGACAAAATCGCGGTCATCGATTCCCAGGATCGCAAGCTGGTGGCGCTGGTGGACGTGGACAAGATTCCCCACCCGGGGCGCGGCGCCAACATCAAGCACCCCGAGTTTGGACCGGTGTGGGTCACCAGCGCCCTTGGCAACGACAAGGTGACCCTGATCGGCACGGACCCGGTGGGGCATGCGAAACACGCCTGGAAGGTGGTGCAGGTGCTCAAGGGCCAGGGCGGCGGGTCCCTGTTCGTTAAGACCCACCCGAAATCCACCAACCTGTGGGTGGATACACCCCTGAACCCGGATGCCAAGATCAGCCAGTCCGTCGCCGTCTTTGACGTCAACAACCTGGACAAGGGCTTC…
79	OTU79	0	0	0	0	0	0	1	0	TGGGATTCCACCAAGCGCTACTTCCTGACGGCCGCGAACAAGTCCGACAAGATCGTGGTGATCGACTCCAAGGAAGGCAAGCTCTCCGCGCTCGTGGACGTGGACAAGATCCCGCACCCCGGCCGCGGCGCGAACTTCATCGATCCGGAGTTCGGGCCGGTCTGGGCAACCAGCGCGCTCGGCAACGAGAAGATTACCCTGATCGGCACCGACCCCGAAGGTCACCCCGAAAACGCCTGGAAGATGGTGCATCAGCTCTATGGCCTGGGTGGCGGGTCGCTGTTCGTCAAGACGCATCCGGAATCAGAGCATCTCTATGTTGATGCAACCCTGAACCCGGATGCTGAAACCTCGGGCTCGGTCGCGGTGTTCAAGGTCTCTGATCTCGTTGAGGAAGAA…
80	OTU80	0	0	0	0	1	0	0	0	TGGGATTCCACCAAGCGCTACTTCCTGACGGCCGCGAACAAGTCCGACAAGATCGTGGTGATCGACTCCAAGGAAGGCAAGCTCTCCGCGCTCGTGGACGTGGACAAGATCCCGCACCCCGGCCGCGGCGCGAACTTCATCGATCCGGAGTTCGGGCCGGTCTGGGCAACCAGCGCGCTCGGCAACGAGAAGATTACCCTGATCGGCACCGACCCGAAAAAACATCCGGACAACGCCTGGAAGGTCGTGCAGACCCTCGAGGGTCAGGGCGGTGGCTCGCTGTTCATCAAGACGCACCCGAAGTCGAAGAACCTCTATGTCGATACGCCGCTCAATCCGGAGGCGGAGATCGCCTCGTCGGTCGCGGTCTTTAAAATCGATGATCTCAACGACGATGAC…
86	OTU86	0	1	0	0	0	0	0	0	TGGGATTCCACCCATCGCTACTTCATGACCGCTGCCAATCAGTCCAACAAGATCGCTGTGGTGGACTCACGTGAGCGCAAGATGGTGAGCTTGGTAGACGCCGACAAGATTCCTCATCCGGGTCGTGGCGCCAACTTTGTCCATCCCAAGTTTGGCCCGGTGTGGCGACGAGCGCACTTGGGCAATGAGGACATCACCCTGATCGGTACCGATCCCGAAGGCCATCCGGACCAAGCATGGAAGCGGGTTGAGGTTTTGAAAGGGCAGGGCGGTGGATCGTTGTTCATCAAGACCCACCCGACCAGCCATCATCTCTACGTCGATACCCCGCTGAATCCAGACCCGAAGGCCAGTCAGAGCATCGCCGTGTTTGATATCAACAGTTTGGACTCGGGATAC…
88	OTU88	0	0	0	0	1	0	0	0	TGGGATTCCACCCATCGCTACTTCCTCACCGCGGCGAACAAATCCAACAAAATCGCGGTGGTGGATTCCAAGAAGCGCAGCCTCGCTGCGTTGGTGGACGCGGAGAAGATTCCGCATCCAGGGCGCGGCGCCAACATCAACGATCCGAAGTACGGGCCGGTGTGGGTTACCAGTGCGCTTGGCAATGCCGACATCACGTTCATCGGCACCGATCCCGAGAAGCACAAGAGCAACGCATGGAAAGTGGTGCGGGTCCTGAAGGGCCAGGGAGGAGGCTCGCTGTTCGTCAAGACCCATCCCGAGTCCACCAATCTGTACGTGGACACGGCGCTCAACCCGGTCGACTCTGCCAGCCAGAGCGTGGCCGTCTTCGATGTCAACAATCTGGATGCGGGTTAC…
91	OTU91	0	0	0	1	0	0	0	0	TGGGATTCCACGCACCGCTATTTTCTGACGGCGGCGAACAAGTCCAACAAGGTCGTCGTCATCGACTCCAAGGAGCGCAAGCTGGCCGCGATGGTCGACGTCGACAAGATCCCGCACCCGGGCCGCGGCGCCAACTTCGTGCACGCCAAATACGGCCCCGTGTGGAGCACCAGCGCGCTCGGCAACAACAAGATCACGCTGATCGGCACCGATCCCGCCGGGCATCCGGACAACGCCTGGAAGGTGGTCGAAGTGCTGAAAGGCCAGGGCGGCGGCTCGCTGTTCATCAAGACTCACCCGAAATCCAGGAACCTGTATGTCGATACAGCTCTGAATCCGGAAGCGAAAGTGAGCCAGTCAGTGGCAGTGTTTGATATCAATAACCTGGAGAAGGGTTTT…
97	OTU97	1	0	0	0	0	0	0	0	TGGGATTCGACCCAGCGTTACTTCCTCACCGCGGCCAACCAGTCCAACAAGATCGCGGTGGTCGATTCCAAGGAACGCAAGATGGTGCAACTGGTCGACGCCGAGAAGATCCCGCACCCGGGTCGCGGCGCCAACTTCATACATCCCGAATTCGGTCCGGTGTGGGTGACCAGCGCACTTGGCAGCGAAGACATCACCCTGATCGGCACCGATCCGGTTGGACACCCGGACCAGGCGTGGAAAGCGGTCCAGGTACTCAACGGTCAGGGCGGCGGTTCGCTGTTTGTCAAGACGCACCCGAAGAGTCATCATCTGTACGTCGACACCCCGCTGAACCCGGATCCGAAGTTGAGCCAGACGGTGGCCGTGTACGACACCGAGAACCTGGCTGCCGGTTAC…
99	OTU99	0	0	0	0	0	1	0	0	TGGGATTCGACCCAGCGTTACTTCCTCACCGCTGCCAACAAGTCCAACAAGATCGCAGTGGTCGATTCCAAGGAAGGCGATCTGGAAGCCTTGATCGACGTCGACAAGATCCCGCACCCGGGCCGCGGTGCCAACTTCGTGCACAAGAAATACGGCCCGGTTTGGAGCACCAGCGCGCTCGGCAATGACAAGATCACGCTGATCGGCACCGACCCCGCGGGTCATCCCGAGCACGCCTGGAAAGTCGTCGAGGTGCTGAAGGGCCAGGGCGGCGGATCGCTGTTCATCAAGACCCATCCCAACTCCAGGAACCTCTATGTCGACACGCCCTTGAACCCGGAGGCTGAGCTCGCCTCCAGCGTGGCGGTGTTCGACCTCGACGACCTGGACGCCGGCTAT…
174	OTU174	0	0	0	0	1	0	0	0	TGGGACCGCACCCACCGCTACTTCCTGACCGCGGCCAACCAGTCCAACAAGGTCGTCGTCATCGATTCGAAGCTGCGCAAGCTGACGGCCATGATCGATGTCGACAAGATCCCGCACCCGGGTCGCGGCGCCAACTTCATGCACGCCAAGTTCGGCCCGGTATGGAGTACCAGTGCACTGGGTAACGACAAGATAACGCTGATTGGCACCGACCCCGTCGGGCATGCGGACAATGCCTGGAAAGTTGTGGAAATCCTCAAGGGTCAGGGCGGCGGTTCGTTATTCATCAAGACGCATCCCGAGTCCGACAACCTGTGGGTGGATACGCCGCTGAATCCGGATGCCAAGGTCAGCCAGTCCATTGCCGTGTTCGATATCAAAGATCTCGAGGCCGGCTAC…
177	OTU177	0	0	0	1	0	0	0	0	TGGGACGCGACCCAGAGGTACTTCCTCACTGCGGCGAACAAATCCAACAAGATCGCGGTGGTGGACTCCAAGGAGGGCAAGCTCGAGGCCTTGGTGGATGTGGGCACCATTCCCCACCCAGGGCGCGGTGCAAACTTCACCGACCCCGAGCTCGGCCCGGTGTGGGCCACCAGCGATTTGGGCGATGACCAGATCACGCTGATCGGAACGGATCCCGAGAAGCACCCGGACAATGCCTGGAAGGTGGTCGAAGTGCTGAAAGGCCAGGGCGGCGGCTCGCTGTTCATCAAGACGCACCCGAAATCGAAACACCTCTACGTCGATACCCCGTTGAACCCGGGTGAGGAGATCAGCCAGTCGGTCGCGGTATTCGACATCACCGACCTCGACAAGGGTTAC…
187	OTU187	0	1	0	0	0	0	0	0	TGGGATGCGACACAGCGGTACTTTCTGACTGCCGCGAACAAGTCCAACAAGATCGCGGTGGTCGACTCGAAGGAAGGCGACCTGGAAGCCCTGATCGACGTCGGCACGATCCCGCACCCCGGGCGTGGTGCCAACTTCGTCGATCCGAAGTACGGTCCGGTGTGGGCCACCAGCGATCTCGGCGACGACCAGATCGCGGTGATCGGCACCGATCCGGTCAACCACAAGGAGAGCGCCTGGAAGGCGGTGCGCATGTTGAAGGGGCAGGGGGGCGGCTCGCTGTTCATCAAGACTCACCCGAAATCGAAACACCTCTACGTCGATACCCCGTTGAACCCGGGTGAGGAGATCAGCCAGTCGGTCGCGGTATTCGACATCACCGACCTCGACAAGGGTTAC…
190	OTU190	0	0	1	0	0	0	0	0	TGGGATTCGACCAAGCGGTATTTCCTGGTCGCAGCGAACCAGTCCGACAAGATCGCCGTGGTCGACTCGCGCGAACGCAAGCTGACCGCGCTGATCGACACAGACAAGATCCCGCACCCGGGCCGCGGCGCCAATTTCGATCACCCGAAATACGGTCCGGTGTGGAGCACCAGCGCGCTCGGTAACGACAAGATCACGCTGATCGGCACCGATCCGCAGGGGCATCCCGACCACGCCTGGACAGCGGTCCAGGTGCTCAAGGGCCAGGGCGGCGGATCGCTGTTCATCAAGACCAATCCGAAATCGAAGCACCTGTACGTCGACAACGCGCTCAATCCGGATCCGAAGATCAGCTCGTCCGTGGCGGTTTATGATATCGGCAATCTCGACAACGGGACG…
194	OTU194	1	0	0	0	0	0	0	0	TTCGACAGCACCGGACGCTACTTCCTGGTGGCGGCGAACGCGCGCGACCGGGTCGCCGTGATCGACACCGAGAAGGACGAGCTGGTGACCCTGATCGACACCGGCGTGAAGCCGCATCCCGGCCGCGGCGCCAACTTCATGCACCCGGAGTTCGGCCCGGTCTGGGCGACCAGCCATCTCGGCGATGAGACCATCTCGCTGATCGGCACCGATCCCGTCGGGCATCCGGACAACGCCTGGAAGGTGGTCGAAGTGCTGAAGGGCCAGGGCGGCGGCTCGCTGTTCATCAAGACTCACCCGAATTCGAAACACCTCTACGTCGATACCCCGTTGAACCCGGGTGAGGAGATCAGCCAGTCGGTCGCGGTATTCGACATTACCGACCTCGACAAGGGTTAC…
200	OTU200	0	0	1	0	0	0	0	0	TTCGATTCCACCGGCCGCTACTTCCTGGTGGCGGCGAACGCCAGGGACCGCGTCGCGGTGGTCGACACCAAGGAGGACGAGCTGGTTGCGCTGATCGAGACCGGCGGCAAGCCGCATCCGGGGCGCGGCGCCAATTTCGTGCACGCCAAGTACGGCCCGGTGTGGAGCACCAGCGCGCTCGGCAACAACAAGATCACGCTGATCGGCACCGATCCCGCCGGGCATCCGGACAACGCCTGGAAGGTGGTCGAAGTGCTGAAAGGCCAGGGCGGCGGCTCGCTGTTCATCAAGACTCACCCCAAGTCCAAGAACCTCTACGTCGACACGCCGCTCAACCCGGAGCCCGAGGTGGCCTCGTCGGTCGCGGTGTTCGACCTCGACGATCTCGATGCGGGCTAC…
204	OTU204	0	0	0	0	1	0	0	0	ACAGCACCCAGTCGCTACTTCCTGACCGCCGCCAACAAGTCCGACAAGGTCGTCGTCATCGACTCGCAGAAACGCAAGCTGACCGCGATGGTCGACGTCGACAAGATTCCGCATCCGGGCCGCGGAGCGAACTTCGTGCACGCCAAATACGGCCCGGTATGGAGCACCAGCGCGCTCGGCAACGACAAGATCACGCTGATCGGCACCGACCCCCAGGGCCACCCTGAGCATGCCTGGAAGGGGGTTCGGGTGCTGCAGGGTCAGGGCGGCGGATCACTGTTCGTCAAGAGCCACCCCAAGTCCAAGAACCTCTGGGTAGACTCACCGCTGAACCCGGATCCGAAGATCAGCCAGTCGGTTGCCGTCTTCGACATCGACAATCTGGACAAGGGATTCGAG…
206	OTU206	0	0	0	0	0	1	0	0	GATTCCACCCATCGCTACTTTCTCACCGCGGCCAACCAGTCGGACAAGATAGCGATCGTTGACTCGCGTGAGCAAAAGATGGTCGGGCTTGTCGACGTAGACAAGATTCCGCATCCGGGGCGCGGGGCGAACTTCGTGCATCCGAAATACGGACCGGTCTGGGGCACCAGCGCGCTCGGTAACGACAAGATCACGCTGATCGGTACCGACCCGGAGGGCCATCCGGACCATGCCTGGAAAGTCGTCGAAGTGCTCAAGGGCCAGGGCGGCGGGTCGCTGTTCATCAAGACTCACCCGAAATCGAAACACCTCTACGTCGATACCCCGTTGAACCCGGGTGAGGAGATCAGCCAGTCGGTCGCGGTATTCGACATCACCGACCTCGACAAGGGTTACAAG…
212	OTU212	0	0	0	0	1	0	0	0	TGGGATTCGACCAAGCGCTATTTCCTGGTGGCCGCCAACGCCTCCAACAAGGTGGCAGTGGTCGATACCCAGGAAGGCAAGCTGGCAGCCCTGGTCGATACCGCCAAGAAGCCGCACCCCGGCCGTGGCGCCAACTTCACCCACCCGCAGTATGGTCCGGTGTGGACCACCGGCCACCTCGGCGCGGACGTGCTGACCCTGATCGGCACCGATCCCGAGGGCCACCCGGACAACGCCTGGAAGGTGGTGCGGGTCCTGAAGGGCCAGGGAGGAGGCTCGCTGTTCGTCAAGACCCATCCCGAGTCCACCAATCTGTACGTGGACACGGCGCTCAACCCGGTCGACTCTGCCAGCCAGAGCGTGGCCGTCTTCGATGTCAACAATCTGGATGCGGGTTAC…
229	OTU229	0	0	0	0	1	0	0	0	TGGGATTCCACCAAGCGCTACTTCCTGACGGCCGCGAACAAGTCCGACAAGATCGTGGTGATCGACTCCAAGGAAGGCAAGCTCTCCGCGCTCGTGGACGTGGACAAGATCCCGCACCCGGGCCGCGGTGCCAACTTCATGCATGCCAACTACGGCCCGGTGTGGAGTACCAGTGCACTGGGTAACGACAAGATAACGCTGATTGGCACCGACCCCGTCGGGCATGCGGACAACGCCTGGAAGGTGGTGCGGGTCCTGAAGGGCCAGGGAGGAGGCTCGCTGTTCGTCAAGACCCATCCCGAGTCCACCAATCTGTACGTGGACACGCCGCTGCATCCGGACCCGAAGATCAGCCAGTCCGTGGCGGTGTTCGACGTGAACAACATGGACAAGGGCTTC…
230	OTU230	0	0	1	0	0	0	0	0	TGGGATTCCACCCATCGCTACTTCCTCACCGCGGCGAACAAATCCAACAAAATCGCGGTGGTGGATTCCAAGAAGCGCAGCCTCGCTGCGTTGGTGGACGCGGAGAAGATTCCGCATCCGGGGCGCGGCGCCAACTTCGTCCATCCCGAGTTCGGCCCGGTGTGGGCGACCAGCCATCTCGGCGACGAGGTCATCAGCCTGATCGGCACCGATCCCGAGGGTCATCCCGATCAGGCCTGGAAGGTGGTGCAGACCCTGGAGGGGCAGGGCGGCGGCTCGCTGTTCATCAAGACTCACCCGAAATCGAAACACCTCTACGTCGATACCCCGTTGAACCCGGAGTGAGGAGATCAGCAGTCGGTCGCGGTATTCGACATCAACAATCTGGATAAAGGATTC…
270	OTU270	0	0	0	0	0	4	0	0	TGGGATTCTACCCATCGCTACTTCCTGACGGCCGCCAATCAGAGCGACAAGATCGCGGTGGTGGATTCGAGGGAGCGGCGGATGACGGCGCTGGTGGACGTCGACAAGATCCCGCACCCGGGACGCGGCGCGAACTTCGTGCATCCCGATTACGGTCCGGTATGGGCGACCAGCCACCTCGGCGATGAGACCATCTCGCTGATCGGCACCGACCCCGAGGGCCATCCCGACCAGGCCTGGAAGGTGGTGCAGACGATCGAGGGTCAGGGCGGTGGCTCGCTGTTCATCAAGACCCATCCGAAATCGAAGCACCTGTACGTCGACACGCCGCTCAACCCCGGCGAAAAGATCAGCCAGTCGGTCGCGGTGTTCGACACCAGCGATCTCGACAAGGGCTAT…
273	OTU273	0	3	0	0	0	0	0	0	TATTTCCTGACCGCGGCCAACCAGTCGGACAAGATCGCGGTGGTGGATTCGAGGGAGCGCAGGATGACGGCGCTGGTGGACGTCGACAAGATCCCGCACCCGGGACGCGGCGCGAACTTCGTGCATCCCGATTACGGTCCGGTGTGGTCCACCTCCGCGCTCGGCAACGAGAAGGTCACGCTGGTGGGTACCGATCCCGCCGGACATCCTGACCAGGCCTGGAAGGTCGTCGAGGTGCTCGAGGGCCAGGGCGGCGGTTCGCTGTTCATCAAGACCCACCCGAAGTCGAAGCACCTGTATGTCGATACCGCGCTCAACCCTGATACGAAAATCAGCCAGAGCGTTGCCGTGTACGACATCAACAACCTGAAAGCCGGTTTCAAAGTGTTGCCGATCGCC…
277	OTU277	0	0	1	0	1	0	0	0	TGGGACTCTACCCATCGCTATTTCCTCACCGCGGCCAATCAATCCAACAAGATTGCGGTGGTCGATTCGCGCGAGCGCAAGATGGTCGATCTGGTCGATGCCGAGAAGATCCCGCATCCCGGGCGCGGTGCCAACTTCACTCACCCGCAGTTTGGTCCGGTCTGGTCGACCAGCGCACTCGGTAATGAGGACATTACCTTGATTGGCACCGACCCCGTCGGTCACCCCGATCATGCGTGGAAGGTGGTGCAGACACTCAAAGGGCAGGGCGGTGGCTCGCTGTTCATCAAGACCCATCCGACCAGCCATCATCTGTACGTGGACACGCCGCTCAATCCCGACCCCAAGACCAGCCAGACCGTCGCCGTGTTCGACATCAACAACTTGGGAGCCGGCTAC…
290	OTU290	0	0	0	0	2	1	0	0	TGGGACTCTACCCATCGCTACTTCCTCACCGCGGCCAATCAATCCAACAAGATTGCGGTGGTCGATTCACGTGAGCGCAAGATGGTCAACCTGGTCGACGCCGAAAAAATCCCGCACCCCGGACGCGGCGCAAACTTCAACCATCCACAGTTTGGCCCGGTGTGGTCTACCAGCGCCTTGGGCAATGAGGACATCACTCTGATCGGCACCGATCCGGTCGGACACCCTGAACTGGCCTGGAAGGTGGTGCAGACGCTCAAAGGCCAGGGCGGTGGCTCCCTGTTCATCAAGACCCATCCGACTAGCCATCATCTGTATGTGGACACGCCGTTAAATCCCGACCCGAACACCAGCCAGACCATCGCGGTCTTTGATATCAATAACTTGGATGCGGGATAC…
293	OTU293	0	0	1	1	2	0	0	0	TGGGATTCCACCCATCGCTACTTTCTCACCGCGGCCAACCAGTCGGACAAGATAGCGATCGTTGACTCGCGTGAGCAAAAGATGGTCGGGCTTGTCGACGTAGACAAGATTCCGCATCCGGGGCGCGGGGCGAACTTCGTGCATCCGAAATACGGACCGGTCTGGGGAACGTCAGCCCTCGGAAACGAAAAGGTGACCTTCATCGGCACCGACCCGGAAACCAATGGTGAGTATGCGTGGAAAGTTGTCGAAGTTCTCCAGGGACAAGGCGGCGGATCGCTCTTCATAAAGACCAACCCGAAATCATCACACCTCTACGTCGACTCGCCGTTAAATCCCGACGCGGCCATCAGCCAGTCGGTTGCGGTCTTCAATCTGAACGATCTGGACGCCGGTTAC…
316	OTU316	0	0	0	0	2	0	1	0	TGGGACCGCACCCACCGCTACTTCCTGACCGCGGCCAACCAGTCCAACAAGATTGCCGTGGTCGATTCGCGCGAACAGCGCATGGTCACGCTCGTCGACGTCGACAAGATCCCGCATCCGGGCCGCGGCGCGAATTTCGTGCATCCGAAGTATGGCCCGGTGTGGTCAACGTCGGCCCTCGGCAACGAAAAGGTTACGCTCATCGGCACCGATCCGGAAAACCATCCGGACAACGCGTGGAAGGTCGTCGAAGTGCTCAAGGGGCAGGGCGGGGGCTCGCTCTTCATCAAGACGAATCCGAAATCAAACCATCTCTACGTTGATTCTCCGCTCAATCCCGACGCGGCTGTCAGCCAGTCCGTCGCCGTCTTCAATGTGAACGATCTGGAAGCCGGTTAT…
342	OTU342	0	1	0	0	0	2	0	0	AACAAGTCCAACAAGATCGCGGTAATCGACTCCAAGGAAGACAAGCTGGTGAAGCTGGTCGATGTGGGCAAGATCCCCCACCCCGGACGCGGCGCCAACTTCGTGCATCCCAAGTACGGGCCGGTGTGGGCCACCAGCCACCTCGGTGACCAGAGCATCGCCATCATTGGCACCGATCCCGAGAAGCACAAGCAGTACGCCTGGAAGATGGTCGAGTCCATCGACGGCCAGGGTGGCGGTTCGCTGTTCATCAAGACCCACCCGAAGTCGAAGCACCTCTACGTCGATACCCCGTTGAACCCGGGTGAGGAGATCAGCCAGTCGGTCGCGGTATTCGACATCACCGACCTCGACAAGGGTTACAAGGTGCTGCCGATAGCCGACTGGGCCGGCGAACTC…
354	OTU354	0	1	0	0	0	1	0	0	TGGGACAGGACGCATCGCTACTTCCTGACCGCGGCCAACCAGTCCAACAAGATCGCGGTGGTCGACTCGCGCGAGCGCAAGCTGACCGCGCTGGTCGACACCGACAAGATCCCGCATCCGGGCCGCGGCGCCAACTTCGATCATCCGAAGTACGGACCGGTCTGGAGTACCAGCGCGCTGGGTAACGACAAGATCACGCTGATCGGCACCGATCCGCAGGGGCATCCTCAATACGCCTGGAAGGCGGTCCAGGTGCTGAAGGGCCAGGGCGGCGGTTCACTGTTCATCAAGACCCACCCGAAATCGAAACACCTCTACGTCGATACCCCGTTGAACCCGGGTGAGGAGATCAGCCAGTCGGTCGCGGTATTCGACATCACCGACCTCGACAAGGGTTAC…
360	OTU360	0	0	1	0	0	1	0	0	TGGGACCGTACCCACCGCTACTTCCTGACCGCGGCCAACAAGTCGGACAAGATCGCGGTGATGGATTCGAAGGAACGCAAGCTGACCGCGCTGGTCGACGTCGACAAGATCCCGCATCCCGGGCGCGGCGCGAACTTCGTCCACGCCAGGTACGGTCCGGTCTGGAGCACCAGCGCGCTCGGGAATAACAAGATCACGTTAATCGGCACCGACCCGGCCAACCATCCGGAAAATGCATGGAAGGTAGTCCAGGTGCTCGAGGGCCAGGGCGGCGGCTCACTGTTCATCAAGACCCACCCGAAGTCGAAGCACCTGTATGTCGATACCGCGCTCAACCCTGATACGAAAATCAGCCAGAGCGTTGCCGTGTACGACATCAACAACCTGAAAGCCGGTTTC…
362	OTU362	0	0	0	0	3	0	0	0	TGGGACAGCACCCACCGCTACTTCCTGACCGCGGCCAACCAGTCTGACAAGGTCGTCGTCATCGACTCCAAGACGCGCAAGCTGACCGCGATGATCGATGTCGACAAGATCCCGCACCCGGGCCGCGGCGCCAACTTCGTGCACGCCAAGTACGGCCCTGTGTGGAGCACCAGCGCGCTCGGTAACGACAAGATCACGCTGATCGGCACCGATCCGACTGGAAATCCTGACAACGCCTGGAAAGTGGTCGAGGTGCTGAAGGGCCAGGGTGGCGGCTCGCTGTTCGTCAAGACACACCCGAAGTCGAAGAACCTGTGGGTCGACGCGCCATTGAATCCTGACCCCGCGATAAGCCAGTCAATTGCCGTCTTTGACATCAACAACCTCGACGGCGGCTTC…
365	OTU365	0	4	0	0	0	2	0	0	TGGGACAGCAGCAAGCGCTATTTCCTGACCGCGGCCAACCAGTCGGACAAGATCGCCGTGGTCGACTCGCGCGAACGCAAGCTGACCGCGCTGATCGATACAGACAAGATCCCGCACCCGGGCCGCGGCGCCAATTTCGATCACCCGAAGTACGGTCCGGTGTGGAGCACCAGCGCGCTCGGTAACGACAAGATCACGCTGATCGGCACCGATCCGCAGGGGCATCCCGACCACGCCTGGACGGCGGTCCAGGTGCTCAAGGGCCAGGGCGGCGGATCGCTGTTCATCAAGACGCACCCCGAATCGAATCACCTGTACGTCGATACGCCACTGAACCCGGCCGAGAAAATCAGCCAGACGGTCGCGGTGTTCAACATCGACAAACTCGACAAGGGTTAT…
384	OTU384	0	0	0	1	0	1	0	0	TGGGATCGGACCAAGCGCTACTTCCTGACCGCGGCGAACAAGTCCAACCGCATCGCCGTGATCGACTCCCGGGACCAGGAGCTCGAAGCCCTCGTCGAGGCGCACGAGATCCCGCACCCGGGGCGCGGCGCCAACCTCGACGACCCGGAGTTCGGCCCGGTCTGGGTCACCAGCGCGCTGGGCAGCGACGAGATCACCTTCATCGGTACCGATCCCGCCGGGCATCCGGACAACGCCTGGAAGGTGGTCGAAGTGCTGAAAGGCCAGGGCGGCGGCTCGCTGTTCATCAAGACTCACCCGAAATCGAAACACCTCTACGTCGATACCCCGTTGAACCCGGGTGAGGAGATCAGCCAGTCGGTCGCGGTATTCGACATCACCGACCTCGACAAAGGGTAC…
387	OTU387	0	0	0	0	2	0	0	0	TTCGATTCCACGGGACGCTACTTCCTGGTGGCGGCGAACGCCCGCAACAAGGTCGCGGTGGTCGATACCAAGACTCGCAAGCTGGTCGGCCTCGTGGAAACCGGCGCGACGCCGCATCCCGGACGCGGCGCCAACTTCGTGCACGCCAAGTACGGCCCTGTGTGGAGCACCAGCGCGCTCGGTAACGACAAGATCACGCTGATCGGCACCGATCCGACTGGAAATCCTGACAACGCCTGGAAAGTGGTCGAGGTGCTGAAGGGCCAGGGTGGCGGCTCGCTGTTCATCAAGACTCACCCGAAGTCGAACCACCTTTACGTCGATACCCCGCTGAATCCGGGTGAGAAGATCAGCCAGTCGGTCGCGGTATTCGACATCACCGACCTCGACAAGGGTTAC…
389	OTU389	0	0	0	2	0	0	0	0	TGGGATTCGACCCAGCGTTACTTCCTCACCGCTGCCAACAAGTCCAACAAGATCGCAGTGGTCGATTCCAAGGAAGGCGATCTGGAAGCCCTGATCGATGTGGGCAAGATCCCCCACCCCGGACGCGGCGCCAACTTCGTGCATCCCAAGTACGGGCCGGTGTGGGCCACCAGTCATCTGGGTGACCAGAGCATCGCGGTGATCGGTACAGACCCTGCCAAGCACCCGGAAAATGCCTGGAAGATGGTCCGCCACATCGATGGCCAGGGCGGCGGCTCGCTGTTCATCAAGACGCACCCGAAATCGAAACACCTTTACGTCGATACCCCGTTGAATCCGGGTGAGGAGATCAGCCAGTCGGTCGCGGTATTCGACATCACCGACCTCGACAAGGGTTAC…
400	OTU400	0	0	0	0	2	0	3	0	TGGGACAGCAGCAAGCGCTATTTCCTGACCGCAGCCAACCAGTCGGACAAGATCGCGGTGGTCGACTCCAAGGAGCGCAAGATGGAAGCGCTGATTGACGTCGACAAGATTCCGCATCCGGGTCGTGGCGCCAACTTCACGCACACCACGTTCGGACCGGTGTGGACCACATCGGCACTGGGCAACGACAAGGTCACGCTGGTCGGAACTGATCCGGCCAAGCATGCCGAGAACGCGTGGAAAGTAGTCGAAGTGCTGAAGGGCCAGGGCGGCGGCTCGCTGTTCGTAAAAACACACCCGACCTCGCACCACCTGTATGTCGACACCCCACTGAATCCGGATCCGGCTATCAGTCAGTCGGTAGCCGTGTTCGACACAAAGGACCTGAGCAAGGGCTAT…
416	OTU416	0	0	0	0	110	0	0	0	TGGGACTCGACTCATCGCTACTTCCTCACTGCAGCCAACAAGTCCGACAAGATCGCGGTGGTGGACTCCAAGGATAACAAGCTGGTCGCCCTGGTGGATGCCGACAAGATCCCGCATCCGGGCCGTGGCGCCAACTTTGTTGATCCCGAGTTCGGACCGGTGTGGGCCACCAGTGCCCTGGGTAACGAGAAGATCACCGTAATCGGCACCGACCCGGAGGGTCATCCGGACAATGCCTGGAAGGCAGTACGTGTGCTCAATGGTCAGGGTGGCGGCTCGCTGTTCATCAAAACCCATCCCGAATCGACCAACCTATGGGTCGACACGCCGCTGAACCCAGCCGAGGGCATGAGCCAGAGTGTGGCAGTGTTCGACATCAACAACCTGGATGCCGGCTTC…
419	OTU419	0	0	0	0	0	3	0	0	TGGGACAGCACGCACCGCTACTTCCTGACCGCAGCCAACCAGTCCGACAAGGTCGCGGTAGTCGATTCCAAGCAGCGCAAGCTGGCGGCGATGATCGACGTCGACAAGATCCCGCACCCGGGCCGCGGCGCCAACTTCGTGCACAAGAAATACGGCCCGGTTTGGAGCACCAGCGCGCTCGGCAATGCCGACATCACGTTCGTCGGCACGGATCCGGTCGACCATGCCGACAAGGCCTGGAAGGCGGTGCGTGTGCTGCAGGGTCAGGGCGGCGGCTCGCTGTTCGTCAAGACCCACCCGAACTCCACCAACCTGTGGGTCGACACGCCGCTCAACCCGGCACCCGGCATCTCGCAGTCGGTCGCGGTGTTCGACACCCGCAACCTGGACAAGGGCTTC…
420	OTU420	0	0	0	0	0	8	0	0	TGGGATTCGACCCAGCGTTACTTCCTCACCGCTGCCAACAAGTCCAACAAGATCGCAGTGGTCGATTCCAAGGAAGGCGATCTGGAAGCCCTGATCGATGTGGGCAAGATCCCGCACCCGGGCCGCGGCGCCAACTTCGTGCACGCCAAGTACGGCCCGGTTTGGAGCACCAGCGCGCTCGGCAATGACAAGATCACGCTGATCGGCACCGACCCCGCGGGTCATCCCGAGCACGCCTGGAAAGTCGTCGAGGTGCTGAAGGGCCAGGGCGGCGGATCGCTGTTCATCAAGACCCATCCGAAGTCGCACAACCTGTATGTCGATACCGCGCTGAACCCGGACGAGAAGATCAGCCAGTCGGTGGCGGTGTACGACATCCGCAAGCTGGGTAAGGGCTAC…
440	OTU440	3	0	0	0	0	1	0	0	TGGGACAGTACTCACCGCTACTTCCTGACCGCGGCCAACAAGTCCAACAAGGTCGTCGTCATCGACTCCAAGAAGCGCAAGCTGGCCGCGATGGTCGACGTCGACGAGATCCCGCACCCGGGCCGCGGCGCCAACTTCGTGCACGCCAAGTACGGCCCGGTGTGGAGCACCAGCGCGCTCGGCAACAACAAGATCACGCTGATCGGCACCGATCCCGCCGGGCATCCGGACAACGCCTGGAAGGTGGTCGAAGTGCTGAAGGGTCAGGGCGGCGGCTCGCTGTTCATCAAGACCAATCCCAACTCCCGCCACATATTCGTGGACACCGCGCTGAACTCGGTGGAGAAGCTGAGCCAGAGCGCTGCCGTCTTCGACATCGACGACCTGGACGCCGGATTC…
443	OTU443	0	0	0	0	0	3	0	0	TGGGACCGGAGCAAGCGCTACTTCCTCACCGCCGCCAACAAGTCCAACAAGATCGCGGTGGTGGACTCCAGGGAACGCAGGCTCACGGCGCTGGTGGACGCCACCGAGATCCCGCACCCCGGACGCGGCGCGAACCTCGACGACCCGGTTCACGGGCCGGTGTGGGTCACTAGCGCGCTCGGCAACGAGCACGTCACCTTCGTCGGCACGGATCCCGGCAGGCCGGACAAGGCCTGGAAGGTGGTCGAAGTGCTGAAAGGCCAGGGCGGCGGCTCGCTGTTCATCAAGACTCACCCGAAATCGAAACACCTCTACGTCGATACCCCGTTGAACCCGGGTGAGGAGATCAGCCAGTCGGTCGCGGTATTCGACATCACCGACCTCGACAAGGGTTACAAG…
444	OTU444	2	0	0	1	0	11	0	2	TGGGACTCCACGCACCGTTACTTCATGACGGCGGCGAACAAGTCCAACAAGATCGCGGTAATCGACTCCAAGGAAGACAAGCTGGTGAAGCTGGTCGATGTGGGCAAGATTCCGCATCCGGGCCGCGGCGCCAACTTCGTGCACGCCAAGTACGGCCCCGTGTGGAGCACCAGCGCGCTCGGCAACGACAAGATCACGCTGATCGGCACCGATCCCGCCGGGCATCCGCAAAACGCCTGGAAGGTGGTCGAGGTGCTGAAGGGCCAGGGTGGCGGTTCGCTGTTCATCAAGACCCATCCCAAATCGACACACCTGTATGTCGACACCGCGCTCAATCCAGATGCCAAGATCAGCCAGAGTGTTGCGGTGTACGACATCAAAAACCTGAAAGCCGGTTTC…
450	OTU450	2	0	0	0	1	0	0	0	TGGGACAGCACTCACCGTTACTTCCTGACCGCGGCCAACAAGTCCAACAAAATCGCGGTGATCGACTCCAAGGACGACGATCTGGTAGCGCTGGTCGATGTCCACGAGATACCGCACCCGGGGCGCGGCGCGAACATCAAGGATCCGAAATACGGACCGGTCTGGGTCACCAGCGCGCTCGGCAACGACAAGATCACGCTGATCGGCACCGATCCCGTCGGGCATCCGGACAACGCCTGGAAGGTGGTCGAAGTGCTGAAGGGCCAGGGCGGCGGCTCGCTGTTCATCAAGACTCACCCGAAATCGAAACACCTCTACGTCGATACCCCGTTGAACCCGGGTGAGGAGATCAGCCAGTCGGTCGCGGTATTCGACATCACCGACCTCGACAAGGGTTAC…
452	OTU452	0	0	0	0	13	0	0	0	TTCGATTCGACCGGGCGCTATTTCCTGGTCGCCGCCAATGCGCGCCACAAGATCGCGGTGATCGATACCAAGGACGGCAAGCTGGTCGCGCTGATCCCGACGCCTGGCGGCACGCCGCACCCGGGACGTGGCGCCAACTTCGTCCATCCCGAGTTCGGGCCGGTGTGGGCCACCAGCCACCTGGGCGACGAGACGATCACGCTCATCGGCACCGATCCCGAAGGCCACCCGGACAACGCCTGGAAGGTGGTGCGGGTCCTGAAGGGCCAGGGAGGAGGCTCGCTGTTCGTCAAGACCCATCCCGAGTCCACCAATCTGTACGTGGACACGGCGCTCAACCCGGTCGACTCTGCCAGCCAGAGCGTGGCCGTCTTCGATGTCAACAATCTGGATGCGGGT…
465	OTU465	0	0	0	0	0	3	0	0	TGGGACTCCACGCACCGTTACTTCCTGACCGCGGCCAACAAGTCCAACAAGGTCGTCGTCATCGACTCCAAGAAGCGCAAGCTGGCGGCGATGGTCGACGTCGACGAGATCCCGCACCCGGGCCGCGGCGCCAACTTCGTGCACGCCAAGTACGGCCCGGTTTGGAGCACCAGCGCGCTCGGCAATGACAAGATCACGCTGATCGGCACCGACCCCGCGGGTCATCCCGAGCACGCCTGGAAAGTCGTCGAGGTGCTGAAGGGCCAGGGCGGCGGATCGCTGTTCATCAAGACCCATCCGAAATCCCGCAACCTGTGGGTCGATACGCCGCTGAACCCCGACGAGGAATCCGCGTCGTCGGTCGCCGTGTTCGACATCGACAACCTGGACAAGGAATAC…
488	OTU488	0	2	0	1	5	0	0	0	TGGGACAGCACCCATCGCTACTTCCTGACCGCGGCCAACCAGTCTGACAAGGTCGTCGTCATCGACTCCAAGACGCGCAAGCTGACCGCGATGATCGATGTCGACAAGATTCCGCACCCGGGCCGCGGCGCCAACTTCGTGCACGCCAAGTTCGGCCCGGTGTGGAGCACCAGCGCGCTCGGCAACGACAAGATCACGCTGATCGGTACCGATCCGGTTGGCAATCCGGGCAACGCCTGGAAAGTGGTCGAGGTGCTGAAGGGCCAGGGCGGCGGCTCGCTGTTCATCAAGACTCACCCGAAGTCGAAACACCTTTACGTCGATACGGCGCTCAACCCGGCCGAGCCGATCAGCCAGTCGGTTGCGGTATTCGACATCAACAACCTCGACAAGGGTTTC…
497	OTU497	0	0	0	0	0	2	0	0	TGGGACAGCACTCACCGCTACTTCCTGACCGCGGCCAACAAGTCCAACAAGGTCGTCGTCATCGACTCCAAGGATCGCAAGCTGGCGGCGATGGTCGACGTCGACAAGATCCCGCACCCGGGCCGCGGCGCCAACTTCGTGCACGCCAAGTACGGCCCCGTGTGGAGCACCAGCGCGCTCGGCAACGACAAGATCACGCTGATCGGCACCGACCCCGCGGGTCATCCCGAGCACGCCTGGAAAGTGGTCGAAACCCTGCACGGCATGGGCGGCGGTTCGCTGTTCATCAAGACGAATCCGAAATCCACCAACCTGTGGGTCGATGCGCCGCTGAACCCGGACGCAACGCTGAGCCAGTCGATTGCGGTGTTCGACATCCGCAAGCTGGGTAAGGGCTAC…
503	OTU503	0	0	0	2	1	1	0	1	TGGGACAGCACTCACCGTTACTTCCTGACCGCGGCCAACAAGTCCAACAAGGTCGTCGTCATCGACTCCAAGAAGCGCAAGCTGGCGGCGATGATCGACGTCGACAAGATCCCGCACCCGGGCCGCGGCGCCAACTTCGTGCACGCCAAATACGGCCCCGTGTGGAGCACCAGCGCGCTCGGCAGCGACGACATCACCTTCATCGGCACGGACCCGGACGGCCACCCGGACAGTGCCTGGAAGGTGGTGCGAACGCTCAAGGGCCAGGGCGGCGGCTCGCTGTTCGTCAAGAGCCATCCCAACTCCACCAACCTGTGGGTGGACACCCCGCTCAACCCGGCCGAGAACATCAGCCAGAGCGTCGCGGTGTTCGACGTGAACGCGCCGGAGAAGGGTTTC…
506	OTU506	0	0	0	0	0	1	1	0	TGGGATTCCACCAAGCGCTACTTCCTGACGGCCGCGAACAAGTCCGACAAGATCGTGGTGATCGACTCCAAGGAAGGCAAGCTCTCCGCGCTCGTGGACGTGGACAAGATCCCGCACCCCGGCCGCGGCGCGAACTTCATCGATCCGGAGTTCGGGCCGGTCTGGGCAACCAGCGCGCTCGGCAACGAGAAGATTACGATGATCGGCACCGATCCCGCGGGGCATCCCGAGAATGCGTGGAAAGTCGTCGAGGTGCTCAAGGGCCAGGGCGGCGGCTCGCTGTTCATCAAAACCCATCCGAAGTCGCACCACCTGTATGTCGACACACCGCTGAACCCGGCCGAGAAAATCAGCCAGACGGTGGCAGTTTTCGACATCGATGACCTCGAAAAGGGTTAC…
512	OTU512	0	0	0	0	3	0	0	0	TTCGACTCGACCAAGCGCTATTTCCTGACCGCTGCCAACGCCCGCGGCAAGGTCGCGGTCATCGACACCAAGGACGAGGTGCTGACGGCGCTGATCGAGACGGGGGGCCAGACACCGCATCCGGGCCGCGGCGCGAACTTCGTGCACCCGGACCTCGGGCCCGTCTGGGCAACCTCGCACCTCGGCGATGACAGCGTGGCGCTCATCGGGACCGATCCCGAAGGCCACCCGGACAACGCCTGGAAGGTGGTGCGGGTCCTGAAGGGCCAGGGAGGAGGCTCGCTGTTCGTCAAGACCCATCCCGAGTCCACCAATCTGTACGTGGACACGGCGCTCAACCCGGTCGACTCTGCCAGCCAGAGCGTGGCCGTCTTCGATGTCAACAATCTGGATGCGGGT…
513	OTU513	0	0	0	1	0	0	0	1	TGGGACTCGACGTTGCGCTATTTCCTGACCGCAGCCAACAAGTCCAACAAGATCGCCGTGGTCGACTCCAAGGACCAGAAGCTGGTCGCCCTGGTGGACGTCGGCAAGATTCCACACCCGGGACGCGGCGCCAACTTCGTCGATCCCAAATTCGGCCCCGTGTGGAGCACCAGCGCGCTCGGTAACGACAAGATCACACTGATCGGCACGGATCCCGCCGGGCATCCGAACAGCGCCTGGAAGGTGGTGGAAGTGTTGAAGGGCCAGGGCGGCGGTTCGCTGTTCATCAAGACTCATCCGAGCTCGCATAACCTGTATGTCGATACCGCGCTGAACCCGGATGAGAAAGTCAGCCAGTCGGTGGCGGTGTACGACATCCGTAACCTGGACAAGGGCTAC…
519	OTU519	2	0	0	0	0	0	0	0	TGGGATTCGACCCAGCGTTACTTCCTCACCGCTGCCAACAAGTCCAACAAGATCGCAGTGGTCGATTCCAAGGAAGGCGATCTGGAAGCCCTGATCGATGTGGGCAAGATCCCCCACCCCGGACGCGGCGCCAACTTCGTCGACCCGGACAACGGCCCCGTGTGGGCCACCAGCCATCTCGGCGACGAGACGATCAGCATGATCGGCACCGATCCGGAAGGGCATCCCGACAACGCCTGGAAGGTCGTGGCGACGATGGAAGGCCAGGGCGGCGGCTCGCTGTTCATCAAGACCCATCCCGAATCGCGCCATCTCTACGTCGATACCCCGTTGAACCCGGGTGAGGAGATCAGCCAGTCGGTCGCGGTATTCGACATCACCGACCTCGACAAGGGTTAC…
523	OTU523	0	0	0	0	3	0	0	0	GACAGCACCGGGCGCTATTTCCTGGTTGCGGCGAACGCGCGCGGCAAGGTCGCGGTGGTGGACACCAAGGAAGGCGTTCTGACGGCACTGCTGGAAACCGGCGGCCAGACTCCGCATCCGGGGCGCGGGGCGAACTTCGTCCATCCGACTTACGGGCCAGTCTGGGCAACCTCGCACCTGGGCGACGACACCGTCGCGTTGATCGGCACTGATCCCGAGGGCCACCCGGACAACGCCTGGAAGGTGGTGCGGGTCCTGAAGGGCCAGGGAGGAGGCTCGCTGTTCGTCAAGACCCATCCCGAGTCCACCAATCTGTACGTGGACACGGCGCTCAACCCGGTCGACTCTGCCAGCCAGAGCGTGGCCGTCTTCGATGTCGACAATCTGGATGCGGGTTAC…
524	OTU524	1	5	1	7	1	192	0	0	TGGGACAGCACGCACCGCTACTTCCTGACCGCAGCCAACCAGTCCGACAAGGTCGCGGTAGTCGATTCCAAGCAGCGCAAGCTGGCGGCGATGATCGACGTCGACAAGATCCCGCACCCGGGCCGCGGCGCCAACTTCGTGCACAAGAAATACGGCCCGGTTTGGAGCACCAGCGCGCTCGGCAATGACAAGATCACGCTGATCGGCACCGACCCCGCGGGTCATCCCGAGCACGCCTGGAAAGTCGTCGAGGTGCTGAAGGGCCAGGGCGGCGGATCGCTGTTCATCAAGACCCATCCCAAATCGAAGCACCTGTACGTGGATACGCCGCTGAACCCGGCGGAGAGCATCAGCCAGACGATCGCGGTGTTCAACACCGATAACCTCGACAAGGGCTAC…
545	OTU545	5	5	0	4	29	2	0	5	TGGGACAGCAGTCACCGCTACTTCCTGACCGCGGCTAACCAGTCTGACAAGGTCGTCGTCATCGATTCGAAGTTGCGTAAACGCACGGCGATGATCGACGTCGACAAGATCCCGCACCCGGGCCGCGGTGCCAACTTCGTGCATGCCAAATACGGTCCGGTGTGGAGCACCAGCGCGCTCGGCAACGACAAGATCACGCTGATCGGTACTGACCCGGAAGGGCACCCGGATCAGGCCTGGAAAGTTGTTGAAGTGCTGAAGGGTCAGGGCGGCGGTTCGCTGTTCATCAAGACGCACCCCGGGTCTAAACACCTGTACGTCGACACGCCGCTCAACCCGAGCGAAAAAATCAGCCAGTCTGTTGCTGTATTCGACATCACCGATCTCGACAAGGGTTAC…
551	OTU551	0	1	0	0	0	8	0	0	TGGGACAGCACTCACCGCTACTTCCTGACCGCGGCCAACAAGTCCAACAAGGTCGTCGTCATCGACTCCAAGGATCGCAAGCTGGCGGCGATGGTCGACGTCGACAAGATCCCGCACCCGGGCCGCGGCGCCAACTTCGTGCACGCCAAGTACGGCCCGGTGTGGGTCACCAGCGCGCTCGGCAACGAGAAGGTGACGTTCATCGGAACCGATCCGAAGGGCCGCAAGGACAAGGCCTGGAAGGTGGTGCGCGTGCTCAAGGGGCAGGGCGGCGGCTCGCTCTTCGTGAAGAGCCACCCGAAGTCCAGCAACCTCTGGGTCGACTCGCCGCTCAACCCCGATTCGAAGATCAGCCAGAGCGTCGCGGTCTTCGACGTGAACAACCTCGACAAGGGCTAC…
552	OTU552	0	0	0	0	3	0	0	0	TGGGATTCTACCAAACGCTACTTCCTGACAGCGGCCAACCAGTCGAACAAGATTGCGGTTGTTGATTCCAAGGATCGGGAGATCGAGGCGCTGGTTGATGCCGAGAAAATCCCTCACCCCGGTCGTGGCGCCAATATCAATGACCCTGAGTTCGGCCCGGTCTGGGTAACCTCCGGACTCGGTAACGAAAATATCAACTTTATCGGCACCGATCCCGAAGGCCACCCGGACAACGCCTGGAAGGTGGTGCGGGTCCTGAAGGGCCAGGGAGGAGGCTCGCTGTTCGTCAAGACCCATCCCGAGTCCACCAATCTGTACGTGGACACGGCGCTCAACCCGGTCGACTCTGCCAGCCAGAGCGTGGCCGTCTTCGATGTCAACAATCTGGATGCGGGTTAC…
553	OTU553	0	0	1	0	0	6	0	1	TGGGACAGCACTCACCGCTACTTCCTGACCGCAGCCAACAAGTCCAACAAGATCGCAGTGGTCGATTCCAAGGAAGGCGATCTGGAAGCCCTGATCGATGTGGGCAAGATCCCCCACCCCGGACGCGGCGCCAACTTCGTGCATCCCAAGTACGGTCCGGTCTGGGCGACCAGCCACCTCGGCGACGACCAGGTCGCGTTGATCGGTACCGACCCGGTCAAGCACAAGGGGAACGCGTGGAAGGTCGTGCGCACGCTGAAGGGCCAGGGCGGCGGTTCGCTGTTCATCAAGACCCATCCGAAGTCGCACAACCTGTATGTCGATACCGCGCTGAACCCGGACGAGAAGATCAGCCAGTCGGTGGCGGTGTACGACATCCGCAAGCTGGGTAAGGGCTAC…
579	OTU579	0	2	0	0	4	0	0	0	TTCGATTCCACCGGCCGCTACTTCCTGGTCGCGGCCAATGCCCGCCACAAGGTGGCCGTGGTCGACACCAAGGACGATCAGCTGGTGGCGCTGATCGAGACCGGGGGCCAGACGCCCCATCCGGGCCGTGGTGCCAATTTCGAGCATCCCGAGTTCGGTCCGGTCTGGGCGACCAGCCATCTGGGCGACGAGGTCATCTCGGTGATCGGCACCGATCCCGAGGGTCATCCCGACCAGGCCTGGCAGGTGGTCCAGACGCTCGAGGGCCAGGGTGGCGGCTCGCTGTTCATCAAGACCCATCCCGAGTCCACCAATCTGTACGTGGACACGGCGCTCAACCCGGTCGACTCTGCCAGCCAGAGCGTGGCCGTCTTCGATGTCAACAATCTGGATGCGGGT…
587	OTU587	0	1	1	0	0	0	0	0	TTCGACTCTTCGGGCCGGTACTTCCTGGTCGCCGCCAACAAGTCCAACAAAATCGCGGTGATCGACTCCAAGGACGACGATCTGGTAGCGCTGGTCGATGTCCACGAGATACCGCACCCGGGCCGCGGCGCCAACTTCGTGCACGCCAAGTATGGCCCCGTGTGGAGCACCAGCGCGCTCGGCAACGACAAGATCACGCTGATCGGCACCGATCCCGCCGGGCATCCGCAAAACGCCTGGAAGGTGGTCGAGGTGCTGAAAGGCCAGGGCGGCGGCTCGCTGTTCATCAAGACCCATCCCAAGTCGACGAATCTGTATGTCGATACTGCCCTGAACCCGGATCCGAAGGTCAGTCAGTCGGTCGCGGTTTTCGACATCACCGACCTCGACAAGGGTTAC…
592	OTU592	0	0	0	0	4	0	0	0	TGGGACCGCACCCACCGCTACTTCCTGACCGCGGCCAACCAGTCCAACAAGGTCGTCGTCATCGACTCCAAGACGCGCAAGCTGACGGCGATGATCGACGTCGACAAGATCCCGCACCCGGGCCGCGGTGCCAACTTCATGCATGCCAACTACGGCCCGGTGTGGAGTACCAGTGCACTGGGTAACGACAAGATAACGCTGATTGGCACCGACCCCGTCGGGCATGCGGACAATGCCTGGAAGGTGGTCGAAGTGTTAAAGGGCCAGGGCGGTGGCTCGTTGTTCATCAAGACCCACCCGGCCTCGCGCCACCTCTACGTCGACACGCCGCTGAACCCCGAGGCCGAGGTGTCCTCGTCGGTGGCGGTGTTCGACCTCACCGACCTCAGCAAGCCCTAC…
606	OTU606	3	1	2	0	0	2	0	0	TGGGACAGCACCCACCGCTACTTCCTGACCGCGGCCAACAAGTCCAACAAGGTCGTCGTCATCGACTCCAAGGATCGCAAGCTGGCGGCGATGGTCGACGTCGACAAGATCCCGCACCCGGGCCGCGGCGCCAACTTCGTGCACGCCAAGTTCGGCCCGGTGTGGAGCACCAGCGCGCTCGGTAACGACAAGATCACGCTGATCGGTACCGATCCGGTTGGCAATCCGGGCAACGCCTGGAAAGTGGTCGAGGTGCTGAAGGGCCAGGGCGGCGGATCGCTGTTCGTCAAGTCGAACCCCAGGTCGAACAACCTGTGGGTGGATTCGCCACTCAACCCGGATGCGAAAATCAGCCAGAGCGTCGCGGTCTACGACGTGAACAACCTCGAGAAGGGCTAT…
617	OTU617	0	0	0	1	0	1	0	0	TGGGACTCCACGCACCGTTACTTCATGACGGCGGCGAACAAGTCCAACAAGATCGCAGTGGTCGACTCCAAGGACCGCAACCTGGAAGCCCTGGTCGACGCCAAGGAGATCCCGCACCCGGGGCGCGGCGCCAACCTGGTCGACCCCGAGTTCGGCCCGGTGTGGGTGACCAGTGCGCTCGGCAGCGACGACATCACCTTCATCGGCACGGACCCGGACGGCCACCCGGACAGTGCCTGGAAGGTGGTGCGCACGCTGAAGGGCCAGGGCGGCGGTTCGCTGTTCATCAAGACCCATCCGAAGTCGCACAACCTGTATGTCGATACCGCGCTGAACCCGGACGAGAAGATCAGCCAGTCGGTGGCGGTGTACGACATCCGCAAGCTGGGTAAGGGCTAC…
624	OTU624	0	2	0	2	0	9	0	0	TGGGATTCCACCCATCGCTACTTCCTGACGGCCGCCAATCAGAGCGACAAGATCGCGGTGGTGGATTCGAGGGAGCGGCGGATGACGGCGCTGGTGGACGTCGACAAGATCCCGCACCCGGGACGCGGCGCGAACTTCGTGCATCCCGAATACGGTCCGGTGTGGTCCACCTCCGCGCTCGGCAACGAGAAGGTCACGCTGGTGGGTACCGATCCCGCCGGACATCCTGACCAGGCCTGGAAGGTCGTCGAGGTGCTCGAGGGCCAGGGCGGCGGTTCGCTGTTCATCAAGACGCACCCGAAATCCCACCATCTGTACGTGGATACGCCCCTGAATCCCGACGCTGCGGTGAGCCAGTCGGTGGCGGTTTTCGACATCGATCATCTGGACGAACCGTAC…
625	OTU625	0	16	0	0	1734	0	7	0	TGGGATTCCACCAAGCGCTACTTCCTGACGGCCGCGAACAAGTCCGACAAGATCGTGGTGATCGACTCCAAGGAAGGCAAGCTCTCCGCGCTCGTGGACGTGGACAAGATCCCGCACCCCGGCCGCGGCGCGAACTTCATCGATCCGGAGTTCGGGCCGGTCTGGGCAACCAGCGCGCTCGGCAACGAGAAGATTACCCTGATCGGCACCGATCCCGAAGGCCACCCGGACAACGCCTGGAAGGTGGTGCGGGTCCTGAAGGGCCAGGGAGGAGGCTCGCTGTTCGTCAAGACCCATCCCGAGTCCACCAATCTGTACGTGGACACGGCGCTCAACCCGGTCGACTCTGCCAGCCAGAGCGTGGCCGTCTTCGATGTCAACAATCTGGATGCGGGTTAC…
628	OTU628	1174	106	134	345	316	519	3	65	TGGGACAGTACTCACCGCTACTTCCTGACCGCGGCCAACAAGTCCAACAAGGTCGTCGTCATCGACTCCAAGGAGCGCAAGCTGGCCGCGATGGTCGACGTCGACAAGATCCCGCACCCGGGCCGCGGCGCCAACTTCGTGCACGCCAAATACGGCCCCGTGTGGAGCACCAGCGCGCTCGGCAACGACAAGATCACGCTGATCGGCACCGATCCCGTCGGGCATCCGGACAACGCCTGGAAGGTGGTCGAAGTGCTGAAGGGCCAGGGCGGCGGCTCGCTGTTCATCAAGACTCACCCGAAATCGAAACACCTCTACGTCGATACCCCGTTGAACCCGGGTGAGGAGATCAGCCAGTCGGTCGCGGTATTCGACATCACCGACCTCGACAAGGGTTAC…
633	OTU633	0	9	0	1	8	57	0	0	TGGGACAGCACCCACCGCTACTTCCTGACCGCGGCCAACAAGTCCGACAAGGTCGTCGTCATCGACTCGCAGAAACGCAAGTTGGCGGCGATGGTCGACGTCGACAAGATCCCGCACCCGGGCCGCGGAGCCAACTTCGTGCACGCCAAGTTCGGGCCGGTCTGGGGCACCAGCGCGCTCGGTAACGACAAGATCACGCTGATCGGTACCGACCCGGAGGGCCATCCGGACCATGCCTGGAAAGTCGTCGAAGTGCTCAAGGGGCAGGGCGGCGGGTCGCTGTTCATCAAGACGCACCCGAAATCGAAACACCTGTACGTCGACACGCCGTTGAACCCCGGCGAAAAGATCAGCCAGTCGGTTGCGGTGTTCGATACCAGCGATCTCGACAAGGGCTAC…

## Sheet: clade 8
next		1l	2h	3c	5l	6x	7c	8x	9h	reprDNA
1	OTU1	0	0	1	0	0	0	0	0	AACAAGTCCAACAAGATCGCCGTGGTCGATTCCAAGGAGCAGAAGCTGGCGGCCCTGGTCGACGTGGGCGCCATCCCGCACCCCGGGCGTGGGGCCAACTTCGTCGACGCCGAGTTCGGTCCGGTCTGGGCCACCAGCAACCTAGGCGACGACCAGATCGCGCTGATCGGCACCGATCCCGAGGGCCACAAGGCGAATGCCTGGAAGGTGGTGCGCACACTGAAAGGCCAGGGCGGCGGATCACTGTTCGTCAAATCGAACCCCAAGTCGAACAACCTGTGGGTGGATTCACCGCTGAACCCGGATACCAAGATCAGCCAGAGCGTCGCCGTATATGACGTCGACAACCTGGACAAGGGTTTTGAAGTCCTGCCGATTGCCGAGTGGGCCGGTATCAAG…
9	OTU9	0	0	1	0	0	0	0	0	TGGGACAGCACCAAACGCTATTTCCTCACCGCGGCCAACCAGTCGAACAAGATCGCGGTGGTCGATTCCAAGAAGCGCGCACTGACCGCATTGGTGGACGTCGACAAGATCCCGCACCCGGGGCGCGGCGCCAACATCGTGGATCCGGAGCACGGGCCGGTATGGGTTACCAGCGCGCTCGGCAACGAAAATGTGACCATGATCGGCACCGACCCGAAGGGTCACAAGGACAATGCCTGGAAGGTGGTGCGCACGCTGAAAGGCCAGGGCGGTGGGTCGCTGTTCATCAAGACCAATCCAAAATCGAAGCACCTGTACGTCGACAACGCGCTCAATCCGGATCCGAAGATCAGCTCGTCCGTGGCCGTTTATGATATCGGCAATCTCGACAAGGACCCG…
13	OTU13	0	0	1	0	0	0	0	0	TGGGACAGCACGCACCGCTACTTCCTCACCGCGGCGAACAAATCCAACAAAATCGCGGTGGTGGATTCCAAGAAGCGCAGCCTCGCTGCGTTGGTGGACGCGGAGAAGATTCCGCATCCAGGGCGCGGCGCCAACATCAACGATCCGAAGTACGGCCCGGTCTGGGTAACCAGTGCACTCGGCAACGCAAATGTAACCATGATCGGCACCGACCCGAAGGGCTACAAGGCGAATGCCTGGAAGGTGGTGCGCACACTCAAGGGTCAGGGCGGTGGATCGCTGTTCGTCAAGTCGAACCCCAGGTCGAACAACCTTTGGGTGGATTCACCGCTGAACCCGGATACCAAGGTCAGCCAGAGCGTCGCCGTCTATGACGTCGACAACCTCGACAAGGGCTTT…
16	OTU16	0	0	1	0	0	0	0	0	TGGGACAGCACGCACCGTTATTTCCTGACGGCGGCAAACAAGTCAAACAAGATTGCGGTTATCGACTCCAGGGAACGTAAGCTCGTGACACTGGTAGATGCCACTGAAATTCCGCATCCGGGTCGTGGTGCCAACTTTATTCATCCAGCCTTTGGACCGGTCTGGGCTACCAGCGCGCTGGGTAGCGATAATGTAACCTTAATCGGTACCGATCCTGTCAAGCACAAGGCAAACGCGTGGAAGGTGGTTGAAATCCTGCACGGTATGGGCGGCGGTTCGCTGTTTATCAAGACCCATCCTAAATCCAGCAACCTGTGGGTAGACGCGCCGTTGAACCCGGATCAGAAATTCAGCCAGTCTATTGCGGTGTTTGATATCAGACACCTAGATAAAGGCTTC…
20	OTU20	0	0	1	0	0	0	0	0	TGGGACAGTACACATCGTTACTTTTTAACAGCGGCCAACAAATCAAACAAAATTGCCGTCATCGATTCTAAAGATCGTACACTGACCGCATTGATTGATGTCACCGAGATTCCACATCCTGGTCGTGGTGCAAACTTCATCCATCCTAAATATGGTCCAGTGTGGGCAACCAGTGCTCTGGGTAGCGATAACATCACGTTGATCGGTACCGACCCTGTCAAGCATAAGCAAAATGCCTGGAAAGTGGTCGAAATATTGCACGGCATGGGCGGCGGATCGCTGTTTATCAAAACGCATCCTAAATCCAGCAACCTGTGGGTAGATGCGCCATTGAACCCTGACACGAAGATCAGCCAGTCGATCGCCGTGTTTGACATCAAAAATCTCGACAAAGGTTTC…
24	OTU24	0	0	0	0	0	0	1	0	TGGGACAGTACGAAGCGGTATTTCCTGACCGCGGCTAACCAGTCCGACAAGATCGCCGTGATCGACTCGCGCGACCGTGAGCTGGAGGCTTTGATCGACGTCACAAAGATTCCGCACCCCGGGCGAGGCGCAAACCTGCTTGATCCCGAGTTTGGACCGGTCTGGGTCACCAGCGCACTGGGTAACGAGAAGATCACCATGATCGCGACTGACCCGGAGGAGCATCCACAGTATGCCTGGACAGTTGTCAAAGTAGTCAGCGGGCAGGGCGGGGGCTCAGTATTCGTCAAGACTCATCCAGTGTCGAAAAATCTCTGGGTAGACACGCCTTTGAATCCGGATACGGCTATCAGCCAGACGGTGGCGGTATTTGATATCGAGAATCTCGATGCGGGCTAC…
25	OTU25	0	0	0	1	0	0	0	0	TGGGACAGTACTCACCGCTACTTCCTGACCGCGGCCAACAAGTCCAACAAGGTCGTCGTCATCGACTCCAAGGAGCGTAAGCTGGCCGCGATGGTCGACGTCGACAAGATCCCGCACCCGGGCCGCGGCGCCAACTTCATCCATCCGAAGTTTGGCCCTGTATGGGCAACCAGCGCGCTGGGTAACGACAACATAACGCTGATCGGAACCGACCCCGTCAAGCACAAGGCCAATGCCTGGAAAGTGGTCGAAACCCTGCACGGCATGGGCGGCGGTTCGCTGTTCATCAAGACGAATCCGAAATCCACCAACCTGTGGGTAGATGCGCCATTGAACCCTGACACGAAGATCAGCCAGTCGATCGCCGTGTTTGACATCAAAAATCTCAACAAAGGTTTC…
28	OTU28	0	1	0	0	0	0	0	0	TGGGACAGTACTCACCGCTACTTCCTGACCGCGGCCAACAAGTCCAACAAGGTCGTCGTCATCGACTCCAAGGAGCGTAAGCTGGCCGCGATGGTCGACGTCGACAAGATCCCGCATCCCGGACGTGGCGCCAACATAGCAGACCCGAAATACGGTCCGGTGTGGATTACCAGTGCACTTGGTAATGAAAATGTCACGGCCATTGCGACCGATCCGGCCAGCAATCCTGAGCATGCCTGGAAGGTGGTACGTACGCTGAAAGGTATGGGTGGCGGCTCACTGTTCGTCAAGACCCATCCGCATTCAAAGAATCTGTGGGTAGATGCACCGTTGAACCCGGATACCAAGATCAGTCAGAGCGTTGCCGTATTCGACGTGGGCAATCTCGACAAGGGTTTT…
30	OTU30	0	0	0	0	0	0	0	1	TGGGACCATAGCAAACGCTATTTCATCACCGCGGCGAATGCCAGCAACAAGATAGTGGTCGTGGATGTGCAGGAGCAGGCCCTTGAAGCGCTCATCGATGTCGGCAGCGTACCGCATCCAGGCCGGGGGGCGAACTTCGTGCACAAGACCTATGGGCCGGTGTGGGTCACCAGCGCGCTGGGCAACGACAAGGTCACGCTGATCGGCACCGACCCGGTAGGCCACCCGGACCAGGCCTGGAAGGTGGTGCAGGTGCTGAAGGGGCAGGGCGGCGGCTCCCTGTTCGTCAAGACCCATCCGAAGTCCCGCAACCTGTGGGTGGACACCCCGCTCAACCCGGACGAGGCCATCAGCCAGTCGGTGGCGGTGTTCGACATCAACAACCTCGACAAGGGTTTC…
31	OTU31	0	0	0	0	0	0	0	1	TGGGACCATAGCAAACGCTATTTCATCACCGCGGCGAATGCCAGCAACAAGATAGTGGTCGTGGATGTGCAGGAGCAGGCCCTTGAAGCGCTCATCGATGTCGGCAGCGTACCGCATCCAGGCCGGGGGGCTAACTGGCAGGATCCGGTTTATGGCTGGGTGAATGCGACACCGCATATCGGCAGTCCCTATATCTCGGTGTATGGCGCGGACCCGGTCAACAAGCCGGAGCATGCCTGGAAGATGGTCGAATCCATCGACGGTCAGGGCGGCGGCTCGCTGTTCATCAAGACGCATCCCAAGTCGAACCATCTGTATGTCGACACTGCGCTGAACCCCGACACCAAGATCAGTCAGAGTGTCGCCGTGTTCGATATCGCCAGCCTCGACAAAGGCTTC…
32	OTU32	0	0	0	0	0	0	1	0	TGGGACCATAGCAAACGCTATTTCATCACCGCGGCGAATGCCAGCAACAAGATAGTGGTCGTGGATGTGCAGGAGCAGGCCCTTGAAGCGCTCATCGATGTCGGCAGCGTACCGCATCCAGGCCGGGGGGCTAACTGGCAGGATCCGGTTTATGGCTGGGTGAATGCGACACCGCATATCGGCAGTCCCTATATCTCGGTGTATGGCGCGGACCCGGTCAACAAGCCGGAGCATGCCTGGAAGGTGGTCGAGAGCCTGCAGGGCCAGGGCGGTGGTTCACTGTTCCTCAAGACACATCCGAAATCACACCACCTGTACGTCGACACCACGCTGAACCCGGATGAAAAGGTCAGCCAGTCGATCGCGGTGTTTGACATCCGCGACCTGAGCAAGGGTTAC…
54	OTU54	0	1	0	0	0	0	0	0	TGGGACTCGACCCAGCGTTACTTCCTGACGGCGGCCAACAAGTCCAACAAAATCGCGGTGATCGACTCCAGGGATGACGATCTGGAAGCGCTGGTCGATGTCCACGAAATCCCGCACCCGGGTCGCGGCGCGAACATCAAGGACCCGAAATACGGCCCGGTCTGGGTCACCAGCGCGCTCGGCAACGAGAATGTCACGGTGATCGGTACCGACCCGGTAAAACACAAGGATCATGCCTGGAAGGTGGTGCGTACGCTCAAGGGCCAGGGTGGTGGCTCGCTGTTCGTGAAGTCCCATCCCAAGTCCAGCAACCTGTGGGTGGATTCGCCACTGAATCCGGACACCAAGATCAGCCAGAGCGTCGCGGTGTATGACGTGAACAACCTCGACAAGGGTTTC…
55	OTU55	0	0	0	0	0	0	0	1	TGGGACTCGACCCAGCGTTATTTCCTGACGGCGGCCAACAAGTCCAACAAGATCGCGGTAATCGACTCCAAGAATGACGATCTGGTAGCGCTGGTCGATGTCCACGAGATACCGCATCCGGGACGTGGCGCGAACATCGAGGATCCGAAATACGGACCGGTCTGGGTCACCAGCGCGCTCGGCAACGAAAATGTAACCATGATCGGCACCGACCCGAAGAAACACAAGGACAATGCCTGGAAGGTGGTGCGCACACTCAAGGGCCAGGGCGGTGGATCGCTGTTCGTCAAGTCGAACCCCAGGTCGAACCATCTGTATGTCGACACTGCGCTGAACCCCGACACCAAGATCAGTCAGAGTGTCGCCGTGTTCGATATCGCCAGCCTCGACAAAGGCTTC…
65	OTU65	0	0	0	0	0	0	1	0	TGGGATATTACCAAGCGGTACTTCCTTACGGCCGCCAACAAGTCGGACAAGATTGCTGTCGTCGACTCGAAGGATCGCAAGCTCGTCAAGCTGGTCGACGTCGACAAGATTCCGCACCCGGGTCGCGGCGCAAACTTCCTGCACCCGACCTACGGCCCCGTCTGGGTCACGAGCGCCCTCGGCAACGAGAAGGTCACGATGATCGGAACGGATCCCGAAGGGCATCCGGATCACGCGTGGAAAGTCGTGCAGGTCGTATCGGGCCAGGGCGGCGGTTCACTGTTCGTGAAGACCCATCCCAAGTCGAACCATCTCTATGTCGACTCGCCGCTCAATCCGGAAGCAGAGGTCTCCTCGTCGGTGATCGTGTTCAACGTCGAGGACCTGACCGAGGAAGAG…
83	OTU83	0	0	0	0	1	0	0	0	TGGGATTCCACCAAGCGTTACTTTCTCACCGCCGCCAACCAGTCGGACAAGATTGCGGTGGTGGACTCCAAGGAGCGGAAGCTGGCGGCCATGGTGGATGTCGACAAGATTCCGCATCCTGGTCGTGGGGCGAACTTCAGGCATCCCGTATATGGCCCAGTCTGGGTCACCAGCGCCCTGGGTAATGACAAGATCACCATGATCGGCACCGACCCGAAGGGCAATGCAAAGTACGCGTGGAAATCCCTGGGCGCGATCCGGGGCCAGGGCGGTGGCTCGCTGTTCGTGAAGACCCATCCGAAGTCGAAGAACCTGTGGGTCGACGCGCCATTGAATCCTGACCCCGCGATAAGCCAGTCAATTGCCGTCTTTGACATCAACAACCTCGACGGCGGCTTC…
84	OTU84	0	1	0	0	0	0	0	0	TGGGATTCCACCCACCGCTATTTCCTGACCGCGGCCAACCAGTCGGACAAGATCGCGGTGGTCGACTCGAAAGATCGCAATCTGGAAGCCCTGATCGACGTGACCAAGATTCCGCACCCGGGACGTGGGGCCAACCTGATCGATCCCGAGTTCGGGCCGGTCTGGGCGACCAGTCACCTCGGTGACCAGACGATCGCGATGATCGGCACCGATCCGGCGGGGCATCCGGACCAGGCCTGGAAGATGGTGCAGTCGATCGACGGCCAGGGCGGCGGTTCGCTGTTCGTCAAGTCGCACCCCAAGTCCAGCAACCTGTGGGTGGATACGACACTGAATCCCGACACCAAGATCAGCCAGAGCGTTGCGGTGTATGACGTGAACAACCTCGACAAGGGCTTT…
89	OTU89	0	0	1	0	0	0	0	0	TGGGATTCCACCCATCGCTACTTCCTGACGGCTGCCAACAAGTCCGACAAGATCGCGGTGATCGATTCCAAGGAGGACAAGCTGGCCGCGCTGATTGATGTCACCAAGATCCCGCATCCGGGACGTGGTGCCAACCTGGTCGATCCGAAGTACGGACCGGTCTGGGTCACCAGTGCACTGGGCAACGAAAATGTCACCGTCATCGGGACTGATCCGGAGCAGCACAAGGACAATGCCTGGAAGGTGGTGCGTACCCTGAAGGGACAGGGTGGCGGTTCGCTGTTCGTCAAGTCCAACCCGAATTCCAGCAACCTGTGGGTGGACTCGCCGCTGAATCCGGATGCGAAAATCAGCCAGAGCGTCGCGGTGTATGACGTGAACAATCTCGACAAGGGCTTT…
90	OTU90	0	0	0	0	0	1	0	0	TGGGATTCCACCCATCGCTATTTTCTGACGGCCGCCAATCAGTCGAACCGGATCGCGGTCATCGACTCCAGAGAGCGCCGGCTCGTCGCTCTGCCCGAGGTGACCAAGATCCCCCATCCCGGCCGCGGCGCCAACCTGGCGGATCCGAAATATGGTCCGGTCTGGATTACCAGTGCGCTGGGTAACGAAAACGTCACGGCCATCGGCACCGACCCGGCGGAAAACCCCGAGCATGCGTGGAAGGTGGTGCGTACCCTGAAGGGCCAGGGCGGCGGATCACTGTTCGTCAAATCGAACCCCAAGTCGAACAACCTGTGGGTGGATTCACCGCTCAACCCGGATGCGAAGATCAGCCAGAGCGTCGCGGTATATAACGTGAAACACCTCGACAAGGGCTAC…
94	OTU94	0	0	0	0	1	0	0	0	TGGGATTCGACCAAGCGGTATTTCCTGGTCGCAGCGAACCAGTCGAACAAGATCGCGGTGGTCGACACCAAGGAAGGCAAGCTCGCCGCGCTCATTGACGTCGGCAAGATTCCGCATCCGGGGCGCGGCGCGAACTTCGTCGATCCGAAATTCGGACCGGTCTGGGCCACCAGCGACCTGGGCGACGAAGGCCTGGCGGTGATCGGCACCGACCCCGAGGGACACCCGGACAATGCCTGGAAGGTGGTGCGCATCCTCAAGGGTCAGGGTGGAGGTTCGCTGTTCATCAAGACCCATCCCGAGTCCACCAATCTCTACGTGGATACGGCACTCAACCCTGTCGATTCCGCGAGCCAGAGTGTGGCCGTCTTCGATATCAACAACATGGATGCCGGCTAC…
95	OTU95	0	1	0	0	0	0	0	0	TGGGATTCGACCAAGCGGTATTTCCTGGTCGCAGCGAACCAGTCGAACAAGATCGCGGTGGTCGACACCAAGGAAGGCAAGCTCGCCGCGCTCATTGACGTCGGCAAGATTCCGCATCCGGGGCGCGGCGCGAACTTCGTCGATCCGAAATTCGGACCGGTCTGGGTCACCAGCGCGCTCGGTAACGAAAATGTGACCATGATCGGCACCGACCCGAAGGGCCACAAGGCGAATGCCTGGAAGGTGGTGCGCAACCTCAAGACCCAGGGCGGCGGGTCACTGTTCATCAAGACTCATCCGAAGTCCAGGAACCTCTGGGTCGACAATCCGCTGAATCCGGATACGGCCATCAGCCAGTCGGTCGCGGTGTTTGACATCAACGATCTGGACAAGGGCTTC…
100	OTU100	0	1	0	0	0	0	0	0	TGGGATTCGACTAAGCGCTATTTCCTGACCGCGGCCAACCAGTCGGACAAGATCGCGGTGGTCGACTCGAAAGATCGCAATCTGGAAGCCCTGATCGACGTGACCAAGATTCCGCACCCGGGACGTGGGGCCAACCTGATCGATCCCGAGTTCGGGCCGGTCTGGGTGACCAGCGCGCTCGGTAACGAGAACGTCACGGTGATTGGTACCGACCCGAAGAAGCACAAGGCCAATGCCTGGAAGGTCGTGCGTACGCTCAAGGGCCAGGGGGGCGGCTCGCTGTTCGTCAAGTCGAACCCCAAGTCCAGCAACCTGTGGGTCGATTCACCGCTCAACCCGGACACCAAGATCAGCCAGAGCGTCGCGGTGTATGACGTGAATAACCTCGACAAGGGCTTT…
149	OTU149	0	0	0	0	0	0	0	2	AACAAGTCCAACAAGATCGCGGTGATCGACTCCAAGCTGGACACACTGGCGGCGCTGGTGGACGTCACCGAGATCCCGCATCCCGGCCGCGGCGCCAACCTGGCGGATCCGAAATATGGTCCGGTCTGGATTACCAGTGCGCTGGGTAACGAAAACGTCACGGCCATCGGCACCGACCCGAAGGGCCACAAGGCGAATGCCTGGAAGGTGGTGCGCACACTGAAAGGCCAGGGCGGCGGATCACTGTTCGTCAAATCGAACCCCAAGTCGAACAACCTGTGGGTGGATTCACCGCTCAACCCGGATGCGAAGATCAGCCAGAGCGTCGCGGTATTCGACATCGCCAGCCTCGAAAAAGGCTTCAAGGTGTTGCCGATCGCCGAGTGGGCGGAACTGGGT…
153	OTU153	1	0	0	0	0	0	0	0	AACAAGTCCAACAAGGTGGCCGTGGTGGACTCCAAGGAACAGAAGCTGGCGGCCCTGGTCGACGTCGGTGCCATCCCTCATCCCGGTCGGGGTGCCAATTTCGTGGACCCGAAGTACGGTCCGGTATGGGCAACCAGCGACCTCGGGGATGACCAGATCACACTGATCGGAACCGATCCCGATGGTCACCCCGACCAGGCATGGAAGGTCGTGCGCACCCTGAAGGGCCAGGGCGGCGGCTCGCTGTTCGTCAAATCGAACCCCAAGTCGAACAACCTGTGGGTGGATTCACCGCTCAACCCGGATGCGAAGATCAGCCAGAGCGTCGCGGTATATAACGTGAAACACCTCGACAAGGGCTTTGAGGTATTACCAATCGCCGAGTGGGCCGGTATCGAG…
156	OTU156	0	0	0	0	1	0	0	0	AACAATTCGAACCGCATTGCGGTGGTTGATTCCAGGGACCAGAATCTGGAAGCACTGATCGAAGTGCACGAGATTCCACATCCGGGACGCGGCGCCAACTTCGTCGATCCTGAATTCGGGCCCGTCTGGGCGACATCGGGGCTAGGTAATGACAACGTCACATTGATCGGCACCGATCCGGAAGGTCACCCCGAGAGCGCATGGGAAGTCGTGCGCATTCTCGATGGCCAGGGTGGTGGGTCCTTGTTCATCAAGACTCACCCCAATTCCACGAACCTCTGGGTCGATTCACCACTCAACCCGGACCCGACGATCAGTCAGTCCGTTGCAGTGTTCAATATCAGCAATCTCGATGCCGGCTTTGAAGTACTTCCGATCGCGGAATGGGCGGATCTTGGA…
159	OTU159	0	1	0	0	0	0	0	0	AACCAGTCGGACAAGATCGCGGTCATCGATTCCAAGGAAGACAAGCTGACGGCGCTGATCGATGTCACCAAGATTCCGCACCCGGGTCGCGGCGCCAACCTGACGGATCCCAAATACGGACCGGTCTGGGTGACCAGTGCGCTGGGTAACGAGAACGTTACGGTGATCGGTACCGACCCGGTGAAGCACAAGGACAATGCCTGGAAGATGGTCCGCCACATCGATGGCCAGGGCGGCGGCTCGCTGTTCATCAAGACCCATCCGAAGTCGCATTGGCTCTACGTCGACACGCCCCTCAATCCCGAAGCGGCCATCGCCTCTTCGGTCGCGGTGTTCGATATCCGCAATCTGAAGAAGGAACCCAAGGTCCTGCCGATCGGCGAATGGTCGGGGATCTCC…
167	OTU167	0	0	0	0	0	1	0	0	GACTCCACGCACCGTTACTTCATGACGGCGGCGAACAAGTCCAACAAGATCGCGGTGATCGACTCCAAGCTGGACACCCTGACGGCGCTGGTCGATGTGACCGAGATCCCGCATCCCGGTCGCGGCGCCAATGTGCATGACCCGAAATACGGCCCGGTGTGGATTACCAGTGCGCTGGGTAATGAAAACGTCACGGCCATCGGCACCGACCCGGCGGAAAATCCTGATCATGCCTGGAAGGTGGTGCGTATCCTGAAGGGTCAGGGCGGCGGTTCACTGTTCGTCAAGACCCATCCCGAGTCGAAGCACCTGTACGTGGATACGCCGCTGAACCCGGCGGAGAGCATCAGCCAGACGATCGCGGTGTTCAACACCGATAACCTCGACAAGGGCTACCAA…
168	OTU168	0	1	0	0	0	0	0	0	TGGGACAGCAGCAAGCGCTATTTCCTGACCGCGGCCAACCAGTCGGACAAGATCGCGGTCATCGATTCCAAGGAAGACAAGCTGACGGCGCTGATCGATGTCACCAAGATTCCGCACCCGGGTCGCGGCGCCAACCTGACGGATCCCAAATACGGACCGGTCTGGGTGACCAGTGCGCTGGGTAACGAGAACGTTACGGTGATCGGTACCGACCCGGTGAAGCACAAGGACCATGCCTGGAAGGTCGTGCGTACCCTCAAGGGTCAGGGCGGCGGTTCGTTGTTCATCAAGACCCATCCGAAGTCACCAAATCTGTACATCGATACTGCACTCAATCCTGACGAGAAGATCAGTCAGTCGGTCGCGGTGTTCAACATCAAGGATCTGGACAAGGGCTTT…
169	OTU169	0	1	0	0	0	0	0	0	TGGGACAGCAGCAAGCGCTATTTCCTGACCGCGGCCAACCAGTCGGACAAGATCGCGGTGGTCGACTCGAAGGATCGCGAACTGGAAGCCCTGATCGACGTGACCAAGATTCCGCACCCGGGACGCGGGGCCAACCTCGTAGATCCGAAATTCGGACCGGTCTGGGCCACCAGCGACCTGGGCGACGAGGCCTGGAAGGTGGTGCGCACGCTGAAGGGCCAGGGCGGCGGATCGCTGTTCGTCAAGTCGAACCCCAGGTCGAACAACCTGTGGGTGGATTCGCCACTCAACCCGGATGCGAAAATCAGCCAGAGCGTCGCGGTGTTCGATATTGAAAACCTCGAGAAGGGCTATGAGGTATTGCCGATCGCCGAATGGGCAGGCCTGGGCGAGGGACCG…
179	OTU179	0	1	0	0	0	0	0	0	TGGGACGTTACGCATCGCTACTTCCTGACAGCGGCCAACCAGTCCGACAAGATCGCGGTGGTCGACTCCAGGGAGCGCGAACTGACGGCCCTGATCGATGTCGACAAGATCCCGCACCCGGGACGCGGCGCCAACTTCGTGCACCCGAAATTCGGACCTGTATGGGGTACCAGCGCGCTGGGTAACCAGAAGGTCACGCTGATCGGAACCGATCCCGGCAAGCACAAGGAAAATGCCTGGAAAGTGGTGCAGGTGCTGGAAGGACAGGGCGGCGGTTCGCTGTTCATCAAGACGCATCCCAAGTCGAACCATCTGTATGTCGACACTGCGCTGAACCCCGACACCAAGATCAGTCAGAGTGTCGCCGTGTTCGATATCGCCAGCCTGGAGAAAGGCTTC…
184	OTU184	0	0	0	1	0	0	0	0	TGGGACTCGACCCAGCGCTACTTCATGACTGCCGCCAACAAGTCCAACAAGGTGGCCGTGGTGGATTCCAAAGACCAGAAGCTCGCCGCCATGGTCGAGGTCGGGGCTATCCCCCACCCTGGCCGCGGTGCGAACTTCGTCGACGCTGAGTTCGGTCCGGTGTGGGCGACCAGCGACCTTGGCGACGACCAGATCTCCCTGATAGGCACGGATCCGGTCAAGCACAAGGCGAATGCCTGGAAGGTGGTGCGCACGCTCAAGGGCCAGGGCGGCGGATCGCTGTTCGTCAAGTCTAACCCCAAGTCGAACAACCTGTGGGTGGATTCACCGCTCAACCCCGATGCGAAGATCAGCCAGAGCGTCGCGGTGTACGATGTGAAACACCTCGACAAGGGCTTT…
203	OTU203	0	1	0	0	0	0	0	0	TTTGATTCGACCCTGCGCTACTTCCTGGTCGCGGCCAACGCCCGCGGCAAGGTGGCGGTGATCGACACCAAGGAAGACAAGCTGGTCGCCCTCGTCGAAACCGAAGGCCAGACCCCGCACCCGGGACGCGGCGCGAACTTCGTGCACCCGGTCTTCGGGCCGGTCTGGGCGACCTCGCATCTCGGCGACGACACCATCTCGCTGATCGGCACCGACCCGAAGAGCCACGAGGCGAATGCCTGGAAGGTGGTACGCACGCTGAAAGGCCAGGGCGGCGGATCACTGTTCGTCAAATCGAATCCCAAGTCGAACAATCTGTGGGTGGATTCGCCGCTCAACCCGGATATGAAAATCAGCCAGAGCGTCGCGGTGTATGACGTGAAACACCTCGACAAGGGC…
219	OTU219	0	0	0	1	0	0	0	0	TGGGATGTGACCCACCGTTATTTCCTGACCGCGGCCAACCAGTCCGACAAGGTTGCCGTGGTGGATCCAAAAGATCGTGAGCTGGAGGCGCTGATTGATGTGGACAAGATTCCTCACCCGGGCCGCGGGGCCAACTTCGTTCACCCGACCCATGGGCCGGTATGGGCGACCAGCGCCCTGGGCAACGAAAAGATCACCCTGATCGGCACCGACCCGGAAGGCCACAAGGACAATGCCTGGAAAGTGGTGGAAACCCTCAAGGGGCAGGGTGGCGGCTCGCTGTTCATCAAAGCGCATCCCAAGTCGAACCATCTGTATGTCGACACTGCGCTCAACCCCGACACCAAGATCAGTCAGAGTGTCGCCGTGTTCGATATCGCCAGCCTCGACAAAGGCTTC…
224	OTU224	0	0	0	1	0	0	0	0	TGGGACTCGACCCAGCGCTATTTCCTGACAGCGGCCAACAAGTCCAACAAAATCGCAGTGATCGATTCCAAGAATGACAACCTGGCAGCACTGGTCGATGTCACCGAGATACCGCACCCGGGGCGCGGCGCGAACATCAAGGATCCGAAATACGGACCGGTCTGGGTCACCAGCGCGCTCGGCAACGAGAATGTGACCATGATCGGCACCGACCCGAAGGGTCACAAGGCGAATGCCTGGAAGGTGGTGCGCACGCTCAAGGGCCAGGGCGGCGGATCGCTGTTTGTGAAATCGCATCCGAATTCCAGCAACCTGTGGGTGGACGCGCCGCTGAACCCCGACACCGCGTTTTCACAGAGCGTCGCGGTTTACGACATCAACAACCTGGAGGTGGGTTCG…
231	OTU231	0	0	0	0	0	0	0	1	TGGGATTCCACTCACCGTTATTTCATGACAGCAGCCAACAAGTCCAACAAGGTGGCGGTGATCGATTCCAAGGAAGGCAAACTGACGGCAATGGTTGATGTCACGAGATCCCCGCATCCGGGGCGCGGTGCCAACCTGAAGGATCCGAAGTACGGTCCTGTCTGGGTGACCAGTGCACTGGGCAATGAAAACGTCACGGCCATTGCGACCGATCCGAAGTGGCACAAGGATCATGCCTGGAAGGTGGTGCGGACACTGAAGGGGCAGGGCGGTGGTTCACTGTTCGTGAAGACCCATCCCAAGTCCAAAAACCTGTGGGTAGATACACCGTTGAATCCGGATGCCAAGGTCAGCCAGAGCGTGGCGGTATTTGACGTCAACAACCTCGACAAGGGCTTT…
235	OTU235	0	0	0	1	0	0	0	0	TGGGACAGTACTCACCGCTACTTCCTGACAGCGGCCAACAAGTCCAACAAGATCGCTGTGATCGACTCCAAAAATGACGATCTGGTAGCGCTGGTCGATGTCCACGAGATACCGCACCCGGGACGTGGCGCGAACATCAAGGATCCGAAATACGGACCGGTCTGGGTCACCAGCGCGCTCGGCAACGAAAATGTGACCATGATCGGCACCGACCCGAAGGGCCACAAGGCGAATGCCTGGAAGGTGGTGCGCACGCTGAAAGGCCAGGGCGGTGGGTCGCTGTTCGTGAAGACTCATCCCGAGTCCAGGAATCTGTGGGTGGATTCACCACTGAACCCGGATACCAGGATCAGCCAGAGCGTTGCCGTCTATGATGTCAACAACATCGACAAGGGTTTT…
250	OTU250	0	0	0	0	1	0	0	0	TGGGATATCTCGAAGCGGTATTTCCTGACGGCCGCTAACAAGTCGGACAAGGTCGCGGTCGTGGATTCCAAGGAGCGTAAACTGGTTACACTCGTCGACGTCGACAGCATTCCGCATCCGGGCCGGGGCGCCAATTTCCGCCATCCGGAATTCGGGCCGGTCTGGGCGACGAGCGCGCTCGGCAACGACAAGATCACGATGATCGGCACCGATCCGGAGAAGCACAAGGGCAACGCATGGAAAGCCGTTCGCAAGCTGCAGGGTCAGGGCGGCGGCTCACTGTTCGTCAAGAGCCACCCGAAGTCGACAAATCTATGGGTGGATTCACCATTGAACCCGGATCCGAAGATCAGTCAATCGGTCGCGGTATTCGACATCAACAATCTG
258	OTU258	0	0	0	0	0	0	0	1	TGGGACTCGACGTTGCGCTATTTCCTGACCGCAGCCAACAAGTCGAACAAGATCGCGGTGATCGATTCCAGGGATCGCAAACTCACAGCCCTGGTCGATACCACCGAAATCCCGCACCCCGGTCGCGGCGCCAACTTCATCCATCCGAAGTTTGGCCCTGTATGGGCAACCAGCGCACTGGGTAACGAGAAGATCACCATGATCGCAACCGACCCGGAAGAGCACCCGCAGTATGCCTGGAAGGTTGTGAAAGTGATCAGTGGCCAGGGCGGTGGCTCGGTATTCGTCAAGACTCATCCAGTGTCGAAAAATCTCTGGGTGGATACGCCATTGAATCCGGATACGGCTATCAGCCAGACGGTGGCGGTATTTGATATCGAAAAA
281	OTU281	0	0	3	0	0	0	0	0	TGGGATTCATCGCTGCGCTATTTCATGACAGCGGCCAACAAGTCGAACAAAATCGCAGTGGTCGATTCCAAGGAGGGCAAGCTGGCAGGGCTGATCGAGGTTGGCCAGATCCCGCACCCGGGACGTGGCGCCAACTTCGTACATCCGACGTTTGGGCCGGTATGGGCGACCAGTCATCTGGGTGACCAGACCATTGCATTAATCGGCACCGACCCCGAGGGTCATCCGGACAACGCCTGGAAGGTGGTCGAAGTGCTGAAAGGCCAGGGCGGCGGATCACTGTTCGTCAAATCGAACCCCAAGTCGAACAACCTGTGGGTGGATTCACCGCTCAACCCGGATGCGAAGATCAGCCAGAGCGTCGCGGTATATAACGTGAAACACCTCGACAAGGGCTTT…
283	OTU283	0	0	0	0	0	3	0	0	TGGGATTCGACTAAACGCTATTTCCTGACGGCCGCAAACAAATCGAACAAGGTTGCGGTCATCGATTCGAAGGAACGGAAGCTTGCGGCTTTGGTCGATGTCAAGACGATCCCGCACCCCGGTCGCGGCGCGAACTTCATCCACCCGGAATACGGGCCGGTCTGGGTCACGAGTGCGTTGGGCGACGACAGCATCACGATGATCGCCACTGATCCCGTGAATCATCCCGAGCATGCGTGGAAGGCCGTCGGTGTCCTGAAGGGTCAGGGCGGCGGCTCGCTGTTCGTCAAGACGCATCCGAAGTCCACGAACCTGTGGGTCGATTCTCCGCTGAATCCGGAAGAGTCGATCAGTCAGTCCGTGGCGGTCTTCGACATCAACGACCTGGATGCCGGCTAC…
285	OTU285	0	0	0	0	2	0	0	0	TGGGATTCAACCAAGCGTTACTTTCTGACGGCTGCAAACAAGTCGGACAAGGTGGCGGTAATTGATTCCAAAGAACGCAAGCTGGCCGCGATGGTTGATGTGGAGAAAATACCTCACCCCGGTCGCGGCGCTAACTTTATCCATCCGAAATACGGTCCGGTGTGGGTGACAAGTGCGCTGGGCGATGATTCGATTACCCTGATCGGTACCGACCCGGAAGGGCATCCGCAATATGCATGGAAATCGGTGGATGTGCTGAAGGGGCAGGGTGGTGGCTCGCTGTTCGTCAAGACGCATCCGAAATCGTCGAACCTGTGGGTTGATTCTCCGTTGAACCCGGACGCAGCGATCAGCCAGTCCGTTGCGGTTTTTGACATTAATAATCTGGACGCCGGTTAC…
286	OTU286	0	0	2	2	2	0	0	0	TGGGATTCCACGCACCGTTACTTCCTGACGGCAGCCAACAAGTCCAACAAGGTAGCGGTGATCGACTCCAAGGAAGACACCCTGACTGCGCTGATTGATGTTAACGAGATCCCGCATCCGGGTCGTGGTGCCAATATTCATGATCCGAAGTACGGTCCGGTATGGGTTACCAGTGCACTGGGTAATGAAAACGTCACCGCAATCGCGACAGATCCGGCCAGTAATCCCGAGCATGCCTGGAAGGTGGTCCGCACACTGAAGGGGCAGGGCGGTGGTTCGCTGTTTGTGAAAACCCATCCCGAGTCCAGAAACCTGTGGGTGGATTCGCCGTTGAATCCGGATACCGGCATCAGCCAGAGTGTGGCAGTGTTTGATATCGATAATCTCGACAAGGGTTTT…
291	OTU291	0	0	0	0	2	0	3	0	TGGGACCGAAGCAAGCGGTACTTTCTGACGGCGGCAAACCAGTCAAACAAGATCGCGGTTGTCGACTCCCGGGACCAGGGACTGGAAGCGATGATCGATGTCGACAAGATTCCGCACCCGGGCCGTGGCGCAAACTTCATCCATCCGAAATATGGACCGGTATGGACAACCAGTGCCTTGGGCAACGATAAGATCAGCATGATCGCGACCGACCCTGAAGGCCACCCGAAGGTTGCCTGGACATTGGTCGACGTGGCGCACGGCCAAGGTGGGGGATCGCTGTTTGTGAAGACCCACCCCAACTCCCACAACCTGTGGGTGGACTCACCACTGAATCCCGAACCTGCAATCAGCCAAAGCATCGCGGTGTTCGATATCAACGACGTCGATGCCGGCTAC…
311	OTU311	15	0	0	0	0	0	0	2	TGGGATGTCACTCACCGGTATTACCTCACTGCCGCCAACAAGTCAGACAAGATCGCGGTGATCGATTCAAGAAATCGTGATCTTGTGGCACTGGTCGATGTGACCGAGATTCCGCATCCGGGGCGTGGCGCAAACTTTGTGCATCCCAAGTTCGGTCCGGTGTGGGGAACCAGTGCGCTGGGTAACGAAAATATCACCCTGATCGGAACAGATCCTGAAAAACATCCGCAGCAGGCATGGAAGGTCGTAGAGATCCTTAAAGGACAGGGTGGCGGTTCCCTGTTTATCAAGACACATCCGTCATCGAAAAACCTGTGGGTCGATGCACCGCTTAACCCGGATGCGTCTATCAGTCAATCCGTTGCCGTGTTCGACATCGACAACCTGGACAAGGGTTTC…
317	OTU317	0	0	11	11	0	0	0	0	TGGGACAGCACCCACCGTTACTTCCTGACCGCGGCCAACAAGTCGAACAAGATTGCAGTGATCGACTCCAAGGAGCGCAAACTGGAAGCGCTGGTAGACGCGACTGAAATACCGCATCCGGGCCGTGGCGCTAACTTCATTCATCCAAAATTTGGTCCGGTGTGGGCAACCAGTGCGCTGGGTAACGACAACATTACCGTGATCGGCACCGATCCTAAAAAACATAAGAGCAATGCCTGGAAAGTGGTTGATACCCTGCACGGTATGGGCGGCGGATCGCTGTTTATCAAAACGCATCCTAAATCCAGCAACCTGTGGGTAGATGCGCCATTGAACCCTGACACGAAGATCAGCCAGTCGATCGCCGTGTTTGACATCAAAAATCTCGACAAAGGTTTC…
319	OTU319	0	0	6	0	1	0	0	0	TGGGACTCGACACACCGCTATTTCCTCACCGCAGCCAACAAGTCGAACAAGATCGCGGTGATCGATTCGAAAGAGGACAAGCTGGCGGCGCTGGTCGATGTCACCAGGATTCCGCACCCGGGCCGCGGCGCCAACCTCACGGATCCGGAATACGGCCCGGTCTGGGTGACCAGCGCCCTGGGTAACGAGAATGTCACCGTCATCGGTACCGACCCGGCCGGGCACAGGCAGAATGCCTGGAAGGTGGTGCGCACCCTGAAAGGACAGGGTGGCGGTTCGCTGTTCGTGAAATCCAATCCCCACTCCGGCAACCTGTGGGTGGATTCACCGCTCAACCCGGATGCGAAGATCAGCCAGAGCGTCGCGGTATATAACGTGAAACACCTCGACAAGGGCTTT…
325	OTU325	0	0	2	0	10	0	0	0	TGGGATTCCACCAAGCGTTACTTTCTCACCGCCGCCAACCAGTCGGACAAGATTGCGGTGGTGGACTCCAAGGAGCGGAAGCTGGCGGCCATGGTGGATGTCGACAAGATTCCGCATCCTGGTCGTGGGGCGAACTTCAGGCATCCCGTATATGGCCCAGTCTGGGTCACCAGCGCCCTGGGTAATGACAAGATCACCATGATCGGCACCGACCCGAAGGGCAATGCAAAGTACGCGTGGAAATCCCTGGGCGCGATCCGGGGCCAGGGCGGTGGCTCGCTGTTCGTGAAGACCCATCCGAAGTCCAACAACCTGTGGGTGGACAGTCCCCTGAATCCGGAAGAGGCCGTTAGCCAGTCGGTGGCGGTATTCAGTATCGACGAGTTGGGCGAGTGCCCG…
352	OTU352	0	0	0	0	2	0	0	0	TGGGATGCCAGCATGCGTTACTTCCTGACGGCCGCTAATAAGTCGGACAAGGTCGCGGTCGTGGATTCCAAGGAGCGTAAACTGGTTACACTCGTCGACGTCGACAGCATCCCGCATCCGGGCCGGGGCGCCAATTTCCGCCACCCGGAATTCGGGCCGGTCTGGTCCACCAGTGCCCTGGGCAACGAGAAGATCACCCTGATCGGTACCGACCCGGATGGGCACCCGGACAATGCCTGGAAAGTCGTGGAGACCCTCAAGGGCCAGGGCGGCGGCTCGTTGTTCATCAAGACGCATCCCGAGTCCGACAACCTGTGGGTGGATACGCCGCTGAACCCGGATGCCAAGGTCAGTCAGTCCGTTGCCGTGTTCGATATCAATAATCTCGAAGCCGGCTTC…
355	OTU355	0	0	0	1	0	0	0	1	AACAAGTCCAACAAGATCGCGGTAATCGACTCCAAGGAAGACAAGCTGGTGAAGCTGGTCGATGTGGGCAAGATTCCGCATCCGGGCCGCGGCGCCAACTTCGTGCACGCCAAATACGGCCCCGTGTGGAGCACCAGCGCGCTCGGCAACGACAACATCACGCTGATCGGCACCGACCCCGTCAAGCACAAGGCCAACGCCTGGAAAGTGGTCGATATCCTGCACGGCATGGGCGGCGGTTCGCTGTTCATCAAGACGAATCCGAAGTCCAGCAACCTGTGGGTTGATGCGCCGCTGAACCCGGACGCAACGCTGAGCCAGTCGATTGCTGTGTTCGACATCAACAACCTCGGCAAGGGTTTCGAACGGTTGCCGATCGCCGAATGGGCCAAGCTGGGT…
370	OTU370	1	6	1	39	0	19	0	0	TGGGACAGCACCCACCGCTATTTCCTGACCGCGGCCAACAAGTCGAACAAGATCGCCGTTGTCGATTCCAGGGACCGCAAGCTGGAAGCCCTGATCGACGTCACCGAAATCCCGCACCCGGGGCGCGGCGCCAACTTCATCCATCCGAAATACGGTCCCGTGTGGGCGACCAGCGCGCTGGGAAATGACAACGTCACGCTGATCGGCACCGACCCGGTCAAGCACAAGGCCAGCGCGTGGAAGGTTGTCGAAATCCTGCACGGCCTGGGCGGCGGTTCGTTGTTCATCAAGACCAATCCGAAATCCAGCAACCTGTGGGTCGATGCACCGCTGAATCCGGACGCCAGCATCAGCCAGTCGGTCGCGGTGTTCGATATCAACAACCTGGACAAGGGTTAC…
379	OTU379	0	0	0	2	0	1	0	0	TGGGATTCGACCCAGCGTTACTTCCTCACCGCTGCCAACAAGTCCAACAAGATCGCAGTGGTCGATTCCAAGGAAGGCGATCTGGAAGCCCTGATCGATGTGGGCAAGATTCCGCATCCGGGCCGCGGCGCCAACTTCGTCGATCCCCAGTTCGGTCCGGTGTGGGCGACCAGCGACCTTGGCGACGACCAGATCTCCCTGATAGGCACGGATCCGGTCAAGCACAAGGCGAATGCCTGGAAAGTGGTCGAAACCCTGCACGGCATGGGCGGCGGTTCGCTGTTCATCAAGACGAATCCGAAATCCACCAACCTGTGGGTCGATGCGCCGCTGAACCCGGACGCAACGCTGAGCCAGTCGATTGCGGTGTTCGACATCAACAACCTCGACAAGGGTTTC…
390	OTU390	1	2	0	0	0	0	0	0	TGGGATTCGACCAAGCGCTACTTCCTGACTGCGGCCAACCAGTCCAACAAGATTGCGGTGGTCGATTCCAGGGAACGCAAGCTGACGGCCATGGTGGATGTCGACAAGATCCCGCATCCGGGACGGGGCGCAAACTTCGTCCACCCGGTCTACGGTCCGGTCTGGGTGACCAGTGCGCTGGGCAACGAGAAAATCACCATGATCGGCACCGACCCGGTGGGCCATCCGCAATATGCCTGGAAAGCGGTCAAGGTGCTCAGCGGACAGGGCGGCGGTTCACTGTTCGTCAAGTCGCACCCCAAGTCCAGCAACCTGTGGGTGGATTCGCCGCTCAACCCGGATACCAAGATCAGCCAGAGCGTCGCGGTGTATGACGTGAACAATCTCGACAAGGGCTTC…
391	OTU391	0	60	0	0	0	0	0	1	TGGGACAGCACCCACCGGTATTTCCTCACCGCTGCCAACAAGTCCGACAAGATCGCGGTGATCGACTCCAAGGACCGCAAGCTTGCGGCACTGGTCGAGGTACCCAAGATCCCGCATCCGGGCCGGGGTGCGAATTTTAAGGATCCGAAGTATGGACCGGTGTGGTCCACCAGCTGCCTGGGCGATGATTGCCTGGCGGTCATCGGCACCGATCCCAAGGGTAACAAGGATAATGCCTGGAAGGTGGTGCGCAACCTGAAAACCCAGGGCGGCGGGTCACTGTTCATCAAGACTCATCCGAAGTCCAAGAACCTCTGGGTCGACAATCCGCTGAATCCGGATACAGCGATCAGCCAGTCGGTCGCGGTCTATGACATCAACAATCTGGATAAGGGATTC…
401	OTU401	0	0	3	0	0	2	0	1	AACAAGTCGAACAAGATCGCAGTGATCGATTCCAGGGACCGCAAACTCACAGCCCTGGTCGATACCACTGAAATCCCGCACCCCGGTCGCGGCGCCAACTTCATCCATCCGAAATACGGTCCGGTGTGGGCGACCAGTGCGCTGGGTAACGACAACATCACGCTGATCGGCACCGACCCCGTCAAGCACAAGGCCAACGCCTGGAAAGTGGTCGATATCCTGCACGGCATGGGCGGCGGTTCGCTGTTCATCAAGACCCATCCGAAGTCGCACAACCTGTATGTCGATACCGCGCTGAACCCGGACGAGAAGATCAGCCAGTCGGTGGCGGTGTACGACATCCGCAAGCTGGGTAAGGGCTACCAGGTCCTGCCGATCGCCGATTGGGCGAAACTGGGC…
403	OTU403	0	0	0	0	0	0	0	2	TGGGATTCCACGCACCGTTATTTCCTGACGGCTGCGAACAAGTCCAACAAGGTGGCGGTGATTGATTCCAAGGAAGACACCCTGACGGCGCTGGTCGATGTTACCGAGATCCCGCATCCCGGTCGCGGTGCCAACCTGGCGGATCCGAAATTTGGTCCGGTCTGGATTACCAGTGCACTGGGTAATGAGAACGTCACGGCCATTGGCACCGACCCGGCGGAAAACCCCGAACATGCCTGGAAGGTGGTGCGTACGCTGAAGGGTCAGGGCGGCGGTTCGCTGTTCGTGAAGACCCATCCGGAGTCGAAGAACCTGTGGGTGGATTCTCCGCTGAACCCGGATGAAAAGGTCAGCCAGTCGATCGCGGTGTTTGACATCCGCGACCTGAGCAAGGGTTAC…
423	OTU423	0	12	0	5	3	0	0	9	TGGGATTCATCGCTGCGCTATTTCATGACAGCGGCCAACAAGTCGAACAAAATCGCAGTGGTCGATTCCAAGGAGGGCAAGCTGGCAGGGCTGATCGAGGTTGGCCAGATCCCGCACCCGGGACGTGGCGCCAACTTCGTACATCCGACGTTTGGGCCGGTATGGGCGACCAGTCATCTGGGTGACCAGACCATTGCATTAATCGGCACCGACCCCGAGGGTCATCCGGACAATGCCTGGAAGATGGTGAAATCGTTCGACGGCCAGGGCGGCGGATCACTGTTCATCAAGACCCATCCAAAGTCGACCAACCTTTACGTCGACACTGCGTTGAACCCGGCAGAACCGATCAGTCAGTCGGTTGCCGTATTCGACATCAACAGCCTCGACAAGGGTTTC…
424	OTU424	0	0	2	0	0	0	0	0	TGGGACTCGACCCACCGCTATTTCCTGACGGCGGCCAACAAGTCGAACAAGATCGCGGTGGTCGACTCGAAGGAGGACAGGCTGGCGGCGCTGGTCGATGTCACCAGGATCCCGCACCCGGGCCGTGGCGCCAACCTCAAGGACCCGAAGTACGGACCGGTCTGGGTGACCAGTGCACTGGGTAACGAGAATGTCACGGTCATCGGTACCGACCCGGTCAGGCACAAGCAGAATGCCTGGAAGGTGGTGCGTACCCTGAAGGGCCAGGGCGGTGGGTCACTGTTCGTGAAATCCAACCCGCATTCCAGCAACCTGTGGGTGGATTCCCCGCTCAACCCGGATACCCGGATCAGCCAGAGCGTTGCGGTGTATGACGTGAATCACCTGGACAAGGGCTTT…
429	OTU429	0	0	4	2	0	0	0	0	TGGGATTCGAGCCTGCGTTACTTCCTGACAGCGGCTAACAAGTCGAACAAGATCGCGGTGATCGACTCCAAGGATCGCAAACTGACAGCACTGGTCGATGTCACCGAGATCCCTCACCCTGGTCGTGGTGCAAACTTCATCCATCCTAAATATGGTCCTGTGTGGGCGACCAGTGCTTTAGGTAATGATAACGTCACTTTAATCGGCACCGACCCTGTCAAGCATAAGAAAAATGCCTGGAAAGTGGTCGATACACTGCATGGTATGGGCGGCGGATCGCTGTTTATAAAAACGCATCCAAAATCCAGAAACCTGTGGGTAGATGCACCGCTGAACCCGGATACAAAGGTCAGCCAGTCGGTCGCTGTGTTTGATATCGACCATCTGGATAAGGGCTTC…
434	OTU434	0	0	1	1	0	0	0	0	TGGGATTCGACCAAGCGGTATTTCCTGGTCGCAGCGAACCAGTCGAACAAGATCGCGGTGGTCGACACCAAGGAAGGCAAGCTCGCCGCGCTCATTGACGTCGGTAAGATTCCGCATCCGGGGCGCGGCGCGAACTTCGTCGATCCGAAATTCGGACCGGTCTGGGCCACCAGCGACCTGGGCGACGAAGGCCCGGCGGTGATCGGCACCGATCCGGTGAAGAACAAGGCCCACGCCTGGAAGGTGGTCGAAACCCTGCACGGCATGGGTGGCGGTTCGCTGTTCATCAAGACGAATCCGAAATCCAGTAATCTCTGGGTCGATGCGCCGCTGAATCCGGACTCCAGCCTTAGTCAGTCCATCGCTGTATTCGACATCAGCAACCTCGACAAGGGTTTC…
446	OTU446	0	3	2	0	2	0	0	1	TGGGATTCGACCAAGCGGTATTTCCTGGTCGCAGCGAACCAGTCGAACAAGATCGCGGTGGTCGACACCAAGGAAGGCAAGCTCGCCGCGCTCATTGACGTCGGTAAGATTCCGCATCCGGGGCGCGGCGCGAACTTCGTGCATCCGAAATACGGCCCCGTGTGGGCAACCAGCGCACTGGGCAGTGACGACGTCACCCTGATCGGCACCGATCCGGCGAAGCACAAGGTCAACGCATGGAAGGTCGTCGAAGTCCTGCACGGCATGGGCGGCGGGTCGCTGTTCATCAAGACGCATCCGGAATCCAGCAACCTGTGGGTCGATGCGCCGCTGAACCCGGACGCCAAGCTGAGCCAGTCGATTGCGGTGTTCGACATCAATAACCTCGACAAGGGTTAC…
455	OTU455	14	0	2	0	0	0	0	4	AACCAGTCGGACAAGATCGCCGTGATCGATTCCAAAGAAGACAAGCTGGTGGCACTGATCGATGTCACCAAGATTCCGCATCCGGGGCGCGGCGCCAACCTCAAAGACCCGAAATACGGACCGGTCTGGGTGACCAGTGCGCTGGGTAACGCGAATATCACGGAGATTGGTACCGATCCGGTGAAGCACAAGGCCAATGCCTGGAAGGTCGTGCGTATACTCGAGGGCCAGGGCGGCGGATCGCTGTTCGTCAAGTCGAATCCCAAGTCCAGCAATCTGTGGGTGGATACGCCACTCAACCCGGATACCAAGATCAGCCAAAGCGTCGCGGTGTTTGACGTGAAACACCTCGACAAGGGCTTCGAGGTATTGCCGATTGCCGAGTGGGCGGATATCAAG…
468	OTU468	0	0	0	0	2	0	0	0	TGGGATTCCAGCAAGCGCTATTTCCTGACCGCGGCCAACCAGTCCAACAAGATTGCTGTGGTTGATTCCAGGGAGCGCAAGCTTGCGGCAATGATCGATGTGGACAAGATCCCTCATCCCGGCCGTGGTGCAAATTTCATACACCCTGTGTACGGACCTGTCTGGGTGACCAGCGCACTGGGCAATGAGAATATCACCCTGATCGGTACCGATCCCGAGAATCATCCCCAATACGCCTGGAAGGTCGTCAAGGTATTGACCGGTCAGGGTGGGGGATCACTGTTCGTCAAGACTAATCCCGAGTCGAATAATCTGTGGGTGGACTCGCCGCTCAATCCCGATCCCAAGATCAGTCAGTCGGTAGCGGTGTTCGACATCGACAATCTGGACAAGGGATTC…
490	OTU490	0	1	0	0	0	0	1	0	TGGGATTCGACCAAGCGGTATTTCCTGGTCGCAGCGAACCAGTCGAACAAGATCGCGGTGGTCGACACCAAGGAAGGCAAGCTCGCCGCGCTCATTGACGTCGGCAAGATTCCGCATCCGGGGCGCGGCGCGAACTTCGTCGATCCGAAATTCGGACCGGTCTGGGCCACCAGCGACCTGGGCGACGAAGGCCTGGCGGTGATCGGCACCGACCCGGTGAAGCACAAGAAAAACGCCTGGAAGGTGGTGCGGAAGCTCGAGGGCCAGGGCGGCGGGTCGCTGTTCATCAAGACGCACCCGAAGTCGCACAACCTGTGGGTGGATACGCCGCTGAATCCGGAAGCGGAGCTCGCCTCGTCAGTCGCGGTGTTCGATATCAGGCATCTCGACAAGCCGTAC…
501	OTU501	1	1	0	0	0	0	0	0	TGGGACTCGACCAAGCGCTACTTCCTGGTCGCAGCCAACCAGTCGAACAAGATCGCGGTGGTCGACACCAAGGAGGGCAAGCTCGCGGCGCTCGTCGACGTCGGCAAGATCCCGCACCCGGGACGCGGCGCGAATTTCGTCGACCCGAAGTTCGGACCGGTCTGGGCCACGGGCGACCTCGGCGACGAGGGCGTGGCGGTGATCGGAACCGATCCGGCGAAGAACAAGGCACATGCGTGGAAAGTCGTGCGCACGCTGAAGAGCCAGGGCGGCGGGTCGCTCTTCATCAAGACTCATCCCAAGTCGCACAACCTGTGGGTCGACACGCCGCTGAACCCGGACGAGGAAACCAGCCAGTCGGTTGCCGTGTTCGACACCTCGGACCTGTCCAAGCCCTAC…
520	OTU520	1	0	0	0	0	0	0	1	TGGGATAGCAGTGGGCGCTACTTCCTGAGTGCGGCCAACGAATCCAACAAGATTGCCGTGATCGACTCCAGGGAGCGCAAGCTGGCTGGGCTGGTCGAGGTCGGCCGGACACCGCACCCCGGCCGTGGTGCAAACTTCGAGCATCCCAAGTACGGCCCGGTGTGGGCCACCGGCCATCTCGGCGACAACAGCGTGGCGCTGATCGGCACCGACCCGAAGGGCCACAAGGCGAATGCCTGGAAGGTGGTGCGCACACTGAAAGGCCAGGGCGGCGGATCACTGTTCGTCAAATCGAACCCCAAGTCGAACAACCTGTGGGTGGATTCACCGCTCAACCCGGATGCGAAGATCAGCCAGAGCGTCGCGGTATATAACGTGAAACACCTCGACAAGGGCTTT…
534	OTU534	16	2	0	4	0	0	3	9	TGGGATTCCAGCAAGCGGTATTTCCTGACGGCGGCGAATCAGTCGGACAAGATTGCCGTGGTGGATTCCAGGGAGCGCAAGCTTACCGCGCTGATTGATGTCGACAAGATTCCGCATCCGGGACGCGGCGCGAATTTCATGCATCCGGAGTTTGGACCGGTGTGGGTCACCAGCGCACTGGGTAACGAGAAGATCACCATGATCGCAACCGACCCGGAAGAGCACCCGCAGTATGCCTGGAAGGTTGTGAAAGTGATCAGTGGCCAGGGCGGTGGCTCGGTATTCGTCAAGACTCATCCAGTGTCGAAAAATCTCTGGGTGGATACGCCATTGAATCCGGATACGGCTATCAGCCAGACGGTGGCGGTATTTGATATCGAAAATCTTGATGCCGGCTAC…
542	OTU542	0	0	0	0	6	0	3	0	TGGGATTCGACGAAGCGCTACTTCCTGACGGCGGCAAACCAGTCGAACAAGGTCGCGGTCATCGATTCCAAGGATCGCATACTGACAGCGATGGTCGACGTCGAGAAGATCCCGCATCCGGGTCGTGGTGCCAACTTTACGCACCCGACGTATGGCCCCGTCTGGGTGACCAGCGCCCTGGGTGACGACAGCATCACGATGATTGCCACCGACCCGGTCGGACATCCGCAGCACGCCTGGACATCTGTCGGTGTCTTGCGTGGCCAGGGCGGTGGGTCGCTGTTCGTCAAGACGCATCCGAAGTCGACGAACCTGTGGGTCGATTCACCATTGAATCCCAACGAGGAGATCAGTCAGTCCATCGCAGTTTTCGACATCAATAATCTGGATGCCGGCTAC…
559	OTU559	3	3	11	7	0	1	0	7	TGGGATTCGACCCAGCGTTACTTCCTCACCGCTGCCAACAAGTCCAACAAGATCGCGGTAATCGACTCCAAGGAAGACAAGCTGGTGAAGCTGGTCGATGTGGGCAAGATTCCGCATCCGGGCCGCGGCGCCAACCTGGCGGATCCGAAATATGGTCCGGTCTGGATTACCAGTGCGCTGGGTAACGAAAACGTCACGGCCATCGGCACCGACCCGGCGGAAAACCCCGAGCATGCGTGGAAGGTGGTGCGTACCCTGAAGGGCCAGGGCGGCGGTTCGCTGTTCGTGAAGACCCACCCGGAGTCGAGGAACCTGTGGGTGGATTCACCGCTGAACCCGGATACCAAGATCAGCCAGAGCGTCGCCGTATATGACGTCGACAACCTGGACAAGGGTTTT…
564	OTU564	0	85	0	1	1	0	0	1	TGGGATTCCACCCACCGCTATTTCATGACGGCAGCCAACCAGTCGGACAAGATCGCGGTCATCGATTCCAAGGAAGACAAGCTGACGGCGCTGATCGATGTCACCAAGATCCCGCATCCGGGTCGCGGCGCCAACCTGACGGATCCCAAATACGGACCGGTCTGGGTGACCAGCGCACTGGGTAACGAGAACGTCACCGTGATCGGTACGGACCCGGTGAAGCACAAGGACCATGCCTGGAAGGTCGTGCGTACCCTCAAGGGTCAGGGCGGCGGTTCGCTGTTCGTCAAGTCGCACCCCAAGTCCAGCAACCTGTGGGTGGATACGACACTGAATCCCGACACCAAGATCAGCCAGAGCGTTGCGGTGTATGACGTGAACAACCTCGACAAGGGCTTT…
569	OTU569	0	0	2	256	0	3	0	219	TGGGACAGCACGCACCGTTACTTCCTGACCGCGGCCAACAAGTCCAACAAGATTGCAGTGGTCGATTCCAAGGACCGTGACCTGGAAGCACTGATCGATGCCCATGAAATTCCGCATCCCGGTCGTGGCGCCAACTTCGTTCATCCGAAGTACGGCCCGGTCTGGTCAACCAGTGCGCTGGGTAGCGACCAGATCACGCTGATTGGTACTGACCCGGTCAAGCACAAGAAGAATGCGTGGAAAGTGGTCGAGACCCTGCACGGCATGGGCGGTGGTTCGCTGTTTATCAAGACCCATCCGAAGTCCAGCAACCTGTGGGTAGATGCACCGTTGAATCCGGATGCCGGTATCAGCCAGTCTGTCGCCGTGTTTGACATCAATCACCTGGACAAGGGTTTT…
570	OTU570	25	22	82	31	1	7	0	10	TGGGACTCGACCCAGCGTTATTTCATGACAGCGGCCAACAAGTCCAACAAAATCGCGGTGATCGACTCCAAGGACGACGATCTGGTAGCGCTGGTCGATGTCCACGAGATACCGCACCCGGGGCGCGGCGCGAACATCAAGGATCCGAAATACGGACCGGTCTGGGTCACCAGCGCGCTCGGCAACGAAAATGTAACCATGATCGGCACCGACCCGAAGGGCCACAAGGCGAATGCCTGGAAGGTGGTGCGCACACTGAAAGGCCAGGGCGGCGGATCACTGTTCGTCAAATCGAACCCCAAGTCGAACAACCTGTGGGTGGATTCACCGCTCAACCCGGATGCGAAGATCAGCCAGAGCGTCGCGGTATATAACGTGAAACACCTCGACAAGGGCTTT…
577	OTU577	8	0	0	0	0	1	0	0	TGGGACGCGACCCATCGCTATTTCCTGACCGCGGCCAACAAGTCGAACAAGATTGCGGTCATCGACTCCAAGGAGCGCAAGCTCGAGGCGTTGGTCGACGTCACCGAGATACCGCATCCGGGCCGGGGCGCCAACTTCATCCACCCCAAATACGGCCCGGTCTGGGCGACCAGCGCGCTCGGCAACGCCAACATCACGATGATCGGTACCGACCCGGAGAAGCACAAGGCAAATGCCTGGAAGGTGGTCGAGACGCTGCAGGGTATGGGCGGTGGTTCCTTGTTCATCAAGACCCATCCGAAGTCGAGCAACCTGTGGGTGGATGCACCGCTCAATCCAGCGGCCAATATCAGCCAGTCCATCGGCGTGTTCGACATCAACAACCTGGGCAAGGGCATC…
580	OTU580	4809	80	5256	8	52	11	33	6	TGGGATTCGACCAAGCGGTATTTCCTGGTCGCAGCGAACCAGTCGAACAAGATCGCGGTGGTCGACACCAAGGAAGGCAAGCTCGCCGCGCTCATTGACGTCGGTAAGATTCCGCATCCGGGGCGCGGCGCGAACTTCGTCGATCCGAAATTCGGACCGGTCTGGGCCACCAGCGACCTGGGCGACGAAGGCCTGGCGGTGATCGGCACCGATCCGGTGAAGAACAAGGCCCACGCGTGGAAGGTGGTCCGGAATCTGAAGAGCCAGGGCGGCGGGTCGCTGTTCATCAAGACCAATCCGAAATCGAAGCACCTGTACGTCGACAACGCGCTCAATCCGGATCCGAAGATCAGCTCGTCCGTGGCGGTTTATGATATCGGCAATCTCGACAAGGGACCG…
586	OTU586	0	2	1	95	0	16	0	2	AACAAGTCCAACAAGATCGCGGTAATCGATTCCAAGGAAGACACCCTGACGGCACTGGTCGATGTCACCGAGATCCCGCATCCCGGTCGTGGCGCCAATATCCAAGACCCGAAATACGGCCCGGTCTGGATTACCAGTGCGCTGGGCAACGAAAACGTCACGGCCATTGGTACCGACCCGGCAGAAAATCCTGATCATGCCTGGAAGGTGGTGCGTACCCTGAAGGGCCAGGGTGGCGGTTCGCTGTTCGTGAAGACTCATCCCGAGTCCAGGAATCTGTGGGTGGATTCACCACTGAACCCGGATACCAGGATCAGCCAGAGCGTTGCCGTCTATGATGTCAACAACATCGACAAGGGTTTTGAAGTGCTGCCGATTGCCGACTGGGCCGGTATCAAG…
591	OTU591	3	0	0	0	0	0	0	0	TGGGATTCGACCAAGCGGTATTTCCTGGTCGCAGCGAACCAGTCGAACAAGATCGCCGTGGTCGACTCCAAGGACCAGAAGCTGGTCGCCATGGTGGACGTGGGCGACATCCCCCACCCCGGACGCGGCGCCAACTTCGTCGACCCGGACAACGGCCCCGTGTGGGCGACCAGCCACCTGGGGGACAAGTCCGTGGTGCTGATCGGCACCGACCCCGACGGTCACCCGGACCAGGCGTGGAAGGTGGTGCGCAAGCTCGACGGACAGGGCGGCGGATCACTGTTCGTCAAATCGAACCCCAAGTCGAACAACCTGTGGGTGGATTCACCGCTCAACCCGGATGCGAAGATCAGCCAGAGCGTCGCGGTATATAACGTGAAACACCTCGACAAGGGCTTT…
598	OTU598	0	0	0	0	0	1	0	1	TGGGACTCCACGCACCGTTACTTCATGACGGCGGCGAACAAGTCCAACAAGATCGCGGTGATCGACTCCAAGGACGACGATCTGGTAGCGCTGGTCGATGTCCACGAGATACCGCACCCGGGGCGCGGCGCGAACATCAAGGATCCGAAATACGGACCGGTCTGGGTCACCAGCGCGCTCGGCAACGAAAATGTAACCATGATCGGCACCGACCCGAAGGGCCACAAGGCGAATGCCTGGAAGGTGGTGCGCACACTGAAAGGCCAGGGCGGCGGATCACTGTTCATCAAGACGCACCCGAAATCCCACCATTTGTACGTGGATACGCCCCTGAATCCCGACGCTGCGGTGAGCCAGTCGGTGGCGGTTTTCGACATCGATCATCTGGACGAACCGTAC…
615	OTU615	0	0	0	0	1	5	0	0	TGGGATTCGACCCAGCGTTACTTCCTCACCGCTGCCAACAAGTCCAACAAGATCGCAGTGGTCGATTCCAAGGAAGGCGATCTGGAAGCCCTGATCGATGTGGGCAAGATCCCCCACCCCGGACGCGGCGCCAATTTCACCGATCCTGAATTTGGTCCGGTCTGGGCGACATCCGGGCTTGGCAACGCCAATGTCACGATGATCGGCACTGACCCGGTGAACCATCCGGAAAACGCCTGGAAGGTTGTGCGCACCATCGATGGTCAGGGCGGCGGCTCATTGTTCGTCAAGACGCATCCCAACTCCAGCAACCTGTGGGTCGACTCTCCGCTCAATCCCGAAGAGACGATCAGCCAGTCGGTCGCGGTGTTCGATATCAACGACCTCGACAAGGGTTAC…
616	OTU616	0	0	0	0	16	0	0	0	TGGGATATCTCGAAGCGGTATTTCCTGACGGCCGCTAATAAGTCGGACAAGGTCGCGGTCGTGGATTCCAAGGAGCGTAAACTGGTTACACTCGTCGACGTCGACAGCATCCCGCATCCGGGCCGGGGCGCCAATTTCCGCCATCCGGAATTCGGGCCGGTCTGGGCGACGAGCGCGCTCGGCAACGACAAGATCACGATGATCGGCACGGACCCGGAAGACCACTCCGAACACGCGTGGAAGGTCGTCAAGGTCATGTCCGGCCAGGGCGGCGGGTCGCTGTTTATCAAGACGCATCCCGAATCGGACAATCTGTGGGTCGACACGCCGCTGAATCCGGAAGAAGCGATCAGCCAGACGGTGGCGGTATTCGACATCAATGATCTCGATGCCGGTTTC…
621	OTU621	0	4	0	0	0	0	0	0	TGGGACAGCACCCACCGGTATTTCCTCACCGCTGCCAACAAGTCCGACAAGATCGCGGTGATCGACTCCAAGGACCGCAAGCTTGCGGCACTGGTCGACGTACCCAAGATCCCGCATCCGGGCCGGGGTGCGAATTTCAAGGATCCGAAGTATGGACCGGTGTGGTCCACCAGCTGCCTGGGCGATGATTGCCTGGCGGTCATCGGCACCGATCCCAAGGGTAACAAGGATAATGCCTGGAAGGTGGTGCGCAACCTGAAGACCCAGGGCGGCGGGTCACTGTTCATCAAGACCCACCCCAACTCGCGCAACCTCTATGTCGACACGCCGCTCAATCCGGAGGCCGAGGTCGCCTCGTCGGTGGCGGTGTTCGATCTGGACAATCTCGACGCCGGCTAC…
632	OTU632	0	42	0	0	3	0	546	1	TGGGATATTACCAAGCGGTACTTCCTTACGGCCGCCAACAAGTCGGACAAGATTGCTGTCGTCGACTCGAAGGATCGCAAGCTCGTCAAGCTGGTCGACGTCGACAAGATTCCGCACCCGGGTCGCGGCGCAAACTTCCTGCACCCGACCTACGGCCCCGTCTGGGTCACGAGCGCCCTCGGCAACGAGAAGGTCACGATGATCGGAACGGATCCCGAAGGGCATCCGGATCACGCGTGGAAAGTCGTGCAGGTCGTATCGGGCCAGGGCGGCGGTTCATTGTTCGTCAAGACGCATCCGCAATCGACGAATCTGTGGGTCGACAGCCCGCTGAATCCCGATGAGGCCATCAGCCAGTCGGTTGCCGTGTTCGATATCAACAATCTCGACGCGGGCTTC…
635	OTU635	5	4	170	59	0	12	0	35	AACAAGTCGAACAAGATCGCGGTGATCGATTCCAGGGATCGCAAACTCACAGCCCTGGTCGATACCACCGAAATCCCGCACCCCGGTCGCGGCGCCAACTTCATCCATCCGAAGTTTGGCCCTGTATGGGCAACCAGCGCGCTGGGTAACGACAACATAACGCTGATCGGAACCGACCCCGTCAAGCACAAGGCCAATGCCTGGAAAGTGGTCGAAACCCTGCACGGCATGGGCGGCGGTTCGCTGTTCATCAAGACGAATCCGAAATCCACCAACCTGTGGGTCGATGCGCCGCTGAACCCGGACGCAACGCTGAGCCAGTCGATTGCGGTGTTCGACATCAACAACCTCGACAAGGGTTTCGAAAGGCTGCCTATCGCCGAATGGGCCAAGCTGGGT…

## Sheet: clade 9
		1l	2h	3c	5l	6x	7c	8x	9h	reprDNA
7	OTU7	0	0	0	0	0	1	0	0	GAGATCCCGCACCCCGGACGCGGCGCGAACCTCGACGACCCGGTTCACGGGCCGGTGTGGGTCACCAGCGCGCTCGGCAACGAGCACGTCACCTTCGTCGGCACGGATCCCGGCAGGCCGGACAAGGCCTGGAAGCCGGTGCGCGTGCTGAAGGGGCAGGGCGGCGGTTCCCTGTTCGTGAAGTCGCACCCGAACTCCACCAACCTGTGGGTGGACACGCCACTCAATCCGGACCCGAAGATCAGCCAGTCGGTGGCGGTGTTCGACGTGAGGAATCCGGACAAGGGCTTCGAGGTCCTGCCCATCGCCGAGTGGGCGGAACTGGGCGAGGGGCCGAAGCGCGTGGTGCAGCCCGAGTACAACAAGGCCGGCGACGAGGTCTGGTTCTCGGTGTGGAGC…
10	OTU10	0	0	1	0	0	0	0	0	TGGGACAGCACCAAGCGCTATTTCCTGACAGCGGCGAACCAGTCTGACAAGGTTGCCGTGGTCGATTCGAGGGATCGCGAACTGGTTGCGCTGGTCGATGTCACGAAAACCCCGCACCCGGGACGCGGCGCCAACATCGTCGATCCAAAATTCGGGCCCGTCTGGGTGACGAGCGCCTTGGGCAACGCAAACCTGTCGTTCCTCGGCACCGATCCAGTCGGCCACCCCGAAAACGCCTGGAAAATCGTCCGCACGATCGATGGTATGGGCGGCGGCTCGCTGTTCGTGAAATCGCATCCGAACTCAACAAATCTCTGGGTCGATGCGCCGTTAAATCCGGACGAAAATTTCAGCCAGTCGATTGCTGTTTATGACATCAACAATCTCGACGCTGGATTC…
19	OTU19	1	0	0	0	0	0	0	0	TGGGACAGGACCAAGCGCTACTTCCTGACAGCCGCCAATCAATCGGACAAGGTCGCGATCATCGATTCGCGTGACCGCAACCTCGAAGCGCTGGTCGATGTTGACAAGACTCCGCACCCGGGACGCGGCGCCAATCTCGTCGATCCCGAGTACGGTCCTGTCTGGGTCACGAGCGCATTGGGCAACAGCAAGATCACGTTCCTCGGCACCGATCCGGAGAAGCATCCGGAAAATGCCTGGAAAGTCGTGCGCGTTCTGCAGGGTCAGGGTGGCGGCTCCCTGTTTGTGAAATCTCACCCGAATTCGCAGAACCTGTGGGTTGACTCGCCACTGAATCCGGACGAAGCGATCAGCCAGAGTGTGGCCGTTTTCGACATCGGCAATCTCGGTGCCGGGTAC…
22	OTU22	0	0	0	0	0	0	2	0	TGGGACAGTACGAAGCGCTATTTCCTGACCGCGGCGAACCAGTCCGACAAGATCGCCGTCGTCGACTCGAAAGACCGGGAGCTCGAGGCGCTGATCGACGTCACGAAGATTCCGCACCCCGGGCGCGGCGCGAACCTGGCCGATCCCGAGTTCGGCCCGGTCTGGGTCACCAGCGCACTGGGGAATGCCAACGTGACGTTCATCGGCACCGATCCCGATGGCCATCCCGACAGTGCCTGGCAGGTCGTGCGCACGCTCGACGGCATGGGCGGCGGCTCCCTGTTCGTCAAGACCCATCCGAACTCGAAATACCTGTGGGTCGATGCGCCGCTGAACCCCGATCCACAAATCAGCCAGTCGGTCGCAGTCTACAACATCGACGATCTTGACGCCGGCTTC…
29	OTU29	0	1	0	0	0	0	0	0	TGGGACAGTAGCAAGCGCTATTTCCTTACCGCTGCCAACCAGTCTGACAAGATCGCTGTGGTTGATGCCAAAGACCGTGAGATCGAAGCCCTGATTGACGTCACCAAGATCCCTCACCCTGGGCGCGGTGCCAATGTCGATGATCCCAAATACGGGCCTGTATGGGTGACCTCTGCCCTGGGTAACGAGAACATGACCTTTATCGGCACCGATCCTGTGAACCACAAGGAACATGCCTGGAAGGTTGTGCGTACCCTGAAGGCTCAGGGCGGTGGTTCACTGTTCGTGAAGACCCATCCCAAGTCCAGTAACCTGTGGGTGGACAATACTCTGCACCCGGATCCCAATGTCAGTCAGACCGTTGCCGTCTACGACATTAAAAATCTGGAAGCGGGATAC…
33	OTU33	0	0	0	0	1	0	0	0	TGGGACCGCAGCAAACGCTACTTCCTGACTGCCGCGAACCAGTCCGACAAGATTGCGGTCGTGGATTCGCGTGAGCGGCGGCTGGTCGCGCTCGCCGATGTGACAAAGACCCCGCATCCGGGTCGCGGCGCGAACATCGAGGACCCTGACTACGGGCCGGTGTGGATTACCAGTGCCCTGGGTAACGCCAACGTCTCGTTCCTCGGCACGGATCCCGAGGGACATCCTGACCAGGCGTGGAAGACCGTGCGGGTGTTGCAGGGCATGGGTGGCGGCTCGCTGTTCGTGAAATCGCACCCGAACTCGACCAACCTGTGGGTCGATGCGCCGCTCAATCCCGACGAGTCGATCAGCCAGAGCGTTGCCGTGTATGACATCAATGATCTCGACGCCGGCTTC…
34	OTU34	0	0	0	0	1	0	0	0	TGGGACCGCAGCAAGCGCTACTTCCTCACGGCTGCCAACCAGTCCGACAAGATCGCTGTCGTCGATTCGCGGGAGCGACGGCTGGTCGCACTGGCCGATGTCACAAAGACACCGCATCCGGGACGCGGCGCGAATATCGAGGACCCTGATTACGGACCGGTGTGGATCACGAGCGCGCTCGGCAATGCGAACGTGTCGTTTCTCGGCACGGACCCTGACGGACATCCTGACCAGGCATGGGAGACCGTGCGCGTGCTCGAGGGCATGGGCGGCGGATCGCTGTTCGTCAAATCGCACCCGAACTCCAGCAATCTCTGGGTAGATGCGCCGCTGAATCCTGAAGAGTCCATAAGCCAGAGTGTTGCGGTCTATGACATCAACGATCTGGAGGCGGGCTAC…
35	OTU35	0	0	0	0	2	0	0	0	TGGGACCGCAGCAAGCGCTATTTCATGACGGCCGCAAACCAGTCGGACAAGATCGCGATCGTCGATTCCAGGACACGCAAGCTGGTTGCTCTGACCGACGTGACGAAGACGCCGCATCCGGGTCGCGGAGCCAATATCGACGATCCTGTCTACGGGCCGGTGTGGATCACGAGTGCGCTGGGCAATGCGAATATTTCCTTCCTGGGTACCGATCCCGAGGGGCATCCGGATCATGCCTGGAAGACGGTTCGCGTGATCGACGGCATGGGTGGGGGATCGCTATTTGTGAAGTCGCATCCAAACTCGTCGAACCTCTGGGTCGACGCACCGCTGAACCCGGACGAATCGATCAGCCAGAGCATCGCGGTATTCGATATCAATAATCTGGATGCAGGCTTC…
36	OTU36	0	0	0	0	1	0	0	0	TGGGACCGCAGCAAGCGGTACTTCCTGACGGCCGCCAACCAGTCCGACAAGATTGCTGTCGTGGACTCTCGGGAGCGCGACCTCGAGGCACTCGTGGACGTGGACAAGATTCCCCACCCTGGACGCGGCGCCAACATCGACGATCCCAAGTACGGTCCGGTGTGGGTGACGAGCGCGCTGGGTAGCGCCGATGTGACCTTCATCGGCACCGATCCGGTCAAGAACAAGAGCAATGCATGGAAGGCCGTGCGTGTGCTCCAGGGCCAGGGCGGCGGATCACTGTTCGTCAAGAGCCATCCCAAGTCCACCCACCTGTACGTCGACACTGCGCTCAATCCGGATTCGAAGATCAGCCAGTCGGTGGCGGTGTTCGCCATCAACGACCTCGACGCGCCCTAC…
39	OTU39	0	1	0	0	0	0	0	0	TGGGACGCCACCAAGCGCTACTTCCTGACCGCGGCCAACCAGTCGGACAAGATCGCCGTGGTCGACTCGAAGGAAGGCGACCTGCAAGCCCTGATCGACGTCGGTCAGATCCCGCACCCTGGCCGTGGAGCAAACCTCGACGACCCGAAGTACGGCCCGGTGTGGGTGACCAGTGCCCTCGGCAACGCGGACATCACGGTCATCGGCACGGACCCCGAAGGGCATCCGGATAGCGCGTGGAAGGTCGTTCGCACCCTGCAGGGCCAGGGCGGCGGCTCGCTGTTCGTCAAGTCGCATCCCACCTCGAGCAACCTCTGGGTCGACTCGCCGCTGCATCCCGATGAGGCGATCTCGCAGTCCGTCGCGGTCTTCGACGTCAATGATCTCGGCGCCGGCTAC…
40	OTU40	0	0	1	0	0	0	0	0	TGGGACGCGACCAAGCGTTATTTCCTGACTGCCGCCAACCAATCCAACGAAATAGCGGTTGTCGACTCCAGGGCACGCAAACTCGTAGCCCTGGTCCCGGTCACGAAGATTCCCCATCCGGGCCGCGGCGCCAATATCAACGACCCGGTTTACGGTCCCGTGTGGGTCACCAGTGCCTTGGGCAATGCCAACGTTACCTTCATTGGCACAGATCCGGAAGGTCATGCCGATCACGCCTGGAAAGTGGTCCGCACACTGGAAGGGCAGGGCGGTGGTTCGCTGTTCGTGAAATCCAACCCGGCCTCCACCAACCTGTGGGTGGATTCGCCGCTGAATCCCGACCCTGCCATTTCGCAAACCGTGGCGGTATTCGATATCAACCACCTGGATGCCGGTTAC…
42	OTU42	0	0	0	0	1	0	0	0	TGGGACGTCTCGAAACGCTATTTTCTGACTGCCGCCAACCAGTCGAACAAGGTCGCGGTGATCGATTCCAAGGACCGTTCGCTGGAGGCGCTGATCGACGTCGAAAAAATCCCGCATCCCGGGCGCGGCGCGAATTTTGTCGACCCCGAACATGGGCCGGTGTGGGTCACGAGCGCGCTGGGCAACGCCAACGTAACCTATATCGCCACCGATCCGGAGCAGCATCCGGACAAAGCCTGGAAGGTGGTGCGTACGCTGCAGGGTCAGGGCGGAGGTTCGCTGTTCGTGAAGACCCACCCCAAGTCGCACAACCTGTGGGTCGATTCACCGCTCAATCCCGACGAAAAGATCTCGCAGAGCATCGCGGTGTACGACATTCGCGCGCCGGAGAAAGGCTTC…
43	OTU43	0	0	0	0	1	0	0	0	TGGGACTCCACCAAACGTTACTTCCTGACGGCCGCCAACCAGTCGAACAAGGTCGCCGTGGTCGACGCCAAGGAGCAGCGCCTGGTGACCCTGGTGGACGTCGACAAGATCCCCCACCCGGGGCGGGGCGCCAACATTGCCGATCCTGAGTTCGGACCAGTGTGGGTAACCAGTGCCCTGGGCAACGAAAAAGTCACCTTCATCGGCACCGACCCGGAAGGTCATCCGGACCAGGCATGGAAAGTGGTGCGCGTGCTGAAAGGGCAAGGCGGCGGGTCGCTGTTCGTGAAATCCAATCCCATGTCGAAGAACCTCTGGGTGGATACACCTTTGAACCCCGACCCCAAGATCAGCCAGTCGGTCGCGGTGTTCAATATCGATGATCTGGCGGCTGGTTTC…
57	OTU57	0	1	0	0	0	0	0	0	TGGGACTCGACGCAGCGCTACTTCCTGACCGCCGCGAACAAGTCCAACAAGATCGCCGTGGTCGACTCCAAGGAAGGTGATCTGGAGGCCCTGGTAGACGTCGGCAAGATTCCGCACCCGGGACGCGGCGCCAACATCGACGATCCGGAGTTCGGCCCGGTGTGGGTAACAAGCGCGCTCGGCAACGACAAGGTGACGTTTCTCGGCACGGATCCCGAGGGACATCCGGATCACGCCTGGAAGGTCGTGCGCGTGCTGCATGGCCAGGGCGGCGGCTCGCTGTTCGTCAAATCGCACCCCAAGTCCAGCAACCTGTGGGTGGATACGACACTGAATCCCGACACCAAGATCAGCCAGAGCGTTGCGGTGTATGACGTGAACAACCTCGACAAGGGCTTT…
60	OTU60	0	0	0	0	0	0	0	1	TGGGATAGCAGTGGGCGCTACTTCCTGAGTGCGGCCAACGAATCCAACAAGATCGCGGTGATCGACTCCAAGGAGGACAAGCTGGTCAAGCTGGTGGACGTCGGACGCGATCCCCCACACCCGGGACGCGGCGCCAACTTCGTGCACGCCAAATACGGCCCCGTGTGGAGCACCAGCGCGCTCGGCAACGACAAGATCACGCTGATCGGCACCGATCCCGTCGGGCATCCGGACAACGCCTGGAAGGTGGTCGAAGTGCTGAAGGGCCAGGGCGGCGGCTCGCTGTTCATCAAGACCCATCCCAAGTCGAAGCACCTCTATGTGGACACCGCGCTGAACCCCGACACCAAGGTCAGTCAGAGTGTCGCCGTGTTCGACATCGCCAGCCTCGAAAAAGGC…
63	OTU63	0	0	0	0	0	0	1	0	TGGGATAGTACCAAGCGCTACTTCCTGACGGCGGCTAACCAGTCGGACAAGATCGCGGTCGTCGATTCGAAGGAGCGCAAGCTGGTCGCGCTGGCCGATGTCACCAAGATCCCTCACCCGGGTCGCGGCGCCAACATTACCGATCCGGAATTCGGCCCGGTCTGGGTGACGAGTGCGCTGGGTAACGCCAACGTGACCTTCCTCGGCACCGACCCCGACGGCCACCCGGACCAGGCCTGGCAAACAGTTCGTATCGTCGAAGGTATGGGCGGTGGTTCGTTGTTCGTCAAGTCACACCCGGAATCGTCAAACCTGTGGGTCGATGCACCGCTGAATCCCGAGACGGGTTTCAGCCAGAGCATTGCGGTCTTCGACGTGAATGACCCGGATGCGGGCTTC…
64	OTU64	0	0	0	0	0	0	2	0	TGGGATATCAGCAAACGCTACTTCCTGACGGCAGCTAACCAGTCTGACAAGATTGCGGTCATTGACTCACGCAACCGCGTGCTCGCCGCCATGATTGATGTTGACAAGATCCCGCACCCTGGCAGGGGCGCAAATTTGCAGGATCCGGATAACGGCCCAGTCTGGGTAACCAGTGCGCTGGGTAACGACAACGTTACCTTCATTGGCACTGATCCCGATGGCCATCCCAGGCAGGCCTGGCAAGTGGTGCGAACGCTGGCGGGGCAGGGTGGCGGCTCACTATTCGTGAAAACCCATCCCAATTCCACCAACCTGTGGGTGGATTCCCCGCTGAACCCGGACGAAGCAATATCCCAGAGTGTTGCCGTGTTTGACATCAACAACCTTGACGGTGGTTAT…
66	OTU66	0	0	0	0	1	0	0	0	TGGGATCGCAGCAAACGCTACTTCCTGACAGCGGCCAACCAGTCCGACAAGATCGCGGTTGTCGACTCGAAAGAACGCCGACTCGTCGCTCTTGCTGACGTCACCAAGACGCCGCACCCGGGCCGCGGTGCAAACCTTGACGACCCGGAGCACGGGCCGGTCTGGGTGACGAGCGCGCTCGGCAATGCCAACGTGTCGTTCCTCGGTACTGATCCTGTTGGCCACCCGGATTCTGCCTGGAAAACGGTACGCGTTCTCGAGGGCATGGGCGGCGGTTCACTGTTCGTCAAGAGCCATCCCAAGTCCAAGAATCTGTGGGTGGACTCGCCGCTCAATCCCGATCCCAAGATCAGTCAGTCGGTAGCGGTGTTCGACATCGACAATCTGGACAAGGGATTC…
67	OTU67	1	0	0	0	0	0	0	0	TGGGATCGCAGCAAACGCTATTTCATGACCGCAGCCAATCAGTCGGACAAGATTGCCATTGTTGATTCGCGCGATCGCAAGCTGACGGCGCTGGTCGATGTCGAAAAGATTCCGCACCCGGGACGAGGTGCCAACATCGACGATCCGAAATATGGACCGGTATGGGTCACCAGCGCGCTCGGTAATGCGAACGTCACTTTCCTTGGCACCGATCCCGAAGGTCATCCGGAGCAGGCCTGGAAAGTGGTGCGGGTGCTGGACGGCATGGGGGGCGGGTCGCTGTTCGTCAAATCGCATCCCAAATCGAAAAACCTGTGGGTCGACGCACCGCTGAATCCCGATGAATCAATCAGCCAGAGTGTCGCGGTATTCGACATTGATAACCTGGAAGCTGGTTTC…
68	OTU68	0	0	0	0	1	0	0	0	TGGGATCGCAGCAAGCGCTACTTCATGACCGCGGCCAACCAGTCCGACAAGATTGCGGTGGTTGACTCGAAGGAACGCAAGCTCGTTGCGCTGTCGGATGTGACGAAGACGCCACACCCCGGCCGCGGGGCAAATCTCGACGATCCGGAATATGGGCCGGTCTGGGTCACGAGTGCGCTTGGCAATGCCAACGTCACGTTCCTCGGCACGGACCCCGACGGACATCCGGACAATGCCTGGAAGACCGTTCGCATCATCGACGGCATGGGTGGCGGCTCGCTGTTCGTGAAGTCGCATCCGAACTCCAGCAACCTGTGGGTCGATGCGCCGCTGAACCCGGATGAGTCGATCAGCCAGTCAATCGCTGTCTATGACATCGACAACCTGGACGCCGGTTTC…
69	OTU69	0	0	0	0	1	0	0	0	TGGGATCGCAGCAAGCGTTATTTCCTGACGGCAGCGAACCAGTCGGACAAGGTTGCGGTGGTCGATTCGCGTAACCGCAGCCTTGCCGCCTTGGTTGACGTCGAGAAGATCCCGCATCCGGGTCGCGGCGCGAACCTGCTAGATCCGAAGTACGGTCCCGTCTGGGTTACCAGCGCGCTGGGTAATGCCAACATTACCTTCCTCGGCACCGACCCAGAGGGTCATCCGAAGAATGCCTGGAAAGTCGTGCGAGTGCTTGAAGGCCAGGGCGGCGGTTCGCTGTTCGTGAAGTCGCATCCGAAATCGACCAACCTCTGGGTCGACGCGCCCCTGAATCCGGATGAGGCAATCAGCCAGAGCATCGCCGTATTTGATATCAACAAGCTGGAGGCAGGCTAC…
70	OTU70	0	0	0	0	1	0	0	0	TGGGATCGCAGCAAGCGTTATTTCCTGACTGCCGCGAACCAGTCCGACAAGATCGCCGTCGTGGATTCGCGTGATCGCGAACTCGAGGCATTGGTTGACGTTACGAAAACACCGCACCCTGGTCGAGGCGCGAACCTGGACGATCCGGAATTCGGGCCTGTATGGGTAACCAGTGCACTGGGCAACGCCAATGTTTCCTTCCTCGGTACGGATCCGGAGGGACATCCGGACAATGCCTGGAAGACCGTTCGCGTCATCGACGGCATGGGCGGTGGCTCACTGTTCGTCAAGTCGCATCCGAAGTCGACGAATCTCTGGGTGGATGCACCATTGAACCCGGAGGAAGCGATCAGCCAGAGCGTCGCAGTCTTTGATATAAGCAACCTGGCAGCCGGATTC…
71	OTU71	0	0	0	0	0	1	0	0	TGGGATCGGACCAAGCGCTACTTCCTGACCGCGGCGAACAAGTCCAACCGCATCGCCGTGATCGACTCCCGGGACCAGGAGCTCGAAGCCCTCGTCGAGGCGCACGAGATCCCGCACCCGGGGCGCGGCGCCAACCTCGACGACCCGGAGTTCGGCCCGGTCTGGGTCACCAGCGCCCTGGGCAGCGACGAGATTACCTTCATCGGTACCGATCCCGAAGGTCATCCCGACCAGGCCTGGAAGGTGGTGCGCAAGCTCGCCGGCCAGGGCGGCGGCTCGCTGTTCGTCAAGTCGCACCCGAACTCCACCAACCTGTGGGTGGACACGCCACTCAATCCGGACCCGAAGATCAGCCAGTCGGTGGCGGTGTACGACATCCGCAAGCTGGGTAAGGGCTAC…
72	OTU72	0	0	0	0	0	1	0	0	TGGGATCGGACCAAGCGCTACTTCCTGACCGCGGCGAACAAGTCGAACCGGATCGCCGTGATCGACTCCCGGGACCAGGAGCTCGAGGCCCTCGTCGAGGCGCACGAGATCCCGCACCCGGGGCGCGGCGCCAACCTCGACGACCCGGAGTTCGGCCCGGTCTGGGTCACCAGCGCCCTGGGCAGCGACGAGATTACCTTCATCGGCACCGATCCGGAGGGCCATCCCGACCAGGCCTGGAAGGTGGTGCAGACGGTCTACGGCCAGGGCGGCGGCTCGCTCTTCATCAAGAGCCATCCGCAGTCGACGCATCTCTACGTCGACACCCCGCTCAATCCGGACGCCGAGATCTCCTCCTCGGTCGCGGTCTTCAAGATCGCCGACCTGGCGCAGGAGGAG…
74	OTU74	0	1	0	0	0	0	0	0	TGGGATGCGACCAAGCGGTACTTCCTGACGGCCGCCAACAAGTCTAACAAAATCGCCGTGGTCGATTCCAAGGAAGGCGATCTGGAAGCCCTGATCGACGTGACCAAGATTCCGCACCCGGGACGTGGGGCCAACCTGATCGATCCCGAGTTCGGGCCGGTCTGGGTGACCAGCGCGCTGGGCAATGCCAACGTGACGATGATCGGCACGGATCCGGAAGGCCATCCCGACCAGGCCTGGAAAGTCGTGCGCACACTGGAAGGCATGGGCGGCGGCTCGCTGTTCATCAAGACCCATCCCGAGTCCACCAATCTGTACGTGGACACGGCGCTCAACCCGGTCGACTCTGCCAGCCAGAGCGTGGCCGTCTTCGATGTCAACAATCTGGATGCGGGTTAC…
76	OTU76	0	0	0	0	1	0	0	0	TGGGATGTCACTAAGCGCTATTTTATGACTGCTGCCAACCAGTCGGACAAGATCGCTGTGATCGATTCGAAGGATCGTAAGCTCGAAGCTCTGATCGATGTTGAGAAAATTCCGCATCCCGGGCGCGGCGCGAACTTCGACGATCCGATGCACGGGCCGGTCTGGGGCACCAGCGCACTGGGCAACGCGAACATCTCCTTCATCGGCACCGACCCCGATCATCACAAGGCAGAGGCGTGGAAAGTCGTGCGCGTTTTGCAGGGCCAGGGCGGCGGTTCATTGTTCATCAAGACGCACCCGAAATCTCACAATTTGTGGGTCGATTCGCCGCTCAACCCGGACGAGAAAATCTCTCAGAGCATCGCCGTTTTCGATATCAGGAACTTTGACAAGGGCTTT…
77	OTU77	0	0	0	0	0	0	1	0	TGGGATGTCACTAAGCGCTATTTTATGACTGCTGCCAACCAGTCGGACAAGATCGTTGTGATCGATTCGAAGGATCGTAAGCTCGAAGCTCTGATCGATGTTGAGAAAATTCCGCATCCCGGGCGCGGCGCGAACTTCGACGATCCGATGCACGGGCCGGTCTGGGGCACCAGCGCACTGGGCAACGCGAACATCTCCTTCATCGGCACCGACCCCGATCATCACAAGGCAGAGGCGTGGAAAGTCGTGCGCACGCTGGAAGGCATGGGCGGCGGTTCGCTGTTCGTAAAATCGCATCCGAATTCCAGCAACCTGTGGGTGGACGCGCCGCTGAATCCCGACACCGCGTTCTCACAGAGCGTCGCGGTTTACGACGTCAACAACCTGGATGCGGGATTC…
82	OTU82	0	0	0	0	1	0	0	0	TGGGATTCCACCAAGCGCTACTTTCTGACCGCCGCGAACAAGTCGAACAAGATCGCGGTGATCGACTCCAAGGAGCGCAAGCTCGCCGCACTCGTCGACGCGAAGAGAGATCCCCATCCGGGCCGCGGCGCGAACATCGAGGACCCGATGCACGGGCCGGTATGGGTCACGAGCGCGCTCGGCAGCGCCGACATCACCTTCATCGGCACCGATCCCGAGAAGCACGCAGACAAGGCCTGGAAGTCGGTGCGCGTCGTGCAGGGCCAGGGCGGCGGCTCGCTGTTCGTGAAGAGCCATCCGGGTTCGAAGAACCTGTGGGTGGATACGCCGCTCAATCCGGATCCGAAGGTCAGCCAGTCGGTCGCGGTCTTCGACGTCGGCAACCTCGACAAGGGATTC…
85	OTU85	0	0	0	0	1	0	0	0	TGGGATTCCACCCAGCGCTACTTCCTCACGGCCGCCAACAAATCCGACAAGATCGCCGTGATCGATTCCAAGAATCAGCGCCTGGAGGCCATGATTGACGTGACCAAGATCCCTCATCCCGGTCGCGGTGCCAATATTGTGGATCCCAAGCTCGGCCCTCTCTGGGTGACCAGTGCCTTGGGCAACGCTAATGTCACGCTGATCGGGACCGACCCCCAGAATCACAAGGACAATGCCTGGAAAGTGGTTCGCGTGTTGGAGGGTCAGGGCGGGGGCAGCCTTTTCGTCAAGTCCCATCCGAAATCCAAGCATTTGTGGGTCGATTCGCCTTTGAATCCCGATCCGGCCATCTCGCAATCGGTGGCGGTATTCAACATAGCCAACTTGGACGCGGGCTAT…
87	OTU87	0	0	0	0	1	0	0	0	TGGGATTCCACCCATCGCTACTTCCTCACCGCGGCGAACAAATCCAACAAAATCGCGGTGGTGGATTCCAAGAAGCGCAGCCTCGCTGCGTTGGTGGACGCGGAGAAAATCCCGCATCCGGGACGCGGCGCCAACATCAAGGACCCGAAGCACGGCCCGGTGTGGGTGACCAGCGCCCTCGGTAGTGCCGATATCACCTTCATTGGTACCGATCCCGTCAACCACAAGAAGAATGCCTGGAAGGTGGTTCGGGTGCTGCAGGGTCAAGGCGGTGGTTCGTTGTTCGTGAAATCTCACCCGGCCTCGACCAATCTGTGGGTGGACAGCCCGCTGAATCCGGATCCGGCGATATCGCAAAGCGTGGCGGTGTTCGACATCAACAATCTGGATGCGGGTTAC…
92	OTU92	0	0	0	0	1	0	0	0	TGGGATTCCACTCACCGCTACTTCCTCACTGCCGCCAATAAGTCCAACAAGATCGCGGTGGTGGATTCGAAAGAGCGCAGGCTCGAAGCCCTGGTTGACGCGGAGAAGATCCCGCACCCCGGGCGCGGCGCCAACATCACCGATCCCAAGTACGGTCCGGTCTGGGTGACGAGTGCGCTGGGTAACGCCAACGTGACCTTCCTCGGCACCGACCCCGACGGCCACCCGGACCAGGCCTGGCAAACAGTTCGTATCGTCGAAGGTATGGGCGGTGGTTCGTTGTTCGTCAAGTCACACCCGGAATCGTCAAACCTGTGGGTCGACGCGCCATTGAATCCTGACCCCGCGATAAGCCAGTCAATTGCCGTCTTTGACATCAACAACCTCGACGGCGGCTTC…
96	OTU96	0	0	0	0	1	0	0	0	TGGGATTCGACCCACCGCTATTTCATGACGGCAGCGAATCAATCCGACAAGATCGCGGTCGTGGACTCCAAGGAAGGCAAGCTCTCCGCGCTCGTGGACGTGGACAAGATCCCGCACCCCGGCCGCGGCGCGAACTTCATCGATCCGGAGTTCGGGCCGGTCTGGGCAACCAGCGCGCTCGGCAACGAGAAGATTACCCTGATCGGCACCGATCCCGAAGGCCACCCGGACAACGCCTGGAAGGTGGTGCGTACGCTGCAGGGTCAGGGCGGAGGTTCGCTGTTCGTGAAGACCCACCCCAAGTCGCACAACCTGTGGGTCGATTCACCGCTCAATCCCGACGAAAAGATCTCGCAGAGCATCGCGGTGTACGACATTCGCGCGCCGGAGAAAGGCTTC…
148	OTU148	0	0	0	0	0	0	0	1	AACAAGTCCAACAAGATCGCGGTAATCGACTCCAAGGAAGACAAGCTGGTGAAGCTGGTCGATGTGGGCAAGATTCCGCACCCGGGACGCGGGGCCAACCTCGTCGATCCCGAGTTCGGGCCGGTCTGGGTGACCAGTGCGCTGGGCAATGCCAACGTGACCATGATCGGCACGGATCCGGAAGGCCATCCCGACCAGGCCTGGAAAGTCGTGCGCACACTGGAAGGCATGGGCGGCGGCTCGCTGTTCATCAAGACCCATCCGAAGTCCCACCACCTCTACGTCGATACCGCGCTGAGTCCGGCGCCGCAGATCAGCCAGTCGGTGGCGGTGTTCGACATCAATGATCTCGACAAGCCGTTCCAGGTCCTGCCGATCGCCGAGTGGGCGAAGCTCGGC…
150	OTU150	0	0	0	0	1	0	0	0	AACAAGTCCAACAAGATCGCGGTGGTCGATGCCAAGGATCGGGAAATCGAAGCGTTGATTGACGTGTCAGAAATTCCACACCCCGGGCGCGGCGCCAATATCGATGATCCGAAGTATGGCCCCGTATGGATCACATCGGCACTGGGTAACGAGAACATGTCGTTCATCGGCACCGATCCGAAGCGCCACAAGGAACACGCGTGGAAGGTAGTGCGCACGTTGAAAGCACAGGGTGGCGGTTCACTGTTTGTGAAGACACACCCGAAGTCGAAGAACCTGTGGGTCGACGCGCCATTGAATCCTGACCCCGCGATAAGCCAGTCAATTGCCGTCTTTGACATCAACAACCTCGACGGCGGCTTCGAAATCCTGCCGACTCGCCGAATGGGCGGATTCTCG…
157	OTU157	0	0	0	0	1	0	0	0	AACCAGTCCGACAAGATCGCAGTCATCGATTCGCGTGATCGCGCACTCGAAGCGCTCATTGATGTCACCAAGATTCCGCATCCCGGTCGCGGCGCAAACTTCGTCGACCCTGAATTCGGACCAGTCTGGGTGACGAGTGCACTGGGCAATTCGAACATCACCTACATCGGCACGGATCCCGAACAGCATCCCAAGAGTGCCTGGAAGGTCGTTCGCACGCTGGAAGGCATGGGCGGTGGTTCACTCTTTGTGAAAACCCACCCGAACTCCCGCAATCTATGGGTCGACACGCCGTTGAACCCGGCTGACGGAATCAGCCAATCCATCGCAGTGTTCGATCTGGACAATCTGGATAAGCCTTTTCAATCGCTGCCAATAGCAGAGTGGGCAGATCTGGGT…
158	OTU158	0	0	0	0	1	0	0	0	AACCAGTCCGACAAGATTGCTGTGGTTGATTCGAAAGAGCGCAGGCTCGTCGCTTTATCTGACGTCACCAAGACCCCGCACCCGGGACGTGGTGCAAACCTTGACGATCCCGAGCACGGGCCTGTGTGGGTAACGAGTGCGCTCGGCAATGCCAACGTGTCGTTTCTCGGCACAGATCCTGTTGGCCACCCGGACTCGGCCTGGAAAACGGTACGGGTTCTCGAGGGCATGGGCGGCGGTTCACTGTTCGTCAAGTCGCACCCGAAATCGACCAACCTGTGGGTTGACGCGCCGCTGAACCCCGACGAGTCGATCAGCCAGTCCGTGGCTGTGTTCGACATCAATGATCTCGACGCCGGCTTCGTCAAGCTGCCGATCGCCGAGTGGGCGGAACTGGGC…
165	OTU165	0	0	0	0	1	0	0	0	GACAGCACCAAGCGCTACTTCCTGACCGCGGCCAACCAGTCCGACAAGATCGCTGTTGTCGACTCGAAGGATCGTGAGCTCGAGGCGCTGATCGATGTCACGAAGATCCCGCACCCGGGGCGTGGCGCGAACCTGGTCGATCCCGAGTTCGGGCCGGTCTGGGTCACCAGCGCCCTCGGCAATCCGAACGTGACATTTATCGGCACGGATCCGGAGGATCATCCCGACAACGCCTGGCAAGTGGTGCGCACGCTTGAAGGTATGGGAGGCGGGTCGCTGTTCGTCAAGACCCATCCGAAGTCGAGGAACCTGTGGGTCGACGCGCCGCTCAATCCCGACCCGGAAATCAGTCAGTCAATCGCGGTCTATAACATCGACGACCTCGACGGCGGCTTCGAA…
166	OTU166	0	0	0	0	0	0	1	0	GACTCCACCCAGCGTTACTTCCTGGTGGCCGCCAACGCCTCCAACAAGGTGGCTGTGGTTGATACCGTCGAGCGCAAGCTGGCCGCGCTGGTCGACGTCGACAAGATTCCGCACCCCGGGCGAGGCGCAAACCTGCTTGATCCCGAGTTTGGACCGGTCTGGGTCACCAGCGCGCTGGGTAATGCAAACGTGACTTTTATCGGTACCGATCCCGAAGGTCATCCCGACCAGGCCTGGAAGGTGGTGCGCAAGCTCGCCGGCCAGGGCGGCGGCTCGCTGTTCGTCAAGACCCACCCCAAGTCCCGCAACCTGTGGGTGGACACGCCCCTGAACCCGGACGAGGGGACCGCCTCGTCGGTGGCCGTGTTCGACATCGACCACCTGGACCAGGAATACCAG…
173	OTU173	0	0	0	0	1	0	0	0	TGGGACCGCACCCACCGCTACTTCCTGACCGCGGCCAACCAGTCCAACAAGGTCGTCGTCATCGACTCCAAGACGCGCAAGCTGACGGCGATGATCGACGTCGACAAGATCCCGCACCCCGGGCGCGGCGCCAACATCACCGATCCCAAGTACGGTCCGGTGTGGGTGACGAGCGCGCTGGGTAGCGCCGATGTGACCTTCATCGGCACCGATCCGGTCAAGAACAAGAGCAATGCATGGAAGGCCGTGCGTGTGCTCCAGGGTCAGGGTGGTGGTTCGCTGTTCATCAAGACCCACCCCAATTCGAAGCATCTTTACGTCGATACCCCGCTGAACCCGGGTGAGAAGATCAGCCAGTCGATTGCGGTATTCGACATCACCGACCTGGACAAGGGCTAC…
175	OTU175	0	0	0	0	1	0	0	0	TGGGACCGCAGCAAGCGCTACTTCCTGACGGCTGCCAACCAGTCCGACAAGGTTGCAGTCGTTGACTCAAGAGAGCGCAAGCTCGTAGCCCTGGCCGACGTCACGAAGACGCCGCACCCGGGTCGTGGAGCCAATATCACCGATCCGGAATTCGGACCGGTCTGGGTAACCAGTGCCCTGGGTAACGCGAACATCACGTTCCTCGGTACGGACCCGGACGGCAACCCGGACCAGGCATGGCAGACGGTGCGGATACTCGAAGGCATGGGCGGTGGTTCACTGTTTGTGAAATCGCACCCGCAGTCTTCGAACCTCTGGGTCGACGCGCCCTTGAATCCGGACGAGTCGTTCAGCCAGAGCATCGCGGTATTCGACATCACCGATCTCGACAAGGGCTAC…
176	OTU176	0	0	0	0	1	0	0	0	TGGGACCGGTCGAAGCGTTACTTCCTGACCGCGGCCAACCAGTCTGACAAGATCGCCGTCGTTGATTCGAAGGAACGCAAGCTCGTTACACTGGCTGATGTTACGAAGACGCCACACCCGGGGCGCGGCGCCAATATTGAAGATCCGAAATACGGGCCCGTGTGGATCACGAGTGCGCTCGGCAACGCGAATGTTTCATTTCTCGGTACTGATCCCGTAGGACATCCCAAAAACGCCTGGAAGACGGTTCGCGTCATCAACGGCATGGGCGGCGGTTCGCTGTTCGTGAAATCACATCCATCCTCAACGAATCTCTGGGTCGACGCGCCGTTGAATCCGGACGAGTCGATCAGCCAGAGCATCGCGGTGTACGACATCAACAACCTGGATGCGGGCTTC…
180	OTU180	0	0	0	0	1	0	0	0	TGGGACTCCACCAAGCGCTACTTTCTGACCGCGGCCAATCAGTCTGACAAAATAGCGGTGGTGGATGCGAGAGACCGGGAGATCGAGGCGCTGATCGACGCGCCGAAAATTCCCCATCCGGGTCGTGGTGCCAATATTGAAGACCCCGAGTTCGGCCCGGTGTGGGTGACGTCGTCTCTTGGCAACGAGAACATGACCTTTATCGGCACCGATCCCAAAGGGCACAAGGAGCACGCGTGGAAAGTCGTACGCACACTAAAAGCCCAGGGTGGAGGCTCACTGTTTGTGAAGACGCATCCTGAGTCAAAGAATCTGTGGGTGGACAACCCGCTTAACCCGGATGAGAAAATCAGCCAGTCCGTGGCGGTCTATGACATCGACAACTTCGATGCCGGTTAC…
181	OTU181	0	0	0	0	0	1	0	0	TGGGACTCCACGCACCGTTACTTCATGACGGCGGCGAACAAGTCCAACAAGATCGCGGTAATCGACTCCAAGGAAGACAAGCTGGTGAAGCTGGTCGATGTGGGCAAGATTCCGCATCCGGGCCGCGGCGCCAACTTCATCCATCCGAAATACGGTCCCGTGTGGGCGACCAGCGCGCTCGGCAACGAGCACGTCACCTTCGTCGGCACGGATCCCGGCAGGCCGGACAAGGCCTGGAAGCCGGTGCGCGTGCTGAAGGGGCAGGGCGGCGGTTCCCTGTTCGTGAAGTCGCACCCGAACTCCACCAACCTGTGGGTGGACACGCCACTCAATCCGGACCCGAAGATCAGCCAGTCGGTGGCGGTGTACGACATCCGCAAGCTGGGTAAGGGCTACCAG…
183	OTU183	0	0	0	0	0	0	0	1	TGGGACTCCAGTCATCGCTACTTCATGACCGCGGCCAACCAGTCCGACATGATCGCTGTGGTGGATTCCAAGGACAGGGAAATCGAGGCCCTGGTCCCCGCACAAAAAATCCCGCACCCCGGGCGCGGCGCCAACATCAACGACCCGGAATTCGGGCCGGTGTGGGTCACTTCCGGACTCGGCAACGAGAATATCAACTTCATTGGCACTGACCCGGAAGGTCATCCGGACAACGCCTGGAAAGTGGTACGGGTGCTGCCCTCCCAGGGTGGTGGCTCACTGTTCGTGAAAACCCACCCGAAATCCAGCAACCTGTGGGTGGACAACACGCTGCACCCGGACGCCAAGGTCAGCCAGTCAGTAGCGGTCTACGACGTTAACAACCTGGACGCCGGTTAT…
189	OTU189	0	0	0	0	1	0	0	0	TGGGATTCGACCAAGCGCTACTTCCTGACCGCGGCCAACAAGTCCAACAAGATCGCCGTCATCGACTCGCGCGAGCGGCGTCTGGCCGCCCTCGTGGATGCCAAGAGATCCCCGCACCCCGGGCGCGGTGCGAACGTGCCCGATCCGGAGAACGGCCCGGCCTGGGTGACCAGTGCGCTCGGCAATGCGGACATCACGTTTATCGGCACCGATCCGGCCGGGCATGCGGCGAACGCCTGGAAGTCGGTGCGGGTCCTGCAGGGCCAGGGCGGTGGCTCCCTGTTCGTGAAGACCCATCCGAAGTCGAAGAATCTGTGGGTGGATTCGCCACTCAACCCGGCGCCGGCCATCGCGCAGTCGGTAGCCGTGTTCGACATCGACAATCTCGACAAGGGCTTC…
210	OTU210	1	0	0	0	0	0	0	0	TGGGATGTCACAAAGCGATACTTCCTCACCGCTGCCAATCAGTCGAACAAGGTCGCCGTCATCGATTCCAGGGATCAGAAGCTCGCAGCTCTGGTCGACGTGGACAAGATTCCGCATCCGGGTCGAGGCGCCAACTTCACCGATGCACAATACGGCCCGGTGTGGGTAACGAGCGCGCTCGGGAACGACAAGATAACGCTGATCGGGACAGACCCGGACGGCCACAAGGACAACGCCTGGAAGGCCGTGCGTGTGCTTAGGGGCCAGGGTGGCGGCTCGCTGTTCGTGAAGTCGCACCCGAAGTCGCACCACCTCTACGTGGACACGCCGCTCAATCCCGACCCGAAAATCTCCCAGACGGTGGCGGTGTTTGACACGGCGAACCTGGAATCGGGTTAC…
211	OTU211	0	0	0	0	0	1	0	0	TGGGATTCCACCCATCGCTATTTTCTGACGGCCGCCAATCAGTCGAACCGGATCGCGGTCATCGACTCCAGAGAGCGCCGGCTCGTCGCTCTGCCCGAGGTGACCAAGATCCCCCATCCCGGCCGCGGCGCCAACATCGTCGACCCGACGTTCGGCCCGGTCTGGGTGACCAGCGCGCTGGGAAATGTGAATATCACCATGATCGGCACCGATCCCGATGGGCATCCGGACCAGGCGTGGAAGGTCGTGCGCACGCTCGAGGGACAGGGCGGCGGCTCGCTGTTCGTCAAGTCGCACCCGAAGTCGGGCAATTTGTGGGTCGATACGCCGCTCAATCCTGACGCGTCCATCTCCGCAAAGCGTGTGGTCCAGCCGGAGTTCAATCAGAAGGGCGACGAG…
218	OTU218	0	0	0	0	1	0	0	0	GACTCGACCCATCGCTACTTCCTCACCGCGGCCAATAAATCCAACAAGATCGCCGTTGTGGATTCCAAGGAACGTAGGCTCGAGGCCCTTGTGGACGCTGAGAAGATTCCGCATCCGGGACGCGGCGCCAACATCAAGGATCCGAAGTACGGCCCGGTGTGGGTGACGAGTGCGCTCGGTAGCGCCGACGTCACCTTCATTGGTACCGATCCCGTCAACCACAAGAAAAATGCATGGAAGCCCGTTCGGGTCCTGCAGGGTCAGGGGGGCGGATCATTGTTCGTCAAGAGCCATCCCAAGTCCAAGAACCTCTGGGTGGACTCACCGCTCAACCCGGATCCGAAAAATCACCAGTCGGTCGCCGTCTTCGACATCGACAACATGGACAAGGGTTTCGAA…
244	OTU244	0	0	0	0	0	0	0	1	TGGGACAGCACAAAGCGCTACTTCCTGACCGCGGCTAACCAGTCCGACAAGATCGCCGTGATCGACTCGCGCGACCGTGAGCTGGAGGCTTTGATCGACGTCACAAAGATTCCGCACCCCGGGCGAGGCGCCAATATCGACGACCCGGAATTCGGGCCCGTCTGGATCACCAGCGCGCTCGGCAACAACAAGATCACGTTCGTCGGTACCGATCCCGACGGACATCCCGGGCAGGCGTGGAAAGTCGTACGGGTCCTGCAAGGCCAGGGTGGCGGATCGCTGTTCGTCAAGTCCCACCCCGATTCGCGGAATCTATGGGTCGACACGCCTCTGAATCCCGACGAGGGGATCAGCCAGAGCGTCGCGGTATTCGATATCGACGATCTC
245	OTU245	0	0	0	0	0	0	1	0	TGGGACAGCAGCAAGCGCTATTTCCTGACCGCGGCCAATCAGTCGGACAAGATCGCTGTTGTTGATTCCAGGGATCGCGAGCTCGAAGCGCTGGTCGATGTGACGAAAATTCCGCACCCGGGGCGTGGAGCAAACATCGACGACCCGAAATTCGGACCGGTTTGGGTGACGAGCGCGTTGGGCAATGCCAACGTGACGATGATCGGCACGGATCCGGAAGGCCATCCCGACCAGGCCTGGAAAGTCGTGCGCACGCTGGAAGGCATGGGCGGCGGTTCGCTGTTCATCAAGACCCATCCCGAATCGCGCCATCTCTACGTCGACACGCCGCTCAACCCGGAGCCCGAGATCGCCTCGTCGGTCGCGGTGTTCTCGATCGACGATCTG
246	OTU246	1	0	0	0	0	0	0	0	TGGGACGTGACCAAGCGCTACTTCCTCACCGCGGCGAACCAGTCCAACAAGGTCGCAGTGATCGACTCCAAGGAGCAGAAGCTGGCGGCGCTGGTCGACGTTGACAAGATCCCGCACCCGGGACGCGGCGCAAACTTCACCGACGCGCAGTACGGGCCGGTGTGGGTCACGAGCGCGCTCGGCAACGAGAAAGTAACAATGATAGGCACCGACCCGGTAGCCCATCAAGGCAACGCCTGGAAGGTCGTTCGCGTGCTGAACGGCCAGGGTGGCGGCTCTCTGTTCGTGAAGTCGCACCCGAAGTCGCATCACCTGTACGTGGATACGCCGTTGAACCCGGACCCGAAGATCGCCCAGAGCGTGGCTGTGTTTGACACGAACGACCTC
247	OTU247	0	0	0	0	1	0	0	0	TGGGACTCGACCAAGCGCTACTTCCTCACCGCCGCGAACAAGTCGAACAAGATCGCGGTCGTCGACTCGAAGGAGCGCAAGCTCGCGGCCCTCGTCGACGCGAAGGAGATCCCGCACCCCGGCCGCGGCGCGAACGTGGTCGATCCCGTCCACGGCCCGGCGTGGGTGACGAGTGCGCTCGGCAACGAGGAGATCACCTTCGTTGGAACCGACCCCGCCGGTCACGCCGACAAGGCGTGGAAGGCGGTGCAGGTGCTCAAGGGCCAGGGCGGAGGCTCGCTCTTCGTCAAGACCCATCCGAGCTCGAACAACCTGTGGGTGGATACCCCCCTCAACCCCGACGCGAAGATCAGCCAGTCCGTCGCGGTGTTCGACGTCCACAACCTC
252	OTU252	0	0	0	0	1	0	0	0	TGGGATCGCAGCAAACGCTATTTCATGACAGCGGCGAACCAGTCCGACAAGATTGCCGTGGTTGATTCGAGGGAACGCAAACTGGTTGCCCTGACCGATGTGACGAAGACACCGCACCCTGGTCGTGGCGCCAACATTGACGATCCGGACTACGGTCCCGTATGGATCACGAGTGCGCTGGGCAATGCCAATGTCTCGTTCCTGGGCACCGATCCTGATGGACACCCGGACAACGCCTGGAAAACCGTTCGCGTCATCGACGGCATGGGCGGTGGTTCCTTATTCGTCAAATCGCATCCGAACTCGACCAATCTGTGGGTCGATGCGCCGTTGAATCCGGATGAGGCGATCAGCCAGAGCGTCGCGGTTTTCGATATCAACAATCTC
257	OTU257	0	0	0	0	1	0	0	0	TGGGACCGCAGTCACCGCTACTTTATGACAGCGGCCAACCAGTCCAATATAATCGCTGTGGTAGATTCCAAGGATAGGGAGATCGAGGCATTGATCCCCGCCGAGAAGATCCCGCACCCGGGCCGCGGTGCCAATATCATCGACCCGGAGTTCGGGCCGGTATGGGTAACGAGCGCACTCGGCAACGCCAACGTGACGTTTCTCGGCACCGATCCCGAGGGCAACCCGGATGAGGCCTGGAAGACGGTACGCATTCTCCAGGGCATGGGTGGCGGTTCTCTGTTCGTCAAGTCGCACCCTGAATCGTCGAACCTGTGGGTCGATGCACCCCTGAACCCCGAGACGGGCTTCAGCCAGAGCGTTGCCGTATTCGACGTGAACGAC
271	OTU271	0	0	0	0	1	2	1	1	TGGGACCGCACGCAGCGCTACTTCCTGACCGCTGCCAACAAGTCCAACCGCGTCGCGGTGGTCGACTCCAGGGACCAGAACCTAGAGGCCCTGGTCGAGGTACACGAGATCCCGCACCCGGGTCGTGGCGCCAACATCGATGACCCCGAGTTCGGGCCGGTGTGGGTGACCTCGGCACTCGGCAACGATGAGATCACCTTCATCGGTACCGATCCGGAGGGTCATCCTGAGAACGCCTGGCGGGTGGTGCGGGTGATCCACGGTCAAGGTGGTGGCTCGCTGTTCGTGAAGTCGCATCCGAACTCGCGCAACCTCTGGGTCGATACCCCGCTGAACCCCAGCCCGGCGATCTCCCAGTCGGTGGCGGTCTTCGACGTCGATGATCCGGCCGGTGGCTTC…
279	OTU279	0	0	0	0	2	0	0	0	TGGGACAGCACCAAGCGGTATTTTCTGACGGCAGCAAACCAGTCCGACAAGATCGCAATCATCGATTCGAGAGATCGCGAGCTCGAAGCCCTGGTTGATGTCGAGAAGATCCCGCACCCGGGTCGCGGTGCAAACATCATCGATCCCGAGTACGGACCGGTCTGGGTCACCAGTGCGCTGGGTAATGCCAACATTACATTCCTCGGTACTGATCCGATCAATCATCCGGACAATGCCTGGAAAGTCGTCCGTGTGCTCGAAGGCATGGGTGGCGGATCCCTGTTCGTCAAATCGCATCCGAATTCGACGAATCTGTGGGTCGATGCACCGCTCAATCCGGACGAAAGCTCGAGCCAGAGTATCGCCGTGTTCGACATTAACAATCTCGATGCCGGCTAT…
280	OTU280	3	0	0	0	0	0	0	0	TGGGACTCAACCCATCGTTACTTCATGACCGCTGCCAACCAGTCCAACAAGATTGCGGTGGTGGATTCGAAGGAACGCAAGCTGGTGGCGCTGACCGATGTGGATAAAATCCCGCATCCGGGCCGTGGTGCCAACCTGACTGATCCCAAGTTTGGTCCGGTGTGGATCACCAGTGCGCTGGGTAACGACAAGATCACGTTTCTGGGCACCGACCCGGCCAAGCATAAAGCCAACGCGTGGAAAGTGGTGCGGGTGCTGAAAGGTCAAGGGCGTGGTTCGCTGTTCGTGAAGTCGCATCCGAAGTCGAAAAACCTGTGGGTGGATTCGCCGCTGAATCCCGATCCGAAAGTCAGTCAGAGTGTGGCCGTGTTCGACATCAACAATTTCGACAAAGGCTAT…
287	OTU287	0	2	0	2	3	0	0	1	TGGGACCGGACCCAGCGTTACTTCCTGACCGCGGCCAACAAGTCGGACAAGATCGCGGTGGTTGACTCCGAGGATCGATCGCTGGAAGCGCTGATAGACGTAGAGAAGATTCCCCACCCCGGCCGCGGCGCCAATCTGGTCGATCCGGTGTATGGACCGGTTTGGGTCACCAGTGCGCTGGGCAATGCCAACGTGACCTTCATCGGTACCGATCCGGAGGGCGCCCCGACGAACGCGTGGAAAGTCGTACGCGTGCTGGAAGGCATGGGCGGCGGCTCCCTGTTCGTGAAGTCTCACCCTGAGAGCAGCAACCTTTGGGTCGACGCGCCGCTGAATCCTGACGAGACCATCAGCCAGAGCGTGGCGGTATTCGACATCGGCAATCTGGATGGCGGGTTC…
292	OTU292	0	0	0	0	0	0	2	0	TGGGATCGCAGCAAGCGTTACTTCATGACCGCGGCCAATCAGTCGGACAAAATCGCGATCGTCGATTCAAAGGAACGCAAGCTGGTTACGCTTGCAGACGTCACCAAGACGCCGCACCCGGGTCGTGGTGCAAACATCGTGGATCCCAAATACGGACCAGTGTGGATCACGAGCGCGCTGGGTAACGCCAATGTGTCGTTCATCGGTACCGATCCTGAAGGCCATCCAGGCAATGCCTGGAAGACCATACGCGTCATCGAAGGCATGGGTGGCGGATCACTCTTCGTGAAGTCGCATCCGAAATCGACCAATCTTTGGGTCGACGCGCCGTTGAATCCCGATGAATCGATCAGTCAGAGCGTCGCCGTATTCGACATCAATGATCTTGAAGCGGGCTTT…
296	OTU296	0	0	1	0	2	0	0	0	TGGGACGTAAGCAAACGCTATTTCCTCACGGCTGCCAACCAGTCCGACAAGATCGCGGTTATTGACTCCAAAGAGCGCAAGCTGGTGGCTTTGCCCGACGTCACCAAGATTCCACATCCTGGCCGCGGTGCGAATTTTGTCGACCCGGAGTTCGGCCCGGTATGGGTTACCAGCGCCCTGGGCAATGCCAACGTCACGTTCCTGGGCACCGACCCTGAAGGCCATCCGGACAATGCCTGGAAAGTGGTTCGCACGCTGGAAGGCCAGGGCGGCGGTTCGCTGTTCGTCAAATCGCACCCGGCATCAACTAACTTATGGGTGGATACCCCCCTGAATCCGGATGAGGCCATCTCGCAGAGCGTGGCCGTGTTTGACATCAATAATCTGGATGCGGGCTAT…
297	OTU297	0	0	2	0	3	0	0	0	TGGGACAGCACCAACCGCTATTTCCTGACGGCTGCCAACCAGTCCAACAAGATCGCTGTGGTGGACTCGAAGGAGCGCAAGCTGGCGGCTCTCATCGACGTCGAGAAGATTCCTCACCCCGGCCGAGGAGCGAACATCGTCGATCCGAAGTACGGTCCGGTGTGGATTACCAGCGGGCTCGGCAACGCCAACATCAATTTCATCGCCACGGATCCGAACCGCCACAAAGAACACGCCTGGAAGGTGGTGCGGGTGCTGCAGGGCCAAGGGGGCGGATCACTGTTTGTGAAGAGTCATCCGAAATCCGAAAACCTGTGGGTGGATTCGCCGTTGAACCCGGACACCGGTATCAGCCAATCTGTCGCCGTGTTCGACATCGCCAATCTGGATGCAGGCTTT…
299	OTU299	12	0	0	0	0	0	1	3	TGGGATAGCACCAAACGATACTTCCTGACAGCCGCAAACCAATCGGACAAGGTCGCCGTTGTCGATTCCAAAGAGCGCAAACTGGTTGCTTTGGTCGACGTCACCAAAACCCCGCATCCGGGACGTGGGGCCAATATTATCGACCCGAAATTCGGCCCGGTGTGGGTGACGAGTGCCTTGGGCAATGCGAACCTTTCTTTCCTGGGCACCGATCCCGTTGGACATCCCGACAACGCCTGGAAAAACGTGCGGGTTATTGAGGGTATGGGCGGTGGTTCGCTGTTCGTAAAATCACATCCGAATTCGACAAATCTTTGGGTAGACGCGCCCTTGAATCCGGATGAGTCGCTCAGCCAGTCCATCGCTGTCTACGACATCAACAATCTCGAAGCCGGATTT…
300	OTU300	0	0	0	0	4	0	0	0	TGGGACAGCACCCAACGCTACTTCCTGACCGCGGCCAACAAGTCCAACCGCATCGCCGTGGTGGACTCCAGGGACCAGAACCTCGAGGCCTTGGTCGAGGTGCATGAGATCCCGCACCCCGGGCGCGGCGCCAACATCATCGATCCGGAGTTCGGCCCGGTGTGGGTGACCTCGGCCCTGGGCAACGATGAGATCACCTTCATCGGCACCGACCCGGAAGGCCATCCCGAGAACGCCTGGCGGGTGGTCCGGGTGATCAACGGCCAGGGCGGTGGTTCGCTGTTCGTGAAATCGCATCCGAACTCGAGCAACCTCTGGGTCGACACCCCGCTGAACCCCAATCCGGCGATCTCGCAGTCGGTGGCCGTGTTCGATGTGAACGACCCGGCCGCAGGCTTC…
304	OTU304	0	0	0	0	4	0	0	0	TGGGATCGCAGCAAGCGCTACTTCATGACCGCGGCCAACCAGTCCGACAAGATTGCGGTGGTTGACTCGAAGGAACGCAAGCTCGTTGCGCTGTCGGATGTGACGAAGACGCCACACCCCGGCCGCGGGGCAAATCTCGACGATCCGGAATATGGGCCGGTCTGGGTCACGAGCGCGCTTGGCAATGCCAACGTCACGTTCCTCGGCACGGACCCCGACGGACATCCGGACAATGCCTGGAAGACCGTTCGCATCATCGACGGCATGGGTGGCGGCTCGCTGTTCGTGAAGTCGCATCCGAACTCCAGCAACCTGTGGGTCGATGCGCCGCTGAACCCGGATGAGTCGATCAGCCAGAGCGTCGCGGTGTTCGACATCAATGATCTCGATGCCGGGTTC…
308	OTU308	0	0	0	0	2	0	1	0	TGGGACAGCACAAAGCGCTACTTCCTGACTGCGGCCAACAAGTCCAACAAGATTGCGGTGGTCGATTCAAAGGATCGGGAAATTGAAGCACTGGTTGATGTTTCTGAGATTCCGCACCCCGGGCGCGGCGCGAATATCGATGATCCCAAGTATGGACCCGTGTGGATTACATCGGCGCTGGGGAACGAGAACATGTCGTTTATCGGTACCGACCCGAAACGCCACAAGGAACATGCCTGGAAGGTCGTCCGCACGCTGAAAGCACAGGGTGGCGGTTCGCTGTTTGTGAAAACGCATCCGAAGTCGAAGAATCTATGGGTGGACAACACGCTGAACCCGTCACCCGAAATCAGTCAGAGCGTGGCCGTGTATAACATCAACGACCTGGAGGCCGGCTAC…
309	OTU309	0	0	0	0	13	0	1	0	AATCAGTCCGACAAGATCGCCGTGGTCGATTCGCGCGATCGCAAGCTCGCCGCACTGGTCGATGTGACCAAGACGCCGCACCCGGGCCGCGGAGCGAATCTCGATGACCCGGACTTCGGTCCGGTCTGGGTGACCAGCGCACTCGGCAACGCCAACATTTCGTTCCTGGGTACAGATCCGGAGGGCCATCCGAAGAACGCGTGGAAAACGGTGCGTGTACTCGACGGCATGGGCGGTGGATCGCTGTTCGTCAAATCGCATCCGAAGTCGACCAATCTCTGGGTCGATGCGCCGCTGAATCCGGAGGAGTCGATCAGCCAGAGCGTGGCGGTGTTCGACATCAACAATTTCGACGCCGGCTTTGTCACGCTGCCGATCGCGGAGTGGGCCGATCTGGGT…
310	OTU310	0	0	3	1	0	5	0	0	TGGGACTCCACGCACCGTTACTTCATGACGGCCGCCAATCAGTCGAACCGGATCGCGGTCATCGACTCCAGAGAGCGCCGGCTCGTCGCTCTGCCCGAGGTGACCAAGATCCCCCATCCCGGCCGCGGCGCCAACATCGTCGACCCGACGTTCGGCCCGGTCTGGGTGACCAGCGCGCTGGGAAATGCGAATATCACCATGATCGGCACCGATCCCGATGGGCATCCGGACCAGGCGTGGAAGGTCGTGCGCACGCTCGAGGGACAGGGCGGCGGCTCGCTGTTCGTCAAGTCGCACCCGAAGTCGGGCAATTTGTGGGTCGATACGCCGCTCAATCCTGACGCGTCCATCTCCCAAAGCGTCGCGGTGTTCGACACCGCCGACCTGGGTGCGGGCTTC…
312	OTU312	0	1	0	0	0	0	0	1	TGGGACTCCAGTCACCGCTACTTCATGACGGCGGCCAACCAGTCCAACATCATTGCAGTGGTGGACTCCAAGGACAGGGAGATCGAGGCACTGATCCCGGCTGAAAAGATCCCTCACCCCGGGCGCGGCGCCAATATCGTGGACCCCGAGTTCGGCCCGGTGTGGGTAACCTCCGGCCTGGGTAACGAGAACGTCAACTTCATCGGTACCGACCCTGAAGGGCACCCTGACAGCGCCTGGAAAGTGGTACGGGTAGTGCCCTCCCAGGGCGGCGGCTCGCTGTTCGTCAAGACCCATCCCAAGTCCAGCAACCTGTGGGTGGATAATCCACTGCACCCCGATGCCAAGGTCAGCCAGTCCGTGGCGGTCTACGACGTCAACAACCTCGATGCCGGCTAT…
313	OTU313	0	0	0	0	2	0	0	0	TTCGATTCCACCGGCCGCTACTTCCTGACCGCGGCCAACAAATCCGACCGTATCGCGGTGGTGGATTCCAAGGACCGCGAGTTGGAGGCCATGATCCCCGTGGACAAGATCCCGCACCCCGGGCGGGGCGCGAATCTGGACGATCCACAGCACGGTCCGGTCTGGGTCACCAGTGCCCTGGGCAACGAGAAGGTCACCTTCATCGGGACCGATCCCTTGGGTCACAAGAAGCAAGCCTGGAAGGTGGTTCGCACTCTGGCCGGCCAGGGCGGTGGATCCTTGTTCGTAAAGTCGCACCCCAAGTCCAGGAACCTGTGGGTCGATTCGCCGTTGAACCCGGATCCGGCCATCAGCCAATCGGTGGCGGTATTCGACATCAACAATCTGGATAAAGGATTC…
322	OTU322	0	0	0	0	0	2	0	0	TGGGACCGCTCCAAGCGCTACTTCCTGACCGCCGCCAACAAGTCGAATCGGATCGCCGTCATCGACTCGCGCGACCAGGCCCTGGAGGCACTGGTGGAAGCCCACGAGATCCCGCACCCGGGCCGCGGCGCCAACCTCGACGATCCGGAGTTCGGACCGGTCTGGGTCACCAGCGCCCTGGGCAGCGACGAGATCACCTTCATCGGCACCGATCCCGAAGGCCATCCGGACCAGGCCTGGAAGGTCGTCCGCAAGCTGGCGGGGCAGGGGGGCGGCTCGCTCTTCGTGAAATCACACCCGACCTCGACGAACCTCTGGGTCGATACGCCACTGCACCCGGACGAGGGCATCAGCCAGTCCGTCGCGGTCTTCGACGTCAACGACCTCGACGCGGGCTTC…
330	OTU330	0	0	0	0	7	0	1	0	TGGGACAGCAGCAAGCGCTACTTCCTGACGGCTGCGAATCAGTCAGACAAGGTCGCAGTTGTGGACTCAAAAGATCGCAAGCTCGTTGCGCTGGTTGACGTAACCAAGACACCGCACCCGGGTCGCGGTGCCAATATCATTGATCCGGAATTTGGGCCCGTGTGGGTGACGAGTGCATTGGGCAACGCGAATATTTCCTTCCTCGGAACGGATCCGAAAGGTCATCCGGAGCATGCCTGGAAGAACGTTCGCACGATCGACGGCATGGGCGGTGGCTCGCTGTTTGTGAAGTCGCACCCGAAGTCTTCAAACCTGTGGGTTGATGCACCGCTGAATCCCGACGAGTCGTTCAGTCAGTCGATCGCGGTCTTCGACATCAACAAGCTGGATGCCGGCTTC…
334	OTU334	0	1	141	0	0	0	0	0	TGGGATCGTTCGAAACGCTACTTCCTCACGGCCGCCAACCAGTCAGACAAGATCGCGGTAATCGATTCGCGTGAAAGGACGCTGGCCGCCCTGATTGACGTCGAGAAAATTCCGCATCCCGGTCGCGGCGCGAATATCGACGATCCGAAGTACGGCCCGGTCTGGGTAACCAGTGCACTCGGCAACGCAAATGTCACCTTCGTCGGCACCGACCCGGAAGGCCACCCGCAGAATGCGTGGAAAGTCGTACGCACGCTGGAAGGCATGGGTGGCGGTTCCTTGTTCGTCAAGTCGCATCCGAACTCGCGCAACCTGTGGGTCGACGCGCCTCTGAACCCGGATGAAGGACTTAGCCAAAGCATAGCCGTTTACGACATCGACAACCTCGACGCCGGGTTC…
337	OTU337	0	0	0	1	0	0	5	1	TGGGACAGCACCAAGCGGTACTTCCTGACGGCTGCGAACCAGTCGGACAAGATCGCCGTAGTGGACTCGAAAGAACGCAAGCTTACCGCGCTGGTCGATGTGACCAAGATTCCCCACCCGGGCCGCGGCGCCAATCTGACCGATCCCGAGTTCGGGCCGGTCTGGGTGACCAGCGCCCTGGGAAACGCCAACGTAACCATGATTGGAACGGATCCGGAAGGTCACCCGGACAACGCCTGGAAAGTGGTCAGGACACTGGAAGGCATGGGTGGTGGCTCGTTGTTTGTAAAATCTCACCCCAATTCCAAAAATCTCTGGGTGGACGCCCCGTTGAATCCCGATACCGCTTTTTCACAGAGCGTCGCGGTTTATGACGTGGACAACCTGGCCGGTGGGTTT…
340	OTU340	0	0	0	0	10	0	0	0	TGGGATCGGACCAAGCGCTACTTCCTGACCGCCGCCAACCAGTCGAACAAGATAGCGGTGGTCGACTCGAAGAAGCGCGCTCTCGAGGCGCTGGTCGACGCCGAGAAGATCCCGCACCCGGGACGCGGCGCGAACATCGACGATCCGGCGAACGGACCGGTGTGGGTCACCAGCGCGCTCGGCAACGCCGACATCACCTTCATCGGCACCGACCCGGAGAAGCACCCGAACAAGGCCTGGAAGGCGGTGCGGGTGCTGCAGGGGCAGGGTGGTGGCTCGCTGTTCGTCAAGAGCCATCCGAACTCGAGGAACCTGTGGGTCGACTCGCCGCTGAACCCGGACCCCAAGGTCAGCCAGTCCGTCGCGGTGTTCGACGTGACCAATCTCGACGCCGGCTTC…
341	OTU341	0	0	0	0	3	0	0	0	TGGGACTCGACGCTGCGCTATTTCCTGACTGCCGCCAACAAGTCGAACAAGATCGCCGTGGTCGACTCCAAGGAAGGCAAGCTCACTGCGCTGGTCGATGTCGGCCAGATCCCGCACCCGGGGCGTGGTGCAAACCTCGTCGATCCGGCCAACGGGCCTGTTTGGGTGACCAGTGCGCTCGGCAATGCCGACGTGACGTTCATCGGTATCGATCCGGCCAAGCACTCGGCCAATGCGTGGAAGGCAGTGCGTGTGCTGCAGGGGCAGGGCGGCGGCTCCCTGTTCGTGAAGACGCACCCGAAGTCGAAGAACCTGTGGGTCGACACGCCGCTCAATCCGTCACCCGATATCTCGCAGTCGGTCGCCGTGTTCTCGGTCGATGCACTGGACAAGGGCTTC…
345	OTU345	0	0	0	0	3	0	0	0	TGGGACGCGAGCAAGCGCTACTTCCTCACCGCCGCCAATCAATCCGACAAGATCGCGGTGGTGGATGCCAAGGATCGGGAAATCGAGGCACTGATCGATGCGCCCAAGATTCCCCACCCGGGGCGCGGCGCCAATATCGACGATCCGGAGTTTGGCCCGGTGTGGATCACCTCTTCACTGGGGAACGAGAACATGACGTTCATCGGCACCGACCCCAAGCGCCACAAGGAACACGCCTGGAAAGTAGTGCGCAAGCTCAAGGCCCAGGGTGGCGGCTCACTGTTTGTGAAATCCCACCCGAAGTCGAAGAACCTGTGGGTGGACAACACCCTCAACCCGGAGCCGAAGATCAGCCAGTCGATCGCCGTGTATGACATCGACAACCTCGAGGCGGGCTAC…
357	OTU357	0	9	1	0	0	70	6	0	TGGGATCGGACCAAGCGCTACTTCCTGACCGCGGCGAACAAGTCGAACCGGATCGCCGTGATCGACTCCCGGGACCAGGAGCTCGAAGCCCTCGTCGAGGCGCACGAGATCCCGCACCCGGGGCGCGGCGCCAACCTCGACGACCCGGAGTTCGGCCCGGTCTGGGTCACCAGCGCCCTGGGCAGCGACGAGATTACCTTCATCGGTACCGATCCCGAAGGTCATCCCGACCAGGCCTGGAAGGTGGTGCGCAAGCTCGCCGGCCAGGGCGGCGGCTCGCTGTTCGTCAAGTCGCATCCCACCTCGAGCAACCTCTGGGTCGACTCGCCGCTGCATCCCGATGAGGCGATCTCGCAGTCCGTCGCGGTCTTCGACGTCAATGATCTCGGCGCCGGCTAC…
358	OTU358	0	0	0	0	2	0	0	0	TGGGACAGCACCAAGCGCTACTTTCTGACCGCGGCCAACCAGTCCGACAAGATCGCCGTGATCGACTCGCGCGACCGCGAGCTGGAAGCTTTGATCGACGTCACGAAAATTCCTCACCCCGGGCGAGGCGCAAACCTTGTTGATCCCGAGTTCGGACCAGTCTGGGTCACCAGCGCGCTGGGTAATGCAAACGTGACGTTTATCGGGACCGATCCCGAGGGTTATCCGGATAACGCCTGGGAAGTCGTGCGTACGCTCGAGGGAATGGGTGGCGGCTCGCTGTTCGTCAAGACCCACCCCAATTCGAAGCATCTTTACGTCGATACCCCGCTGAACCCGGACGAAAAGATCAGCCAGTCGATCGCGGTATTCGACATCACCGATCTCGACAAGGGCTAC…
361	OTU361	0	4	0	0	4	0	1	0	ACAAGACGAAAACGCTACTTCCTCACGGCGGCAAACCAATCGAACAAGATCGCCGTCGTCGACTCGAAAGATCGTGAGCTCGAGGCATTGATCGACGCCGAAAAGATCCCGCACCCTGGCCGTGGAGCAAACCTCGACGACCCGAAGTACGGCCCGGTGTGGGTGACCAGTGCCCTCGGCAACGCGGACATCACGGTCATCGGCACGGACCCCGAAGGGCATCCGGATAGCGCGTGGAAGGTCGTTCGCACCCTGCAGGGCCAGGGCGGCGGCTCGCTGTTCGTCAAGTCGCATCCGAATTCGAAGAACCTGTGGGTCGACGCGCCATTGAATCCTGACCCCGCGATAAGCCAGTCAATTGCCGTCTTTGACATCAACAACCTCGACGGCGGCTTCGAA…
402	OTU402	0	6	2	5	1	1	3	1	TGGGACAGCACCAAGCGCTATTTCCTGACGGCCGCCAACCAGTCGAACAAGATAGCCGTGATCGATTCCCGGGAACGCAAGCTGGTGTCTTTGACCGACGTAACCAAGATTCCGCATCCCGGTCGCGGCGCCAACCTGGTCGATCCGGAATTCGGTCCGGTTTGGGTGACCAGCGCCCTGGGTAATGCCAACGTTACGTTCGTGGGCACGGATCCGGAAGGTCATCCGGACAACGCCTGGAAAGCGGTTCGCACGCTGGAAGGCATGGGTGGCGGATCCCTGTTCGTGAAGTCCCATCCAAAATCCGGCAACCTGTGGGTGGATGCTCCGCTCAACCCGGATGAGTCCATATCGCAGAGTGTTGCGGTGTTTGACGTGAACGATCTTGAGGCCGGTTTC…
404	OTU404	0	0	0	1	1	0	0	0	TGGGACCGGACGAAGCGGTATTTCCTCACGGCGGCGAACCAGTCCAACAAGATCGCCGTCGTCGACTCGCGCGACCGCAATCTCGAGGCGCTGGTCGACGTGGACAAGATTCCGCACCCCGGGCGCGGCGCCAATATCGACGACCCGGAGTTCGGACCCGTGTGGATCACCAGCGCGCTTGGCAACAACAAGATTACCTTCGTTGGTACCGATCCCGATGGACATCCCGGGCAGGCGTGGAAGGTCGTACGGGTACTGGAAGGCCAGGGAGGCGGGTCGCTGTTCGTCAAGTCCCACCCAGATTCGCGGAATCTCTGGGTCGACACGCCTCTGAATCCCGACGAGGGAATCAGCCAGAGCGTAGCGGTATTCGACATCGACGATCTCGATGCGGGCTAC…
406	OTU406	0	6	0	0	1	0	0	0	TGGGACAGGACCCACCGCTACTTCCTGACGGCCGCGAATCAGTCCGACAAGGTCGCGGTCATCGACTCGAAGAACCGCACCCTCGAGGCGTTGGTCGACGTCGAGAAGATCCCGCACCCGGGCCGCGGCGCGAACCTCGAGGACCCGAAGTATGGGCCCGTCTGGGTCACCAGTGCGCTCGGCAACGCCGACATCACGTTCATCGGCACCGACCCGGAAGGTCATCCCGACCACGCATGGAAAGTCGTGCGCAAGCTACAGGGACAAGGCGGCGGCTCGCTGTTCGTGAAGTCGCACCCGAAGTCGAAAAACCTCTGGGTGGACGCGCCGCTCAATCCGGCCGAGGCGATCTCGCAGAGCATCGCGGTGTTCGACATCGACAACCTGGACGCCGGTTTC…
421	OTU421	0	0	0	0	2	0	0	0	TGGGACTCCACCAAGCGTTACTTCCTGACAGCGGCCAACCAATCCAACAAGATTGCCGTGATTGACTCCAAGGAGCAAAAGCTTGCGGCCTTGGTGGATTGCGACAAAATCCCGCACCCCGGACGAGGCGCCAACCTGATTCATCCGAAGTTTGGACCGGTCTGGATTACCAGTGCCTTGGGTAACGACAAGATCACGGCCATCGGTACGGACCCAGCCAATCACCCCGACCATGCCTGGAAGGTGGTGGATGTGCTGAAGGGCCAGGGCGGTGGTTCGCTGTTCGTGAAAACCCATCCTAAGTCCAAGAACCTGTGGGTGGATTCGCCGTTGAACCCGGATCCCAATGTCAGCCAAAGCGTGGCCGTGTTTGATGTCGAACACATTCATAAGGGCTAT…
422	OTU422	0	0	0	0	5	0	0	0	TGGGACTCGACCAAGCGCTACTTCCTCACCGCGGCGAACCAGTCGGACAAGATCGCCGTCGTGGACTCCAAGACGCGCAAGCTGGTCGCGCTCACCGACGTGGACAAGATCCCGCATCCTGGTCGCGGCGCCAACCTCATCGACCCCGAGCACGGCCCCGTGTGGATCACGAGCGCGCTCGGCAACGAGAAGGTCTCGTTTCTCGGCACCGACCCCGTGGGGCACAAGGACAAGGCCTGGAAGGTCGTCCGCGTGCTCAAGGGACAGGGCGGCGGCTCGCTGTTCGTCAAGAGCCACCCGAAGTCCAGGAACCTCTGGGTCGACTCGCCGCTGAACCCCGATCCGGCCGTCAGCCAGTCGATCGCGGTGTTCGACATCGACAACCTGGGCAAGGGCTAC…
445	OTU445	0	0	0	0	0	0	59	0	TGGGACAGCACAAAGCGCTATTTCATGACCGCGGCCAACCAGTCCGACAAGATTGCCGTCGTTGACTCGAAGGATCGCGAGCTCGAGGCGCTGATCGATGTCACCAAGATCCCGCACCCGGGGCGCGGCGCCAACCTGGTCGATCCCGATTTCGGGCCGGTCTGGGTCACCAGCGCGCTGGGTAACCCCAACGTGACATTTATCGGCACGGATCCGGAAGGCCATCCGGGTAATGCGTGGAAAGTCGTACGTACACTCGATGGCATGGGTGGCGGCTCGCTGTTCGTCAAGACGCACCCGAAGTCGAAGAACCTGTGGGTCGACGCACCGCTGAACCCCGATCCACAAATCAGCCAGTCGGTCGCAGTCTACAACATCGACGATCTTGACGCCGGCTTC…
456	OTU456	0	0	0	0	35	0	0	0	TGGGATCGTAGCAAGCGCTACTTCCTGACGGCCGCAAACCAGTCCGACAAGATCGCCGTGGTTGATTCGCGCGAGCGTCAACTCGTCGCGCTTGCCGATGTCACCAAGACACCGCACCCGGGTCGTGGCGCAAACATCGAGGATCCCGACTACGGCCCGGTCTGGATTACGAGCGCGCTGGGCAATGCCAATGTCTCGTTCCTTGGCACCGACCCGGAAGGACATCCGGATTCGGCCTGGAAGACGGTTCGTGTTCTTGACGGCATGGGTGGCGGTTCACTGTTTGTGAAATCGCACCCGAATTCCACCAATCTTTGGGTGGATGCGCCGCTGAATCCGGATGAGGCGATCAGTCAGAGTGTTGCGGTTTTCGATATCAACAATCTCGAGGCGGGTTTC…
460	OTU460	0	0	0	0	4	0	1	0	TGGGATCGCACCAAGCGCTACTTCCTGACCGCAGCCAACCAGTCCGACAAGATCGCGGTCGTTGACTCCAGGGAACGGAAGCTGGTGGCGCTGCCCGACGTCGAGAAGATTCCGCACCCGGGCCGCGGTGCCAATATCATCGACCCGGAGTTCGGGCCGGTATGGGTAACGAGCGCACTCGGCAACGCCAACGTGACGTTTCTCGGCACCGATCCCGAGGGCAACCCGGATGAGGCCTGGAAGACGGTACGCATTCTCCAGGGCATGGGTGGCGGTTCTCTGTTCGTCAAGACGCATCCGAAGTCAAAGAACCTGTGGGTGGACGCGCCGCTGAATCCTGACCCGACGATCAGTCAGTCGATTGCTGTCTATGACATTGACAACCTGGACGCCGGTTTC…
464	OTU464	0	69	0	0	3	0	0	0	TGGGACCGGACGAAGCGCTATTTCATGACGGCCGCGAACCAGTCCGACAAGATCGCGGTGGTCGATTCGCAGGATCGCCGGCTGGCAGCGCTGGTCGACGTCGAGAAAATCCCGCATCCGGGTCGCGGCGCCAACATCGACGACCCGACCTACGGCCCGGTCTGGATTACCAGTGCACTCGGCAATGCCAACATCACTTTCCTGGCGACCGACCCGGAAGGTCATCCGGACCATGCATGGCAGACGGTTCGCGTGCTGCAGGGCCAGGGCGGCGGATCGCTGTTCGTCAAGTCGCATCCGAATTCCCGGAACCTCTGGGTCGACTCGCCGCTGAATCCCGACGAGGCGATCAGCCAGAGCGTCGCCGTGTTCAACATCGACGACATCGAGGCCGGCTAC…
487	OTU487	0	2	0	0	13	0	0	0	TGGGATAGCAGTGGGCGCTACTTCCTGAGTGCGGCCAACCAGTCCGACAAGATCGCCGTGGTCGACTCGAAGACGCGCAAGCTCGTGGCGCTGACCGACGTCGACAAGATCCCGCACCCGGGGCGTGGCGCCAACATCATCGACCCCGAGCACGGCCCGGTATGGGTGACGAGCGCACTCGGTAACGAGAAGGTCACCTTCCTCGGCACCGACCCCGATGGGCACAAGAACAACGCGTGGAAGGTGGTGCGCGTGCTCAAGGGGCAGGGCGGCGGGTCGCTCTTCGTCAAGAGCCATCCGAACTCGAAGAACCTGTGGGTCGACAGCCCGCTCAACCCGGATCCGGCGATCAGCCAGTCCGTCGCGGTCTTCGACGTCGACAACCCGGACAAGGGTTTC…
495	OTU495	0	5	0	0	0	0	0	1	TGGGACAGCAGCAAGCGCTATTTCCTGACCGCGGCCAACCAGTCGGACAAGATCGCGGTGGTCGACTCGAAAGATCGCAATCTGGAAGCCCTGATCGACGTGACCAAGATTCCGCACCCGGGACGTGGGGCCAACCTCGTCGATCCCGAGTTCGGGCCGGTCTGGGTGACCAGTGCGCTGGGCAATGCCAACGTGACCATGATCGGCACGGATCCGGAAGGCCATCCCGACCAGGCCTGGAAAGTCGTGCGCACACTGGAAGGCATGGGCGGCGGCTCGCTGTTCGTCAAGACCCATCCGAAATCCCGCAACCTGTGGGTCGATACGCCACTGAATCCCGACGAGGAATCCGCGTCGTCGGTCGCCGTGTTCGACATCGACAACCTGGACAAGGAATAC…
498	OTU498	0	3	0	0	0	0	1	0	TGGGACGTCACCAAGCGTTATTTTCTGACCGCCGCCAACCAGTCGGACAAGATCGCCGTGATCGACTCGAAGGACCGTAAGCTCGAAGCGCTGATCGATGTCGAGAAGATCCCGCATCCCGGTCGCGGCGCGAACTTCGACGACCCGGAGTACGGTCCAGTGTGGGGCACCAGCGCGCTCGGTAACGCCAACATCACGTTCATCGGTACCGATCCAGACCATCACAAGGAGCAGGCGTGGAAAGTCGTGCGCATATTGCAGGGGCAGGGCGGCGGCTCGCTGTTCATCAAGACCCATCCCGAATCGCGCCATCTCTACGTCGACACGACGCTCAACCCGGAGCCCGAGATCGCCTCGTCGGTGGCGGTGTTCGACCTCGACGATCTCGATGCGGGCTAC…
504	OTU504	20	0	0	0	0	0	0	0	TGGGACTCGACCCAGCGTTACTTCCTGACCGCGGCCAATCAATCGAACAAAGTGGCTGTGGTCGACTCACGCGAGCAGAAACTTGCGGCCCTGGTCGATGTGAAGACCACGCCGCATCCGGGTCGCGGTGCCAATCTGATCGACCCGAAATATGGTCCGGTGTGGGTGACCAGCGCGTTGGGCGATGCGGAGATCACCTTCGTCGGCACCGACCCGGAACATCATCCGGAATACGCGTGGCAACCAGTGCGCGTGCTGCAAGGGCAGGGTGGCGGCTCGCTGTTCGTCAAGAGCCATCCCAAGTCGCACAACCTGTGGGTCGACACGCCGCTGAATCCGGAGCCGAAGATCAGTCAGTCGGTGGCAGTATTCGACGTTCGCAATCCCGATGCGGGCTAC…
509	OTU509	0	0	0	0	0	0	2	0	TGGGACAGCACAAAGCGCTATTTCATGACCGCGGCCAACCAGTCCGACAAGATTGCCGTCGTTGACTCGAAGGATCGCGAGCTCGAGGCGCTGATCGATGTCACCAAGATCCCGCACCCGGGGCGCGGCGCCAACCTGGTCGATCCCGATTTCGGGCCGGTCTGGGTCACCAGCGCGCTGGGTAATGCAAACGTGACTTTTATCGGTACCGATCCTGAAGGCCATCCGGATAACGCCTGGGAAGTCGTGCGTACGCTCGAGGGAATGGGTGGCGGCTCGCTGTTCCTCAAGACACACCCGAAATCACACCACCTGTACGTCGACACCACGCTGAACCCGGATGAAAAGGTCAGCCAGTCGGTCGCGGTGTTTGACATCCGCGACCTGAGCAAGGGTTAC…
541	OTU541	0	22	0	0	0	0	0	0	TGGGATCGTTCGAAACGCTACTTCCTGACGGCCGCCAACCAGTCGGACAAGATCGCCGTGGTCGATTCGAAGGAACGCAAGCTGGTCGCGTTGCCCGACGTCACCAAGACGCCGCACCCGGGGCGCGGTGCCAACCTCGACGATCCCGACCACGGGCCGGTGTGGGTGACGAGTGCGCTCGGCAACGCCAACGTCACGTTCCTCGGCACGGATCCCGAAGGCCATCCCGATGCTGCCTGGAAGACGGTCCGCATCCTCGAAGGCATGGGCGGCGGCTCGTTATTCGTCAAGTCGCACCCCGAATCGTCCAATCTCTGGGTCGATGCGCCACTCAATCCCGACGAGGGGATCAGCCAGAGTGTCGCGGTGTTCGACGTAAACGACCTCGAGGCGGGCTAC…
547	OTU547	0	152	0	2	3	0	0	0	TGGGACCGCAGCAAGCGGTACTTCCTGACGGCCGCCAACCAGTCCGACAAGATTGCTGTCGTGGACTCTCGGGAGCGCGACCTCGAGGCACTCGTGGACGTGGACAAGATTCCCCACCCTGGACGCGGCGCCAACATCGACGATCCGGAGTTCGGCCCGGTGTGGGTAACAAGCGCGCTCGGCAACGACAAGGTGACGTTTCTCGGCACGGATCCCGAGGGACATCCGGATCACGCCTGGAAGGTCGTGCGCGTGCTGCATGGCCAGGGCGGCGGCTCGCTGTTCGTCAAATCGCATCCGGAATCGAAAAACCTGTGGGTGGATTCTCCCCTGAACCCGGAGGAAACCATCAGCCAGAGCGTCGCGGTGTTCGATATTGAAAACCTCGACGGCGGCTAC…
550	OTU550	0	5	0	0	126	0	0	0	TGGGATCGCAGCAAGCGCTACTTCCTCACGGCGGCAAACCAGTCCGACAAGATTGCTGTCGTCGACTCGCGTGAGCGCACGCTCACCGCGTTGGTGGATGTGGAGAAGATTCCTCATCCGGGACGCGGTGCGAATATCGATGACCCCGACTACGGTCCGGTATGGGTCACGAGCGCACTCGGCAACGCGAATGTCACGTTCCTCGGCACGGATCCGGAAGGTCATCCAGATCACGCCTGGAAGGTAGTACGGACGCTCGAGGGCATGGGTGGCGGCTCCCTGTTCGTGAAGTCGCATCCGAAGTCACGCAACCTCTGGGTTGATGCTCCTCTGAATCCGGACGTAAGTTTCAGTCAGAGCATCGCGGTCTATGACATCGACAACCTTGACGCCGGTTTC…
555	OTU555	0	0	0	0	28	0	104	0	TGGGACCGGACCAAACGCTATTTCATGACGGCCGCTAATCAATCGGACAAGATCGCCGTCGTCGATTCCAGAGACCGTGAACTTGAGGCGCTGGTTGATGTGACGAAGATTCCGCACCCGGGACGTGGAGCGAACATTGACGATCCGACGTTTGGACCGGTATGGGTGACAAGTGCATTGGGCAACGCGAACGTCACGTTTCTGGGTACGGATCCGGAGGGGCATCCGGACAATGCCTGGAAAGTCGTTCGCGTACTCGAAGGGATGGGCGGTGGCTCGCTGTTCGTTAAATCGCATCCGACATCACGCAACCTGTGGGTAGATGCTCCTTTGAATCCTGACGAAGCGCTTTCCCAGAGTGTTGCGGTGTTCGATATCGATAACCTTGACGCAGGTTTT…
561	OTU561	0	0	0	0	3	0	0	0	TGGGATTCCACCAAGCGCTACTTCCTGACGGCCGCGAACAAGTCCGACAAGATCGTGGTGATCGACTCCAAGGAAGGCAAGCTCTCCGCGCTCGTGGACGTGGACAAGATCCCGCACCCCGGCCGCGGCGCGAACTTCATCGATCCGGAGTTCGGGCCGGTCTGGGCAACCAGCGCGCTCGGCAACGAGAAGATTACCCTGATCGGCACCGATCCCGAAGGCCACCCGGACAACGCCTGGGAAGTCGTGCGCACGCTCGACGGAATGGGTGGCGGCTCGCTGTTCGTCAAGACACACCCGAAGTCGAAGAACCTGTGGGTCGACGCGCCATTGAATCCTGACCCCGCGATAAGCCAGTCAATTGCCGTCTTTGACATCAACAACCTCGACGGCGGCTTC…
566	OTU566	0	0	0	0	4	0	0	0	TGGGATTCGAACCAGCGCTACTTCCTGACGGCGGCGAACCAGTCCAATAAAATCGCGGTGGTGGATTCAAAGGACCGGGAGCTCGAAGCGCTCGTGGACGCCGACAAGATCCCCCACCCGGGGCGCGGCGCCAATTTCGTTCACCCGGAATTCGGGCCGGTCTGGTCCACCAGTGCCCTGGGCAACGAGAAGATCACCCTGATCGGTACCGACCCGGATGGGCACCCGGACAATGCCTGGAAAGTCGTGCGCACGCTCGACGGAATGGGTGGCGGCTCGCTGTTCGTCAAGACACACCCGAAGTCGAAGAACCTGTGGGTCGACGCGCCATTGAATCCTGACCCCGCGATAAGCCAGTCAATTGCCGTCTTTGACATCAACAACCTCGACGGCGGCTTC…
572	OTU572	5	10	1	20	0	82	0	11	TGGGACCGGAGCAAGCGCTACTTCCTCACCGCCGCCAACAAGTCCAACAAGATCGCGGTGGTGGACTCCAGGGAACGCAGGCTCACGGCGCTGGTGGACGCCACCGAGATCCCGCACCCCGGACGCGGCGCGAACCTCGACGACCCGGTTCACGGGCCGGTGTGGGTCACCAGCGCGCTCGGCAACGAGCACGTCACCTTCGTCGGCACGGATCCCGGCAGGCCGGACAAGGCCTGGAAGCCGGTGCGCGTGCTGAAGGGGCAGGGCGGCGGTTCCCTGTTCGTGAAGTCGCACCCGAACTCCACCAACCTGTGGGTGGACACGCCACTCAATCCGGACCCGAAGATCAGCCAGTCGGTGGCGGTGTTCGACGTGAGGAATCCGGACAAGGGCTTCGAG…
589	OTU589	0	38	17	4	1385	4	14	2	TGGGATTCCACTCACCGCTACTTCCTCACTGCCGCCAATAAGTCCAACAAGATCGCGGTGGTGGATTCGAAAGAGCGCAGGCTCGAAGCCCTGGTTGACGCGGAGAAGATCCCGCACCCCGGGCGCGGCGCCAACATCACCGATCCCAAGTACGGTCCGGTGTGGGTGACGAGCGCGCTGGGTAGCGCCGATGTGACCTTCATCGGCACCGATCCGGTCAAGAACAAGAGCAATGCATGGAAGGCCGTGCGTGTGCTCCAGGGCCAGGGCGGCGGATCACTGTTCGTCAAGAGCCATCCCAAGTCCAAGAATCTGTGGGTGGACTCGCCGCTCAATCCCGATCCCAAGATCAGTCAGTCGGTAGCGGTGTTCGACATCGACAATCTGGACAAGGGATTC…
618	OTU618	0	0	0	0	4	0	1	0	TGGGACCGCAGTCACCGCTACTTTATGACAGCGGCCAACCAGTCCAATATAATCGCTGTGGTAGATTCCAAGGATAGGGAGATCGAGGCATTGATCCCCGCCGAGAAGATCCCTCACCCCGGCCGCGGCGCCAATATCATTGACCCGGAGTTCGGCCCGGTATGGGTGACCTCCGGCCTGGGTAACGAGAACATCAACTTTATCGGCACCGACCCGGAAGGTCATCCGGACAGCGCCTGGAAAGTGGTACGAATTCTGCCCTCCCAGGGCGGTGGATCGCTGTTCGTGAAAACCCACCCGAAATCCAGCAACCTGTGGGTAGATAACACCCTGCATCCGGACGCCAAGGTGAGCCAGTCTATCGCGGTCTACGATATCAACAATCTCGACAAGGGCTTT…
619	OTU619	0	0	0	0	16	0	0	0	TGGGATTCGACGCACCGTTATTTCATGACGGCAGCGAACCAGTCGGACAAGATCGCCGTTATCGACTCGAAAGATCGCGAGCTCGAGGCCTTGATCGACGTCGATAAAATCCCCCACCCGGGCCGCGGCGCGAACTTCGTCGATCCGGAACACGGGCCGGTTTGGGTAACCAGCGCACTCGGCAACGCGAACGTGACGTTCATCGCTACCGATCCGGAGAAGCACGCGGACAAGGCATGGAAAGTCGTACGCGTGCTGCAGGGGCAGGGCGGCGGATCCCTGTTCGTGAAGACGCATCCGAAATCGAGCAACCTGTGGGTCGATTCACCGCTGAATCCGGACGAGGGTATTTCGCAGAGTATCGCGGTATTCGATATCAAGAATCTGGGCAAGGGTTTC…
623	OTU623	0	2	0	0	1143	1	171	0	TGGGACAGCACAAAGCGCTACTTCCTGACCGCGGCTAACCAGTCCGACAAGATCGCCGTGATCGACTCGCGCGACCGTGAGCTGGAGGCTTTGATCGACGTCACAAAGATTCCGCACCCCGGGCGAGGCGCAAACCTGCTTGATCCCGAGTTTGGACCGGTCTGGGTCACCAGCGCGCTGGGTAATGCAAACGTGACTTTTATCGGTACCGATCCTGAAGGCCATCCGGATAACGCCTGGGAAGTCGTGCGCACGCTCGACGGAATGGGTGGCGGCTCGCTGTTCGTCAAGACACACCCGAAGTCGAAGAACCTGTGGGTCGACGCGCCATTGAATCCTGACCCCGCGATAAGCCAGTCAATTGCCGTCTTTGACATCAACAACCTCGACGGCGGCTTC…
626	OTU626	2	62	1596	2	1900	3	95	2	TGGGATTCCACCCATCGCTACTTCCTCACCGCGGCGAACAAATCCAACAAAATCGCGGTGGTGGATTCCAAGAAGCGCAGCCTCGCTGCGTTGGTGGACGCGGAGAAGATTCCGCATCCAGGGCGCGGCGCCAACATCAACGATCCGAAGTACGGGCCGGTGTGGGTTACCAGTGCGCTTGGCAATGCCGACATCACGTTCATCGGCACCGATCCCGAGAAGCACAAGAGCAACGCATGGAAAGCCGTTCGCAAGCTTCAGGGTCAGGGCGGCGGCTCACTTTTCGTCAAGAGCCACCCGAATTCGAAAAATCTATGGGTGGATTCACCGTTGAACCCGGACCCGAAGATCAGTCAATCGGTCGCGGTATTCGACATCAACAATCTGGATAAAGGATTC…
629	OTU629	5	1922	20	173	4	14	321	404	TGGGACAGCAGCAAGCGCTATTTCCTGACCGCGGCCAACCAGTCGGACAAGATCGCGGTGGTCGACTCGAAAGATCGCAATCTGGAAGCCCTGATCGACGTGACCAAGATTCCGCACCCGGGACGTGGGGCCAACCTGATCGATCCCGAGTTCGGGCCGGTCTGGGTGACCAGCGCGCTGGGCAATGCCAACGTGACGATGATCGGCACGGATCCGGAAGGCCATCCTGACCAGGCCTGGAAAGTCGTGCGCACGCTGGAAGGCATGGGCGGCGGTTCGCTGTTCGTAAAATCGCATCCGAATTCCAGCAACCTGTGGGTGGACGCGCCGCTGAATCCCGACACCGCGTTCTCACAGAGCGTCGCGGTTTACGACGTCAACAACCTGGATGCGGGATTC…
636	OTU636	0	0	0	0	5	0	0	0	TGGGACTCGACCCATCGCTACTTCCTCACCGCGGCCAATCAGTCCAATAAAATTGCGGTTGTGGATTCCAAGAAGCGCACGCTCGAGGCGCTGGTGGACGCGGAGAAAATCCCGCATCCGGGACGCGGCGCCAACATCAAGGACCCGAAGCACGGCCCGGTGTGGGTGACCAGCGCCCTCGGTAGTGCCGATATCACCTTCATTGGTACCGATCCCGTCAACCACAAGAAGAATGCCTGGAAGGGGGTTCGGGTGCTGCAGGGTCAAGGCGGCGGCTCACTTTTCGTCAAGAGCCACCCGAATTCGAAAAATCTATGGGTGGATTCACCGTTGAACCCGGACCCGAAGATCAGTCAATCGGTCGCGGTATTCGACATCAACAATCTGGATAAAGGATTC…
637	OTU637	4	1	0	0	0	0	0	0	TGGGACAGCACCAAGCGCTACTTCCTGACCGCGGCCAACCAGTCGAACAAGATCGCGGTGGTCGATCCCAAGAACCGGTCGCTTGCCGCGCTGGTGGACGTGGACAAGATCCCGCACCCGGGACGCGGCGCCAACATCGTGGACCCGGAACACGGCCCGGTGTGGGTGACCAGCGCGCTCGGCAACGAAAAGGTCACCTTCGTCGCCACCGATCCGGAAGGCCATGCAGACAAGGCGTGGAAGGTGGTGCGTGTGCTCAAGGGCCAGGGTGGCGGCTCGCTGTTCGTCAAGTCGCACCCGAACTCGAGCAACCTGTGGGTCGACTCGCCGCTCAACCCGGACCCGAAGATCAGCCAGTCGGTCGCGGTGTTCGACGTCAACAACCTCGACAAGGGCTTC…

## Sheet: clade 10
more		1l	2h	3c	5l	6x	7c	8x	9h	reprDNA
3	OTU3	0	1	0	0	0	0	0	0	CAGATCCCGCACCCCGGGCGTGGCGCCAACTTCGTGCATCCGAAGTACGGGCCAGTGTGGGCCACCAGTCATCTGGGTGACCAGAGCATCGCGGTGATCGGTACAGACCCTGCCAAGCACCCGGAAAATGCCTGGAAGATGGTCCGCCACATCGATGGCCAGGGCGGCGGCTCGCTGTTCATCAAGACCCATCCCAAGTCGACGAATCTGTATGTCGATACTGCCCTGAACCCGGATCCGAAGGTCAGTCAGTCGGTCGCGGTGTTCGATATCAACGACCTCGACAAGGGCTTCGAGGTCCTGCCGATCGCCGACTGGGCCGAGCTGGGTGATGGACCGAAGCGCGTGGTGCAGCCTGAATTCAACCAGGCCGGCGATGAGGTCTGGTTCTCGGTGTGG…
15	OTU15	0	0	0	0	0	0	0	1	TGGGACAGCACGCACCGTTACTTCCTGACCGCGGCCAACAAGTCCAACAAGATTGCAGTGGTCGATTCCAAGGACCGTGACCTGGAAGCACTGATCGATGCCCATGAAATTCCGCATCCCGGTCGTGGCGCCAACTTCGTGCACCCGAAATACGGCCCGGTATGGGCGACCAGCCACCTCGGCGACCAGACCATCGCCCTGATCGGCACGGACCCCGACAAACACCCCAAGTATGCCTGGAAGATGGTCGAATCCATCGACGGTCAGGGCGGCGGCTCGCTGTTCATCAAGACGCATCCGAAGTCCGGTCATCTCTATGTCGACGCGCCGCTCAATCCCGACGCCGAGACATCTTCGTCGGTTGCCGTCTTCAACGTCGCCGACATGGCCAATGACGAG…
37	OTU37	0	1	0	0	0	0	0	0	TGGGACCGGACCAAGCGCTATTTCATGACGGCCGCGAACCAGTCCGACAAGATCGCGGTGGTCGATTCGCAGGATCGCCGGCTGGCAGCGCTGGTCGACGTCGAGAAAATCCCGCATCCGGGTCGCGGCGCCAACTTCGTAGATCCGAAATTCGGGCCGGTATGGGCCACCAGTCATCTGGGTGACCAGAGCATCGCGGTGATCGGTACAGACCCTGCCAAGCACCCGGAAAATGCCTGGAAGATGGTCCGCCACATCGATGGCCAGGGCGGCGGTTCGTTGTTCATCAAGACCCACCCCAGGTCCAAGCACCTGTATGTCGACACGGCGCTGAACCCGGACACCGCGATCAGCCAGAGTGTTGCCGTGTTCGACATCGCCAGCCTGGAGAAAGGCTTC…
41	OTU41	0	1	0	0	0	0	0	0	TGGGACGCGACCCAGCGTTACTTCCTGACGGCGGCGAACAAGTCCAACAAGATCGTCGTCATCGATTCCAAGGACCAGAAGCTCGCGGCCCTGATCGATGTAGGCAATATCCCCCATCCGGGTCGCGGCGCCAATTTCGAGGATCCGAAAAACGGGCCGGTGTGGGCCACCAGCCACCTCGGAGACCAGACGATCGCCTTGATCGGCACGGACCCCGTCAAGCACCCGAAGTATGCCTGGAAGAAGGTCGAATCCATCGATGGTCAGGGCGGTGGCTCGCTGTTCATCAAGACGCACCCCAAGTCCAAGCACCTGTATGTCGACACCGCGCTGAACCCGGACACCAAGATCAGCCAGAGTGTCGCCGTGTACGACATCGCCAGCTTGGAGAACGGCTTC…
50	OTU50	0	0	0	0	0	1	0	0	TGGGACTCCACGCACCGTTACTTCATGACGGCGGCGAACAAGTCCAACAAGATCGCGGTAATCGACTCCAAGGAAGACAAGTTGACGGCGCTGGTCGATGTCGGTCAGATCCCGCACCCGGGTCGCGGAGCGAACTTCGTGCATCCCGAGTTCGGTCCGGTATGGGCGACCAGCCACCCGGGTGATCAAACCATCGCGGTGATTGGTACCGATCCGGAGGGGCACCCCGACCAGGCCTGGAAGGTGGTGCAGACGATCGAAGGTCAGGGCGGCGGCTCGCTGTTCATCAAGACCCATCCGAAGTCGCACAACCTGTATGTCGATACCGCGCTGAACCCGGACGAGAAGATCAGCCAGTCGGTGGCGGTGTACGACATCCGCAAGCTGGGTAAGGGCTAC…
56	OTU56	0	0	0	0	0	0	0	2	TGGGACTCGACCCTGCGTTATTTTATGACTGCGGCGAACAAGTCGAACAAGATCGCGGTGGTTGATTCCAAGGAAGGCAAGCTGACCGCGTTGGTCGATGTCGGCCAGATCCCGCATCCGGGGCGCGGCGCCAACTTTGTCGATCCGAAGTACGGTCCGGTCTGGGCGACCAGTCACCTGGGCGATCAGACGATTGCGTTGATCGGCACCGACCCGGCGGGACATCCGGACAACGCCTGGAAGATGGTGCGCAGCATCAACGGCCAGGGTGGTGGCTCGCTGTTCATCAAGACCCATCCGAAGTCGAAGAACCTGTATGTCGATACCGCGCTCAACCCGGTGGAGGCCATGAGCCAGTCGATTGCGGTGTTCAATATCGACGATCTCGACAAGGGCTAT…
81	OTU81	0	1	0	0	0	0	0	0	TGGGATTCCACCAAGCGCTACTTCCTGACGGCCGCGAACAAGTCCGACAAGATCGTGGTGATCGACTCCAAGGAAGGCAAGCTCTCCGCGCTCGTGGACGTGGACAAGATCCCGCACCCCGGCCGCGGCGCGAACTTCGATCATCCCAAGTTCGGCCCGGTGTGGGCGACCAGTCACCTGGGTGATCAGACGATTGCGATGATCGGCACCGACCCGGAGGGGCATCCGCAGCATGCCTGGAAATTGGTGCAGTCGGTCGATGGCCAGGGCGGCGGGTCGCTATTCATCAAGACCCATCCCAAGTCGACGAATCTGTATGTCGATACTGCCCTGAACCCGGATCCGAAGGTCAGTCAGTCGGTCGCGGTGTTCGATATCAACGACCTCGACAAGGGCTTC…
106	OTU106	1	0	0	0	0	0	0	0	TGGGATTCGAGTCTGCGTTATTTCCTGACCGCAGCCAACAAGTCGAACAAGATCGCGGTGGTTGATTCGAAGGAAGGCAAACTCGCCGGACTGGTCGATGTCGGACAGATTCCGCATCCGGGTCGCGGTGCCAACTTCAAGCATCCGAAGTTCGGTCCGGTATGGGCGACCAGTCACCTCGGTGACCAAACGATCGCGCTGATCGGTACTGACCCGGCTGGGCATCCGGACAATGCCTGGAGGATGGTGAAGTCGTTCGACGGCCAGGGCGGTGGCTCACTGTTCATCAAGACCCATCCGAAGTCGAGCAACCTGTACGTGGACACGGCCCTGAATCCGGCTGAGCCGATCAGTCAGTCGGTCGCCGTGTTCGATATCAACGATCTTGACAAGGGCTTC…
130	OTU130	0	1	0	0	0	0	0	0	TTCGATTCCACCGGCCGCTACTTCCTGGTCGCCGCCAACGCCCGCAACACCGTGGCGGTGATCGACACCAAGGAGGACAAGCTGGTGGCGTTGATCGAGACCGGCGACAAGCCGCACCCGGGCCGGGGCGCCAACTTCGTCCATCCCGAGTTCGGGCCGGTGTGGGCGACCAGCCACCTGGGCGACGAGACCATCGCCCTGATCGGCACCGACCCTGCCAAGCACCCGGAAAATGCCTGGAAGATGGTCCGCCACATCGATGGCCAGGGCGGCGGCTCGCTGTTCATCAAGACCCATCCCAAGTCGACGAATCTGTATGTCGATACTGCCCTGAACCCGGATCCGAAGGTCAGTCAGTCGGTCGCGGTGTTCGATATCAACGACCTCGACAAGGGCTTC…
143	OTU143	0	0	0	1	0	0	0	0	TTTGATTCGACGCTGCGCTACTTCCTTGTCGCCGCGAACGCGCGCGGCAAGATCGCGGTGATCGACACCAAGGACGACAAGCTGGTCGCACTGATCGAAACCGAGGGAAACACGCCCCACCCGGGCCGTGGCGCAAACTTTGTGCACCCCGATTTCGGACCGGTCTGGGCTACCAGTCATCTGGGCGACCAGACGATTGCCGTTATCAGTACCGACCCGGCCAAGCATCCGAAAAGTGCCTGGAAAATGGTGCGCAGCATCGACGGTCAGGGCGGTGGTTCGCTGTTCATCAAGACGCATCCGAAATCCAGGAACCTGTATGTCGATACAGCTCTGAATCCGGAAGCGAAAGTGAGCCAGTCAGTGGCAGTGTTTGATATCAATAACCTGGACAAGGGT…
160	OTU160	0	1	0	0	0	0	0	0	AACCAGTCGGACAAGATCGCGGTCATCGATTCCAAGGAAGACAAGCTGGCGGCGCTGGTCGATGTCGGCCAGATCCCGCACCCGGGTCGAGGTGCCAACTTCGTGGATCCCAAATACGGACCGGTTTGGGCCACCAGCCATCGGGGGGACCAGACCATTGCGGTGATCGGCACCGACCCGGAGAAGCACCCGGACAATGCCTGGAAGCGGGTGCGCAGCATCAATGGCCAGGGCGGCGGTTCGCTGTTCATCAAGACCCATCCCAAGTCCAGCAACCTCTATGTCGACACCGCCCTGAACCCCGACCCGAAGGTCAGCCAGTCGGTGGCGGTGTTCGACATCAACGACCTGGACAAGGGCTTCGAGGTGCTGCCGATCGCCGAATGGGCGGATCTCGGC…
249	OTU249	0	0	0	0	1	0	0	0	TGGGACTCGAGCCTGCGTTACTTCCTGACCGCTGCCAACAAATCGAACAAGATCGCTGTGGTCGATTCGAAAGAGGGCAAGCTATCGGCGCTGGTCGACGTCGGCCAGATACCCCACACCCCGGGACGCGGTGCCAACTTCAAGCATCCCAAGTTCGGCCCGGTTTGGGCGACCAGCCATCTTGGTGATCAGACCATCGCGCTGATCGGTACCGATCCGGTAGGTCATCCGGATCATGCCTGGAAGATGGTGCAGTCGTTTGATGGCCAGGGTGGTGGTTCGCTGTTCATCAAGACCCACCCGAAGTCGACCAACCTGTATGTCGATACCGCGCTGAACCCGGCCGAGCCGGTCAGCCAGTCGGTCGCGGTGTTCGACATCAACGAA
307	OTU307	0	0	11	2	0	0	0	0	TGGGACTCGACACAGCGTTATTTCATGACTGCAGCCAACAAGTCCAACAAGATCGCGGTAGTGGATTCCAAGAAAGACAAACTGGCAGCACTGGTTGAAGTCGGTAAGATCCCGCATCCGGGTCGCGGCGCAAACTTTGTCGATCCCAAGTACGGACCTGTATGGGCCACCAGTCACCTCGGTGACAATACCATTGCTCTAATCGGCACTGATCCGAAGAAACACGGCAAGAATGCCTGGAAGGTCGTGCGTAGCCTGGAAGGCCAGGGTGGTGGTTCGCTGTTTATCAAGACTCATCCCAAGTCACATCACCTGTATGTTGATACCGCGCTTAATCCTGATCCGGCTGTGAGCCAGTCAGTAGCAGTGTACGACATTCGAAATCTGGACAAGGGTTAC…
323	OTU323	0	0	0	0	2	0	0	0	TGGGATTCGACCCTGCGCTACTTTATGACCGCCGCGAACAAGTCCAACAAGATCGCCGTGGTCGACTCCAGGGAAGGCGATCTGGAAGCACTGGTCGACGTAGGTGCGATTCCGCACCCGGGACGCGGCGCCAACTTCGTGCACCCGGAATACGGCCCGGTATGGGCGACCAGCCACCTGGGTGACCAGACGATTGCGTTAATCGGCACGGACCCCGAAAAACACCCGGAGAATGCCTGGAAGCGGGTCGCCTCCATCGACGGCCAGGGCGGTGGCTCGCTGTTCATCAAGACCCACCCCAGTTCCACCAACCTGTATGTCGATACGGCGCTGAACCCGGACGCCGGGATCAGCCAGAGTATTGCCGTGTTCGACATAGCCAATCTCGATAAAGGCTTC…
332	OTU332	0	4	0	0	0	0	0	0	TGGGATTCGACCCAGCGCTACTTCCTGACTGCCGCGAACAAGTCCAACAAGATCGCCGTCATCGATTCCAAGGAAGACAAGCTGGCGGCCCTGGTCGACGTCGGCACGATCCCGCACCCGGGACGCGGCGCCAACTTCGTGCACCCGAAATTCGGCCCGGTGTGGGCGACCAGCCACCTGGGTGATCAGTCGATTGCGCTGATTGGCACGGATCCGAAAAAGCACCCACAGTATGCCTGGAAGAAAGTCGAATCCATCGACGGCCAGGGCGGTGGTTCGCTGTTCATCAAGACGCACCCCAAGTCCAAGCACCTGTACGTCGACACCGCCTTGAACCCGGACCCCAAGGTCAGCCAGAGTGTCGCGGTGTTCGACATCGCCAGCCTGGAGAAAGGCTTC…
347	OTU347	1	0	1	0	0	0	0	1	CAGATCCCGCACCCCGGGCGTGGCGCCAACTTCGTGCATCCGAAGTACGGGCCAGTGTGGGCGACCAGCCACCTGGGTGATCAGACCATCGCCTTAATCGGCACCGACCCCGACAAGCACCCCAAATATGCCTGGAAAATGGTCGAATCGATTGACGGCCAGGGCGGCGGCTCGCTGTTCATCAAGACCCACCCCAAGTCGAAGCACCTGTATGTCGACACCGCGCTGAACCCGGATACCAACATCAGCCAGAGTGTGGCGGTATTCGACATCAACAGCCTGGAGAAGGGCTTCAAAGTACTGCCGATCGCCGAGTGGGCCGAGTTGGGCGAAGGGCCGAAGCGCGTGGTACAGCCCGAGTACAACAAGGCGGGCGACGAAGTCTGGTTCTCGGTGTGG…
356	OTU356	0	0	0	0	0	0	0	5	AACAAGTCCAACAAGATCGCGGTAATCGACTCCAAGGAAGACAAGCTGGTGAAGCTGGTCGATGTGGGCAAGATTCCGCATCCGGGCCGCGGCGCCAACTTCGTCGATCCCCAGTTCGGTCCGGTGTGGGCGACCAGCGACCTTGGCGACGACCAGATCTCCCTGATAGGCACGGATCCGGTCAAGCACAAGGCGAATGCCTGGAAGATGGTCGAATCCATCGACGGTCAGGGCGGCGGCTCGCTGTTCATCAAGACCCATCCCAAGTCGAAGCACCTCTATGTGGACACCGCGCTGAACCCCGACACCAAGGTCAGTCAGAGTGTCGCCGTGTTCGACATCGCCAGCCTCGAAAAAGGCTTCAAGGTGTTGCCGATTGCCGAATGGGCCGAGCTGGGC…
373	OTU373	0	0	0	0	3	0	0	0	TGGGACTCGACGCTGCGCTATTTCCTGACTGCCGCCAACAAGTCGAACAAGATCGCCGTGGTCGACTCCAAGGAAGGCGACCTGGAAGCGCTGGTCGACGTCGGCGCTATCCCGCACCCGGGGCGTGGCGCCAACTTCGTACACCCGAAATACGGCCCGGTGTGGGCGACCAGTCACCTCGGCGACGCGTCGATCGCGCTGATCGGCACCGACCCGAAAAAGCATAAAGCGTACGCCTGGAAGCGCGTCGAATCGATCGACGGCCAGGGCGGTGGCTCGCTGTTCATCAAGACCCATCCGAAGTCTTCGCACCTGTATGTCGACACCGCGCTGAACCCGGACACCGGTATCAGCCAGAGTGTTGCCGTGTTCGACATCGCCGACCTCGAAAAGGGCTTC…
376	OTU376	0	0	0	1	0	0	0	1	TGGGACTCCACGCACCGTTACTTCATGACGGCGGCGAACAAGTCCAACAAGATCGCGGTAATCGACTCCAAGGAAGACAAGCTGGTGAAGCTGGTCGATGTGGGCAAGATTCCCCATCCGGGCCGCGGCGCCAACTTCGTCGATCCCCAGTTCGGTCCGGTGTGGGCCACCAGCCACCTCGGTGACCAGAGCATCGCCATCATTGGCACCGATCCCGAGAAGCACAAGCAGTACGCCTGGAAGATGGTCGAGTCCATCGACGGCCAGGGTGGCGGTTCGCTGTTCATCAAGACGCATCCCAAGTCGAAACATCTGTATGTCGACACTGCGCTGAACCCCGACACCAAGATCAGTCAGAGCGTCGCCGTGTTCGATATCGCCAGCCTCGACAAGGCTTCA…
388	OTU388	0	3	0	0	0	0	0	0	TGGGATTCGACCCAGCGCTACTTTCTGACTGCCGCGAACAAGTCCAACAAGATCGCCGTGGTCGACTCGAAGGAAGGCGACCTGCAAGCCCTGATCGACGTCGGTCAGATCCCGCACCCCGGGCGTGGTGCGAACTTCGTACATCCGAAGTACGGGCCGGTGTGGGCCACCAGCCACCTGGGTGATCAGACAATTGCCCTGATCGGCACCGACCCGACAGAGCACCCCAAATATGCCTGGAAGATGGTTGAATCCATCGATGGCCAGGGCGGCGGTTCGTTGTTCATCAAGACCCATCCCAAGTCGACGAATCTGTATGTCGATACTGCCCTGAACCCGGACCGAAGGTCCAGTCAGTCGGTCGCGGTGTTCGATATCAACGACCTCGACAAGGGCTTC…
437	OTU437	0	1	0	4	0	0	0	7	TGGGATTCGACCCAGCGCTATTTCCTGACGGCGGCCAACCAGTCGGACAAGATCGCCGTGATCGATTCCAAAGAAGACAAGCTGGTCGCACTGATCGAAACCGAGGGAAACACGCCCCACCCGGGCCGTGGCGCCAACTTTGTGCACCCCGATTTCGGACCGGTGTGGGCGACCAGCCACCTCGGAGACCAGACCATCGCCCTGATCGGCACGGACCCGGACAAGCATCCCAAGTATGCCTGGAAGATGGTCGAATCCATCGACGGTCAGGGCGGCGGCTCGCTGTTCATCAAGACCCATCCCAAGTCGAAGCACCTCTATGTGGACACCGCGCTGAACCCCGACACCAAGGTCAGTCAGAGTGTCGCCGTGTTCGACATCGCCAGCCTCGAAAAAGGC…
457	OTU457	0	2	0	0	0	0	0	0	TTCGACTCGACGCAGCGCTACTTCCTGGTCGCGGCCAACAATTCCAACAAGATTGCGGTGATCGACACCAAGACCAACAAGCTGATGAAGCTCGTCGACGTCGGCAAGATCCCGCACCCGGGCCGCGGCGCGAACTTCGTACATCCGAAGTACGGGCCGGTGTGGGCCACCAGCCACCTGGGTGATCAGACAATTGCCCTGATCGGCACCGACCCCGACAAGCACCCCAAATATGCCTGGAAGATGGTTGAATCCATCGATGGCCAGGGCGGCGGTTCGCTGTTCATCAAGACGCATCCCAGGTCCAGGCACCTGTATGTCGACACGGCGCTGAACCCGGACACCGCGATCAGCCAGAGTGTTGCCGTGTTCGACATCGCCAGCCTGGAAAAGGCTTCA…
458	OTU458	0	0	14	19	1	8	0	9	AACAAGTCTAACAAGATCGCAGTTGTCGATTCCAAGGAAGACAAACTGGCAGCGCTGGTTGATGTTGGCAAGATTCCACATCCGGGTCGCGGCGCCAACTTTGTTGATCCAAAGTACGGACCGGTCTGGGCTACCAGTCATCTGGGCGACCAGACGATTGCCGTTATCGGTACCGACCCGGCCAAGCATCCGAAAAGTGCCTGGAAAATGGTGCGCAGCATCGACGGTCAGGGCGGTGGTTCGCTGTTCATCAAGACGCATCCGAAATCCAGGAACCTGTATGTCGATACAGCTCTGAATCCGGAAGCGAAAGTGAGCCAGTCAGTGGCAGTGTTTGATATCAATAACCTGGAGAAGGGTTTTGAAGTGCTGCCAATTGCTGAATGGGCCAAACTGGGT…
463	OTU463	0	24	0	1	0	10	0	0	TGGGATGCGACCAAGCGGTACTTCCTGACGGCCGCCAACAAGTCTAACAAAATCGCCGTGGTCGATTCGCGTGAAGACAAGCTCGCCGCCCTGATTGATGTCGGGCAGATTCCACACCCGGGACGCGGCGCGAACTTCGATCATCCCAAGTTCGGCCCGGTGTGGGCGACCAGTCACCTGGGTGATCAGACGATTGCGATGATCGGCACCGACCCGGAGGGGCATCCGCAGCATGCCTGGAAATTGGTGCAGTCGGTCGATGGCCAGGGCGGCGGGTCGCTATTCATAAAGACGCACCCCAAGTCGAAGAACCTTTACGTCGACACCGCGTTGAACCCCGCAGAGCCGATCAGCCAGTCGATCGCAGTGTTCGACATCGACAACCTCGACAAGGGCTTC…
466	OTU466	0	0	1	1	0	0	0	0	TGGGATGCCTCGCAGCGTTACTTCCTCACGGCGGCGAACAAGTCGAACAAGATCGCCGTGGTCGACTCCAAGGAAGACAAGTTGACGGCGCTGGTCGACGTCGGTCAGATTCCGCACCCGGGCCGCGGTGCCAACTTCGTTCATCCCAAGTTCGGTCCGGTCTGGGCCACCAGTCACCTGGGCGACGACCAGATCGCGCTGATCGGCACCGATCCTGAGGGCCATCCGGACAACGCCTGGAAGGTCGTGCGTATGCTCAAGGGTCAGGGCGGCGGATCGCTCTTCATCAAGACCCATCCGGAGTCGCGCCATCTGTATGTGGACACCGCCCTGAACTCGGTCGAGAAGCTCAGCCAGACCGTTGCGGTGTTCGACATCGACAACCTGGATGCGGGCTTC…
473	OTU473	0	2	0	0	0	0	0	0	TGGGATTCGACCCAGCGCTACTTTCTGACTGCCGCGAACAAGTCCAACAAGATCGCCGTGGTCGACTCCAAGGAAGGTGACCTGGAAGCCCTGATCGACGTCGGTCAGATCCCGCACCCCGGACGTGGTGCCAATTTCGTGCACCCGAAGTACGGCCCGGTGTGGGCGACCAGCCACCTCGGAGACCAGACCATCGCCCTGATCGGCACGGACCCGGACAAGCATCCCAAGTATGCCTGGAAGATGGTCGAATCCATCGACGGTCAGGGCGGCGGCTCGCTGTTCATCAAGACCCATCCCAAGTCGACGAATCTGTATGTCGATACTGCCCTGAACCCGGATCCGAAGGTCAGTCAGTCGGTCGCGGTGTTCGATATCAACGACCTCGACAAGGGCTTC…
474	OTU474	0	0	0	1	0	0	0	7	TGGGACTCGACGCAGCGCTACTTCCTGACCGCCGCGAACAAGTCCAACAAGATTGCCGTGGTCGACTCCAAGGAAGGTGACCTGGAGGCCCTGGTGGACGTCGGCAAGATTCCACACCCGGGACGCGGCGCCAACTTCGTGCACCCGAAATACGGCCCGGTATGGGCGACCAGCCACCTCGGCGACCAGACCATCGCCCTGATCGGCACGGACCCCGACAAACACCCCAAGTATGCCTGGAAGATGGTCGAATCCATCGACGGTCAGGGCGGCGGCTCGCTGTTCATCAAGACCCATCCGAAGTCCAAGAACCTGTATGTCGATACCGCGTTGAACCCGGACGAGAAGATCAGCCAGTCGGTGGCCGTGTTCGACATAGCGCATCTGGACAAGGGCTAC…
479	OTU479	0	0	0	3	0	0	0	0	TGGGACTCCACGCACCGTTACTTCATGACGGCGGCGAACAAGTCCAACAAGATCGCGGTAATCGACTCCAAGGAAGACAAGCTGGTGAAGCTGGTCGACGTCGGCAAGATTCCACACCCGGGACGCGGCGCCAACTTCGTGCACCCGAAATACGGCCCGGTATGGGCGACCAGCCACCTCGGCGACCAGACCATCGCCCTGATCGGCACGGACCCCGACAAACACCCCAACTATGCCTGGAAGATGGTCGAATCCATCGACGGCCAGGGCGGCGGCTCGCTGTTCATCAAGACGCATCCCAAGTCGAAACATCTGTATGTCGACACTGCGCTCAACCCCGACACCAAGATCAGCCAGTCGATCGCCGTGTTTGACATCAAAAATCTCGACAAAGGTTTC…
505	OTU505	0	0	0	10	0	2	0	7	TGGGACTCCACGCACCGTTACTTCATGACGGCGGCGAACAAGTCCAACAAGATCGCGGTAATCGACTCCAAGGAAGACAAGCTGGTGAAGCTGGTCGATGTGGGCAAGATTCCGCATCCGGGCCGCGGCGCCAACTTCGTCGATCCCCAGTTCGGCCCGGTGTGGGCGACCAGCCACCTCGGAGACCAGACCATCGCCCTGATCGGCACGGACCCGGACAAGCATCCCAAGTATGCCTGGAAGATGGTCGAATCCATCGACGGTCAGGGCGGCGGCTCGCTGTTCATCAAGACCCATCCGAACTCGGATCACCTCTATGTCGACGCGCCGCTCAATCCCGAGCCTGAATATTCGGGCGCGGTCGGGGTGTTTACGATCTCGGCGATGAAGGCGGCGAAG…
508	OTU508	0	1	0	10	7	6	2	11	TGGGATGTCACCCAACGCTACTTCCTGACAGCGGCCAACAAGTCCAACAAGATTGCGGTGGTGGACTCGAAAGAAGGCAAGCTGACCGCGCTGGTCGATGTTGGCCAGATCCCGCATCCGGGACGCGGCGCCAATTTTAATCATCCCAAGTTCGGTCCGGTATGGGCGACCAGTCACCTGGGTGACCAGACCATCGCCATGATCGGTACCGATCCGAAAGGCCATCCGAAGCAGGCCTGGAAGCTGGTGCAATCCATCGATGGCCAGGGTGGTGGTTCGCTGTTCATCAAGACCCATCCGAAATCGAAGAACCTGTATGTCGATACCGCATTGAATCCGGATACCAAGATCAGTCAGTCGGTAGCCGTGTTTGACATCAATAACCTCGACAAGGGTTTC…
510	OTU510	0	5	0	67	0	10	0	22	TGGGATGCCTCGCAGCGTTACTTCCTCACGGCGGCGAACAAGTCGAACAAGATCGCCGTGGTCGACTCCAAGGAAGACAAGTTGACGGCGCTGGTCGACGTCGGTCAGATTCCGCACCCGGGCCGCGGTGCCAACTTCGTTCATCCCAAGTTCGGTCCGGTCTGGGCCACCAGTCACCTGGGTGATCAGAGCATCGCATTGATCGGTACCGATCCCAAGGGCCATCCGAAGCAGGCCTGGAAGATGGTGGCGTCACTCAAGGGCCAGGGCGGTGGTTCCCTGTTCATCAAGACCCATCCCAAGTCGAAGAACCTGTATGTCGACACCGCGCTGAATCCCGACCCCAACATCAGTCAGTCGGTCGCCGTGTTCAACATCAACAACCTCGACAAGGGGTTC…
516	OTU516	3	0	0	0	0	0	0	0	TGGGATTCGACCAAGCGGTATTTCCTGGTCGCAGCGAACCAGTCGAACAAGATCGCGGTGGTCGACACCAAGGAAGGCAAGCTCGCCGCCATGGTTGAGGTCGGGGCCATCCCTCACCCGGGGCGCGGTGCGAACTTCGTGCATCCGAAGTTCGGTCCGGTGTGGGCGACCAGCCACCTGGGCGATCAAACCATCGCGATGATCGGTACCGACCCCGAAGGCCATCCCGACAATGCCTGGAAGATGGTGCAGTCGATCAACGGCCAAGGCGGCGGTTCGCTGTTCATCAAGACGCATCCGAAGTCGAAGAATCTGTACGTCGATACTGCGCTGAATCCGGCCGAGCCGGTCAGTCAGTCGGTCGCGGTGTTCGACATCGACAACCTGGACAAAGGATTC…
530	OTU530	0	0	0	0	0	0	0	5	TGGGATTCGACCCAGCGTTACTTCCTCACCGCTGCCAACAAGTCCAACAAGATCGCAGTGGTCGATTCCAAGGAAGGCGATCTGGAAGCCCTGATCGATGTGGGCAAGATCCCCCACCCCGGACGCGGCGCCAACTTCGTGCATCCGAAGTACGGGCCAGTGTGGGCGACCAGCCACCTGGGTGATCAGACCATCGCCTTAATCGGCACCGACCCCGACAAGCACCCCAAATATGCCTGGAAAATGGTCGAATCGATTGACGGCCAGGGCGGCGGCTCGCTGTTCATCAAGACCCACCCCAATTCCAGGCACCTCTACGTGGACACCGCGTTGAACTCGGATGCCAAGTACAGCCAGAGCGTCGCCGTATTCGACATCGACGATCTCGGCGCCGGCTAC…
536	OTU536	16	13	4	4	0	9	0	302	TGGGACTCGACGTTGCGCTATTTCCTGACCGCAGCCAACAAGTCGAACAAGATCGCCGTGGTCGACTCCAAGGAAGGCAAACTCACCGCCCTGGTCGACGTTGGCCAGATCCCGCACCCGGGCCGCGGTGCGAACTTTACGCATCCGAAGTTCGGTCCGGTCTGGGCCACCAGTCATCTCGGTGACCAGACCATCGCGCTGATCGGTACCGACCCGGCAGGTCATCCCGAAAATGCCTGGAAGATGGTGCAGTCGTTCGATGGCCAGGGTGGTGGATCGCTGTTCATCAAGACCCATCCGAAGTCTGCCAACCTGTACGTCGATACGGCGCTCAACCCGGCCGAGCCGATCAGCCAGTCGGTTGCGGTATTCGACATCAACAACCTCGACAAGGGTTTC…
537	OTU537	0	0	0	0	0	4	0	2	TGGGATTCGAGCCTGCGTTACTTCCTCACGGCGGCCAACAAGTCGAACAAGATCGCCGTGGTCGATTCGAAGGAAGACAAGTTGACGGCGCTGGTCGATGTCGGTCAGATCCCGCACCCGGGTCGCGGAGCGAACTTCGTGCATCCCAAGTTCGGTCCGGTATGGGCGACCAGCCACCTGGGTGATCAAACCATCGCGGTGATTGGTACCGATCCGGAGGGGCACCCCGACCAGGCGTGGAAGATGGTCCAGTCGATAAAGGGTCAGGGTGGTGGCTCCTTGTTCATCAAGACCCATCCCAATTCCAGGCACCTCTACGTGGACATCGCGTTGAACTCGGATGCCAAGTACAGCCAGAGCGTCGCCGTATTCGACATCGACGATCTCGGCGCCGGCTAC…
538	OTU538	0	3	0	2	50	1	8	19	TGGGACTCGACGCTGCGCTATTTCCTGACTGCCGCCAACAAGTCGAACAAGATCGCCGTGGTCGACTCCAAGGAAGGCAAGCTCACTGCGCTGGTCGATGTCGGCCAGATCCCGCACCCGGGGCGTGGTGCGAACTTTAAGCATCCGAAATTCGGCCCGGTCTGGGCTACCAGTCATCTTGGCGACCAGACCATTGCGCTGATCGGCACCGACCCGGTTGGTCATCCCGAAAGTGCCTGGAAGATGGTGCAATCATTCGACGGCCAGGGCGGTGGCTCACTGTTCATCAAGACCCATCCGAAATCCAGCAACCTGTATGTCGATACTGCGTTGAACCCGGCCGAGCCGGTCAGTCAGTCAGTCGCGGTATTCGATATCAACGACCTCGAAAAAGGTTTT…
540	OTU540	0	2	0	0	0	0	0	0	TGGGATTCGAGCCTGCGGTACTTCCTGACGGCCGCCAACCAGTCCGACAAGATTGCTGTCGTGGACTCTCGGGAGCGCGACCTCGAGGCACTCGTGGACGTGGACAAGATTCCACACCCGGGACGCGGCGCCAACTTCGTGCACCCGAAATACGGCCCGGTATGGGCGACCAGCCACCTCGGCGACCAGACCATCGCCTTAATCGGCACCGACCCCGACAAGCACCCCAAATATGCCTGGAAAATGGTCGAATCGATTGACGGCCAGGGCGGCGGCTCGCTGTTCATCAAGACCCACCCCAAGTCGAAGCACCTGTATGTCGACACCGCGCTCAATCCAGATGCCAAGATCAGCCAGAGTGTTGCGGTGTACGACATCAAAAACCTGAAGGCCGGGTTC…
584	OTU584	0	0	2	1	0	3	0	2	AACAAGTCTAACAAGATCGCAGTTGTCGATTCCAAGGAAGACAAACTGGCAGCGCTGGTTGATGTTGGCAAGATTCCACATCCGGGTCGCGGCGCCAACTTTGTTGATCCGAAGTACGGACCTGTCTGGGCCACAAGTCATCTGGGTGACCAGACGATTGCCGTTATCGGTACCGATCCGGCCAAGCATCCGAAAAGTGCCTGGAAAATGGTGCGCAGCATCGACGGTCAGGGCGGTGGTTCGCTGTTCATCAAGACGCATCCGAAGTCGCACAACCTGTATGTCGATACCGCGCTGAACCCGGACGAGAAGATCAGCCAGTCGGTGGCGGTGTACGACATCCGCAAGCTGGGTAAGGGCTACCAGGTCCTGCCGATCGCCGATTGGGCGAAACTGGGC…
597	OTU597	118	142	1	0	0	0	0	7	TGGGATTCGACCCAGCGCTACTTCATGACTGCCGCGAACAAGTCCAACAAGATCGCCGTGGTCGACTCCAAGGAAGGCGACTTGGAAGCCCTGATCGACGTCGGCCAGATCCCGCACCCCGGGCGTGGCGCCAACTTCGTGCATCCGAAGTACGGGCCAGTGTGGGCGACCAGCCACCTGGGTGATCAGACCATCGCCTTAATCGGCACCGACCCCGACAAGCACCCCAAATATGCCTGGAAAATGGTCGAATCGATTGACGGCCAGGGCGGCGGCTCGCTGTTCATCAAGACCCACCCCAAGTCGAAGCACCTGTATGTCGACACCGCGCTGAACCCGGATACCAACATCAGCCAGAGTGTGGCGGTATTCGACATCAACAGCCTGGAGAAGGGCTTC…
604	OTU604	30	51	14	43	0	13	0	295	TGGGACTCGACGCAGCGCTACTTCCTGACCGCCGCGAACAAGTCCAACAAGATCGCCGTGGTCGACTCCAAGGAAGGCGACCTGGAGGCCCTGGTGGACGTCGGCAAAATTCCGCACCCGGGACGCGGCGCCAACTTCGTGCACCCGAAATACGGCCCGGTGTGGGCGACCAGCCACCTCGGAGACCAGACCATCGCCCTGATCGGCACGGACCCGGACAAGCATCCCAAGTATGCCTGGAAGATGGTCGAATCCATCGACGGTCAGGGCGGCGGCTCGCTGTTCATCAAGACCCATCCCAAGTCGAAGCACCTCTATGTGGACACCGCGCTGAACCCCGACACCAAGGTCAGTCAGAGTGTCGCCGTGTTCGACATCGCCAGCCTCGAAAAAGGCTTC…
620	OTU620	1	0	1	1	0	7	0	15	TGGGACTCCACGCACCGTTACTTCATGACGGCGGCGAACAAGTCCAACAAGATTGCGGTGGTCGACTCCAAGGAAGACAAGCTGACCGCACTGGTGGAGGTCGGGCAGATTCCGCACCCGGGGCGCGGCGCCAACTTCATCGATCCCAAGTTTGGCCCTGTGTGGGCGACCAGTCACCTCGGCGACCGCACGGTGAAGTTGATCGGTACCGACCCGAAAGGCCACGCGAAAAATGCCTGGAAGGTGGTGCGCACGTTGGACGGTCAGGGCGGCGGCTCGCTGTTCATCAAGACCCATCCGAAGTCCGAGAACCTGTATGTCGATACCGCGTTGAACCCGGACGAGAAGATCAGCCAGTCGGTGGCCGTGTTCGACATCGCGCATCTGGACAAGGGCTAC…
630	OTU630	0	410	5	13	0	10	0	4	TGGGATTCGAGCCTGCGTTACTTCCTGACCGCGGCCAACAAGTCCAACAAGATCGCGGTGGTTGATTCCAAAGAAGACAAATTGGCCGCGCTGGTCGACGTCGGACAGATCCCGCACCCGGGCCGCGGCGCCAACTTCGTAGATCCGAAATTCGGGCCGGTATGGGCCACCAGTCATCTGGGTGACCAGAGCATCGCGGTGATCGGTACAGACCCTGCCAAGCACCCGGAAAATGCCTGGAAGATGGTCCGCCACATCGATGGCCAGGGCGGCGGCTCGCTGTTCATCAAGACCCATCCCAAGTCGACGAATCTGTATGTCGATACTGCCCTGAACCCGGATCCGAAGGTCAGTCAGTCGGTCGCGGTGTTCGATATCAACGACCTCGACAAGGGCTTC…

[truncated: 9 more sheets: clade 11, clade 12, clade 13, clade 14, clade 15, clade 16, clade 17, clade 18, unaffilited]
